# Supplementary material for: Arteriovenous metabolomics in pigs reveals CFTR regulation of metabolism in multiple organs
Source: J Clin Invest. 2024 May 14;134(13):e174500. doi: 10.1172/JCI174500 (PMC11213515; doi:10.1172/JCI174500)
Supplement: Supplemental table 1 [file jci-134-174500-s110.xlsx]

## Sheet: Supplemental Table 1
Metabolites	Log2(ion count)																Log2FC	Shapiro-Wilk normality test		Paired t test		Benjamini and Hochberg	Prism		Benjamini and Hochberg
	CF1	CF2	CF3	CF4	CF5	CF6	CF7	CF10	WT1	WT2	WT3	WT4	WT5	WT6	WT7	WT8		p value of WT	p value of KO	method	p value	q value	5% q value	10% q value	5% q value	10 %q value
4-Acetamidobutanoate	21.7949	20.8988	20.9397	20.6397	21.6299	21.4863	20.4056	21.8265	19.6879	18.851	19.978	19.1647	20.1598	18.7051	19.6663	19.475	1.75147	0.745663	0.320129	Paired t test	0.000206	0.0664767	0.069801	0.071496	0.066477	0.066477
C22:6	25.0353	24.502	24.9156	24.0197	24.7933	24.9616	25.1277	25.2131	24.4947	23.6218	24.3101	22.0543	23.2494	23.7611	24.2998	23.9324	0.994079	0.144906	0.159783	Paired t test	0.000365	0.0664767	0.069801	0.071496	0.066477	0.066477
Melibiouronic acid	17.193	15.9193	16.5353	17.3609	16.4903	17.9711	15.6583	16.1813	15.7289	14.4842	15.5238	15.1658	14.9022	15.7258	15.2325	15.2678	1.55277	0.547536	0.798036	Paired t test	0.00037	0.0664767	0.069801	0.071496	0.066477	0.066477
C19:3	19.4912	18.4118	18.497	17.2268	18.736	19.5816	19.1721	17.9942	18.0399	17.9398	16.5748	16.7037	16.9332	17.9511	18.8474	16.6009	1.13645	0.146685	0.736632	Paired t test	0.00124	0.0820478	0.08615	0.088243	0.082048	0.082048
Eicosapentaenoate	22.6676	21.8614	22.002	21.0002	21.5909	21.7149	21.8157	21.3237	21.5716	20.7096	20.9884	20.3181	19.6177	21.1069	21.4803	19.3413	0.997248	0.438921	0.834995	Paired t test	0.00128	0.0820478	0.08615	0.088243	0.082048	0.082048
Ethyl 2-(Methylthio)-4-{[(5-Nitro-2-Furyl)Carbonyl]Amino}-1-(2-Thienylmethyl)-1H-Imidazole-5-Carboxylate	16.8084	16.4049	17.9906	17.6619	17.0122	18.2469	16.173	16.6957	15.2339	15.0561	14.7154	14.9627	15.8357	15.4512	15.334	15.9481	1.92993	0.846552	0.551555	Paired t test	0.00119	0.0820478	0.08615	0.088243	0.082048	0.082048
methionine	15.9271	17.5605	16.8519	15.6804	16.4311	16.708	15.7522	15.8198	15.532	18.5109	18.8071	18.062	17.3546	18.0869	18.4602	16.2128	-1.95709	0.334965	0.597051	Paired t test	0.00134	0.0820478	0.08615	0.088243	0.082048	0.082048
Oxoproline	24.3235	24.3593	24.1904	24.1509	24.7596	24.2305	24.616	23.4074	23.1276	23.2942	23.9356	23.6569	22.6699	22.9334	23.9632	22.0434	0.974466	0.707894	0.194952	Paired t test	0.00137	0.0820478	0.08615	0.088243	0.082048	0.082048
SM (d18:1/16:1)	23.3741	23.522	23.6885	23.9304	23.4856	23.9361	23.8608	23.3565	22.7882	22.9866	22.3734	23.2005	23.3635	22.7595	22.8781	22.8483	0.735517	0.814446	0.185672	Paired t test	0.00106	0.0820478	0.08615	0.088243	0.082048	0.082048
C19:2	18.4533	17.9672	17.9806	16.5818	18.061	18.5209	18.6133	17.0886	17.4207	17.5444	16.9521	16.1867	16.035	17.6133	18.0458	15.6824	0.899633	0.414409	0.132242	Paired t test	0.00154	0.083006	0.087156	0.089274	0.083006	0.083006
C15:0	22.0435	21.7571	21.7281	21.2094	21.2217	21.9311	21.716	20.9502	21.5258	21.3013	21.037	21.0494	19.8896	21.4575	21.1948	20.4777	0.542081	0.131182	0.314703	Paired t test	0.00189	0.0848925	0.089137	0.091303	0.084893	0.084893
C20:4	24.1187	22.7531	23.0809	22.4045	23.3129	22.9514	23.5899	23.1627	22.8774	21.4677	22.5196	21.4129	21.6044	22.513	23.3913	22.5274	0.814609	0.270991	0.968559	Paired t test	0.00175	0.0848925	0.089137	0.091303	0.084893	0.084893
SM (d18:1/22:2)	20.4745	19.9798	20.4218	20.3797	19.8221	20.3965	20.9207	19.6749	20.1955	19.02	18.9941	19.1474	19.9531	19.4224	19.6278	18.6021	0.850707	0.884149	0.556113	Paired t test	0.0023	0.0953615	0.10013	0.102562	0.095362	0.095362
Methylmalonate	25.6163	27.6618	27.6778	26.5203	25.2197	26.5465	25.9574	25.2864	24.6914	25.085	23.8191	24.1261	24.7473	23.9512	24.4991	24.7423	2.09118	0.515305	0.242541	Paired t test	0.00324	0.116424	0.122245	0.125215	0.116424	0.116424
SM (d18:1/22:1)	23.0783	23.0589	23.3711	23.3507	22.8002	23.6565	23.6703	22.8337	22.6526	21.8144	21.3951	21.7313	22.991	21.6736	22.6126	21.5641	1.0937	0.134807	0.373542	Paired t test	0.00308	0.116424	0.122245	0.125215	0.116424	0.116424
glutamate	20.5178	20.7153	21.0129	21.6657	21.6367	22.721	21.0466	20.9042	19.8967	19.5864	19.9089	20.9365	22.0578	20.9142	20.8797	21.8123	0.884968	0.399196	0.72648	Paired t test	0.00401	0.120077	0.126081	0.129144	0.120077	0.120077
Sphingomyelin	25.5489	25.7944	26.1207	26.2138	25.4759	26.193	26.0438	25.5956	25.2362	24.4907	24.1724	24.4998	25.6948	24.4251	25.1239	23.5998	1.11263	0.860156	0.16206	Paired t test	0.00394	0.120077	0.126081	0.129144	0.120077	0.120077
tyrosine	17.8725	19.0133	19.0721	18.8964	18.4373	19.4471	18.7719	16.8636	17.637	21.1844	20.5507	20.8576	18.2683	20.3244	21.3398	17.6955	-1.61035	0.624105	0.14983	Paired t test	0.0038	0.120077	0.126081	0.129144	0.120077	0.120077
C22:4	22.4712	21.9365	22.3859	21.1009	22.5055	22.0974	22.2893	21.6165	21.8939	21.5626	21.3772	19.8585	20.4163	21.2446	22.2968	19.9958	0.808436	0.530544	0.197899	Paired t test	0.00495	0.12705	0.133403	0.136644	0.12705	0.12705
SM (d18:1/16:0)	26.9501	27.2906	27.3766	27.4936	26.9697	27.5589	27.519	27.0583	26.7323	26.5821	25.8208	26.3908	27.1055	26.1542	26.6599	25.4835	0.850276	0.884709	0.166199	Paired t test	0.00454	0.12705	0.133403	0.136644	0.12705	0.12705
valine	20.5665	22.4294	22.3508	22.3026	21.8206	21.8861	21.3367	21.2083	19.949	23.4181	22.8661	22.3712	21.6474	22.5567	22.3372	22.2263	-0.622948	0.872944	0.806155	Paired t test	0.00493	0.12705	0.133403	0.136644	0.12705	0.12705
SM (d18:1/14:0)	22.8164	23.1372	23.6171	23.3996	22.8574	23.4659	23.4558	22.7736	22.3638	22.651	22.1816	22.7249	23.0412	22.2372	22.6071	22.1001	0.703948	0.647654	0.161037	Paired t test	0.00524	0.12838	0.134799	0.138074	0.12838	0.12838
2-Hydroxyethanesulfonate	27.4244	26.8074	27.5073	27.2038	27.7131	27.8828	26.3455	27.9914	26.7071	25.6696	23.3434	25.2251	25.3987	25.7044	25.6243	27.544	1.38724	0.393333	0.584075	Paired t test	0.00567	0.132875	0.139519	0.142909	0.132875	0.132875
Dihydroxyphenylglycol sulfate	15.0569	18.674	18.9116	16.0408	16.1302	18.5109	14.9668	16.4131	14.4656	14.7812	15.0376	15.3788	13.8154	14.8624	14.9287	14.3437	2.82112	0.843773	0.114305	Paired t test	0.00643	0.144407	0.151627	0.155311	0.144407	0.144407
{[2,3,4-Trihydroxy-5-(Hydroxymethyl)Oxolan-2-Yl]Methoxy}Sulfonic Acid	21.209	20.1647	20.9868	20.4896	20.3504	22.3596	17.7486	21.2048	18.9168	17.6115	16.3466	17.4234	19.2719	17.2942	17.6967	20.5408	2.24334	0.570128	0.186261	Paired t test	0.00674	0.145314	0.15258	0.156287	0.145314	0.145314
1-Hydroxy-2-Naphthoate	16.2567	19.2496	18.3194	16.5108	17.1793	19.5827	17.7444	18.7828	16.6806	13.5422	14.9563	13.9943	15.2958	16.7213	17.467	15.6166	2.32325	0.800283	0.680507	Paired t test	0.00886	0.15405	0.161752	0.165682	0.15405	0.15405
2-(3,4,5-trihydroxyphenyl)-3,4-dihydro-2H-1-benzopyran-3,4,5,7-tetrol	16.8296	14.662	15.0838	14.1831	16.5357	18.0807	16.2531	17.0222	14.1247	14.071	13.9748	13.0953	16.0346	14.9235	15.3685	16.4536	1.42496	0.753773	0.763416	Paired t test	0.00808	0.15405	0.161752	0.165682	0.15405	0.15405
C21:3	17.3308	17.023	17.416	15.1837	17.1412	18.0071	17.2772	16.1228	15.6101	16.1769	15.2384	15.4296	14.9052	15.7135	16.7803	15.5572	1.34486	0.637124	0.165397	Paired t test	0.00786	0.15405	0.161752	0.165682	0.15405	0.15405
Heptadecanoate	22.5033	22.0918	22.1563	21.4761	21.6707	22.4806	22.1197	21.4996	22.0232	22.144	21.7534	21.3428	20.5489	22.1119	21.6281	20.8413	0.40186	0.26845	0.236462	Paired t test	0.00831	0.15405	0.161752	0.165682	0.15405	0.15405
Pregnenolone sulfate	14.828	18.7319	18.0059	14.9647	14.226	16.0077	14.5761	15.9698	14.4262	14.3759	14.1519	12.2437	12.6807	14.9552	14.3408	14.4703	2.65566	0.0253566	0.156132	Wilcoxon signed-rank test	0.00781	0.15405	0.161752	0.165682	0.15405	0.15405
SM (d18:1/18:1)	25.5489	23.6692	24.057	24.1502	25.475	26.193	24.1933	23.5874	23.1421	22.5793	22.3308	22.8927	25.6948	24.427	23.035	23.6292	0.997672	0.19356	0.144019	Paired t test	0.00859	0.15405	0.161752	0.165682	0.15405	0.15405
2-Aminoisobutyrate	22.2617	23.7541	22.0752	22.8024	21.9614	22.8827	22.4245	21.9949	21.2526	24.8342	25.0471	25.4616	24.3412	24.8569	23.7842	23.22	-1.84808	0.133826	0.147884	Paired t test	0.0092	0.154963	0.162711	0.166664	0.154963	0.154963
Arabitol	25.2402	22.8257	22.9183	22.7684	23.3457	24.5571	23.8226	24.2288	23.4824	22.9479	21.9486	21.5313	22.8266	22.0746	23.299	23.6272	1.08949	0.448739	0.403675	Paired t test	0.0109	0.163197	0.171357	0.17552	0.163197	0.163197
C19:1	19.6249	20.0744	20.0329	18.8458	19.6005	20.1744	19.6927	18.641	19.1702	19.8598	19.11	18.9402	17.9616	19.3138	19.2737	17.8362	0.609637	0.1714	0.152557	Paired t test	0.0101	0.163197	0.171357	0.17552	0.163197	0.163197
Dimethoxy-sulphobenzoic acid	15.5705	18.3918	18.6577	18.0099	16.8715	19.7751	17.7147	18.4632	16.6952	16.4417	16.5004	16.0686	15.1196	16.2809	16.1657	17.4203	1.88599	0.605197	0.733819	Paired t test	0.0105	0.163197	0.171357	0.17552	0.163197	0.163197
phenylalanine	19.4297	21.5695	21.1168	21.4454	19.0537	19.5511	19.9235	18.8676	18.9804	21.3511	21.995	20.6022	20.7829	20.6854	22.0641	20.5417	-0.641261	0.507748	0.265634	Paired t test	0.0107	0.163197	0.171357	0.17552	0.163197	0.163197
C19:0	18.3928	18.8049	18.7712	17.8587	17.8349	18.8199	17.88	18.3151	18.5334	18.5033	18.3878	16.463	16.6102	18.0051	17.7116	17.0629	0.5348	0.184707	0.0677186	Paired t test	0.0128	0.170683	0.179218	0.183572	0.170683	0.170683
C20:3	23.3264	23.0183	23.1374	21.8845	23.1339	23.5458	23.3386	22.5833	22.5161	22.6159	22.355	21.9702	21.0009	22.6484	23.0618	20.7885	0.776209	0.158809	0.104057	Paired t test	0.0131	0.170683	0.179218	0.183572	0.170683	0.170683
Indole-3-carboxilic acid-sulphate	15.6871	15.3835	15.8982	15.631	14.3343	18.0722	14.6641	18.6124	15.1785	14.0185	14.8272	13.1239	13.0156	14.883	15.283	17.0077	1.62404	0.53186	0.142953	Paired t test	0.0126	0.170683	0.179218	0.183572	0.170683	0.170683
N6-Carbamoyl-threonyladenosine	19.0039	17.639	19.3056	20.4466	19.2179	20.2286	18.6064	18.8976	17.1098	17.4073	16.8157	16.3321	17.9973	17.2263	17.8471	19.0307	1.70292	0.856	0.731598	Paired t test	0.0131	0.170683	0.179218	0.183572	0.170683	0.170683
PC (28:0)	19.7417	17.9709	19.3412	18.2783	20.4174	20.6877	19.9077	18.9306	17.5963	18.169	17.8711	17.7132	19.4497	17.5933	18.0251	18.7053	1.38804	0.0799333	0.800171	Paired t test	0.0133	0.170683	0.179218	0.183572	0.170683	0.170683
SM (d18:1/23:0)	18.3781	19.1407	19.8926	19.6241	18.1082	19.2058	19.6263	18.9337	19.0657	17.4408	16.8292	16.995	17.677	16.857	19.0332	16.2495	1.35365	0.182775	0.5991	Paired t test	0.0119	0.170683	0.179218	0.183572	0.170683	0.170683
Glycochenodeoxycholate (GCDCA)	18.4819	28.0179	26.4806	26.0729	23.4951	25.595	22.3466	22.2777	21.3256	24.855	20.6474	20.8076	18.6251	18.7915	21.0874	18.099	3.677	0.220035	0.672353	Paired t test	0.0139	0.174235	0.182947	0.187391	0.174235	0.174235
3-Methoxy-4-Hydroxyphenylethyleneglycol Sulfate	19.8321	21.5669	22.2466	19.9983	21.3109	22.6655	20.9609	20.7722	19.3405	20.4944	20.4122	20.0223	18.0605	19.7971	20.4705	19.9998	1.48204	0.038832	0.835889	Wilcoxon signed-rank test	0.0156	0.178902	0.187847	0.192411	0.178902	0.178902
Galacturonate	20.7857	19.6128	21.0956	20.2674	21.537	21.6413	21.2661	20.5517	20.1938	19.7746	19.9563	19.6836	20.9598	19.6329	20.0294	20.3714	0.836008	0.287071	0.737382	Paired t test	0.0148	0.178902	0.187847	0.192411	0.178902	0.178902
isoleucine	19.5957	21.1507	20.6412	19.9388	19.4136	20.5368	19.0872	19.3219	19.0119	21.9866	20.7549	18.9262	20.5185	19.7472	19.5283	19.5055	-0.601263	0.619207	0.726946	Paired t test	0.0156	0.178902	0.187847	0.192411	0.178902	0.178902
Retinoate	19.2449	19.1078	19.1469	18.8421	18.3186	19.1972	18.4996	17.1036	17.8596	17.4908	17.8351	18.2393	16.1733	17.8928	17.7035	17.2102	1.15782	0.0798755	0.0228688	Wilcoxon signed-rank test	0.0156	0.178902	0.187847	0.192411	0.178902	0.178902
N-Octanoylglycine	15.1677	18.6897	17.1814	17.7942	16.2014	17.7019	14.2815	17.1052	14.7759	17.0868	15.3408	17.2055	15.7295	16.9791	14.5954	16.3731	0.97653	0.285698	0.681996	Paired t test	0.0169	0.189773	0.199262	0.204103	0.189773	0.189773
1-Methylinosine	21.9894	20.7917	20.9486	20.6617	21.1785	22.0993	20.9495	21.6655	19.9784	20.3247	20.1447	18.8559	20.6564	19.6834	20.239	22.125	0.832554	0.400508	0.212477	Paired t test	0.0185	0.19176	0.201348	0.206239	0.19176	0.19176
C22:3	18.4077	19.3456	19.5752	18.3852	19.0268	20.1047	19.0935	18.228	18.0604	19.061	18.4558	17.7276	16.0109	18.7744	19.0671	16.5746	0.866956	0.206968	0.613709	Paired t test	0.018	0.19176	0.201348	0.206239	0.19176	0.19176
Indole-quinone	20.6025	19.9751	20.3228	22.1951	20.5627	21.789	21.3316	20.6822	19.9575	21.9618	22.6832	23.0783	20.6818	22.7215	22.7653	22.0146	-1.15723	0.106109	0.493345	Paired t test	0.0184	0.19176	0.201348	0.206239	0.19176	0.19176
Inosine	24.3453	24.8022	23.9917	22.5731	23.1396	24.9727	24.0421	23.3015	22.7519	24.9717	22.9464	21.4106	23.0361	21.9293	23.273	22.3077	0.86324	0.517125	0.785273	Paired t test	0.0179	0.19176	0.201348	0.206239	0.19176	0.19176
1,7-Dimethylguanosine	18.7152	18.8985	18.479	18.1165	18.6273	19.135	18.267	18.8332	17.3426	18.4628	17.4591	17.3106	18.328	17.6072	17.7541	19.374	0.534971	0.124802	0.97298	Paired t test	0.0227	0.197072	0.206925	0.211953	0.197072	0.197072
6-methyl-8-{[5-(2-naphthyl)-1,3,4-oxadiazol-2-yl]methoxy}[1,2,4]triazolo[4,3-b]pyridazine	17.9461	18.9942	19.471	19.2682	19.1895	19.2876	18.684	17.051	17.0237	21.8027	21.1646	21.7456	18.4357	21.2934	21.1092	19.6772	-1.99754	0.0695945	0.0509132	Paired t test	0.0233	0.197072	0.206925	0.211953	0.197072	0.197072
6-phosphogluconolactone	14.64	15.4888	16.1784	15.7583	16.4646	14.9849	14.1904	17.4214	14.3352	14.6582	13.1562	13.4837	12.5201	14.79	14.3734	14.8901	1.7609	0.210316	0.984229	Paired t test	0.02	0.197072	0.206925	0.211953	0.197072	0.197072
7-Methylguanine	23.0823	23.1587	22.9929	22.5726	22.7284	23.5689	22.5795	22.9133	21.4394	22.3353	22.1274	21.433	22.4398	21.9748	22.161	23.5247	0.656577	0.22905	0.576228	Paired t test	0.0218	0.197072	0.206925	0.211953	0.197072	0.197072
arginine	18.1902	16.9778	17.8607	16.9577	18.0399	17.182	17.3615	16.857	13.5698	16.1506	18.671	18.1587	17.9861	17.7036	18.3228	17.0534	-0.736863	0.931165	0.19713	Paired t test	0.0222	0.197072	0.206925	0.211953	0.197072	0.197072
Aspartate	15.2243	18.0611	16.9584	18.0302	15.7636	17.182	15.4985	16.8293	14.1488	15.2308	15.3589	15.1791	16.2557	15.5195	15.4132	16.3484	1.46857	0.330219	0.364646	Paired t test	0.0219	0.197072	0.206925	0.211953	0.197072	0.197072
Dipalmitoyl-Phosphoethanolamine	19.6102	17.2148	18.4451	16.8072	18.9066	19.6431	19.3616	18.3435	17.7706	16.7655	18.1977	16.7853	18.9999	17.4238	17.474	17.0997	1.0785	0.447745	0.282354	Paired t test	0.0208	0.197072	0.206925	0.211953	0.197072	0.197072
Erythronic Acid	26.6925	23.6921	24.1581	23.5503	25.698	27.1393	24.8717	26.5267	24.8842	22.8382	23.8225	23.2561	24.5331	23.2016	24.2673	25.3774	1.58373	0.795235	0.345619	Paired t test	0.0194	0.197072	0.206925	0.211953	0.197072	0.197072
histidine	16.2028	16.8289	17.3013	17.7336	16.4517	16.6656	16.5158	16.4903	16.2253	16.6932	18.0969	17.6996	17.2025	17.9334	17.917	17.4763	-0.664483	0.325159	0.235349	Paired t test	0.0214	0.197072	0.206925	0.211953	0.197072	0.197072
SM (d18:1/24:1)	23.3945	22.5427	22.3557	22.57	23.3793	23.5165	23.2157	23.0111	22.5423	22.2592	22.3256	22.647	22.8756	22.0993	22.1388	20.7763	0.748946	0.0395866	0.234489	Wilcoxon signed-rank test	0.0234	0.197072	0.206925	0.211953	0.197072	0.197072
Taurolithocholate (TLCA)	13.9938	20.1124	18.91	15.7711	15.1927	17.7902	14.5701	13.234	13.4406	18.6996	13.6304	14.2434	13.9602	14.0087	13.7383	13.9636	1.91066	5.22335e-05	0.548299	Wilcoxon signed-rank test	0.0234	0.197072	0.206925	0.211953	0.197072	0.197072
Xanthosine	20.4139	19.5199	19.2646	16.9156	19.9548	21.0293	19.6454	19.4043	18.7	18.6816	15.2332	17.4143	18.7833	17.0801	19.1836	17.6528	1.62756	0.186218	0.124203	Paired t test	0.0209	0.197072	0.206925	0.211953	0.197072	0.197072
Diethanolamine	20.4148	19.9271	21.2129	20.3917	20.8833	21.0179	19.4823	19.6275	18.6051	19.0063	19.6829	19.4162	19.446	18.7578	19.8274	20.242	1.02615	0.88638	0.562955	Paired t test	0.0268	0.218867	0.22981	0.235393	0.218867	0.218867
tryptophan	18.6799	18.6124	18.5797	18.812	18.0764	19.2539	18.6088	18.0483	17.5544	18.8781	19.5586	18.7715	18.7661	18.1077	18.9269	18.8142	-0.481624	0.17964	0.398715	Paired t test	0.0268	0.218867	0.22981	0.235393	0.218867	0.218867
7-ketocholesterol	20.8689	20.1862	16.9546	19.4595	19.8958	19.7844	19.5732	18.0631	18.5784	19.7752	17.3474	19.8178	18.1539	18.2314	17.3905	17.0805	1.06632	0.237029	0.25375	Paired t test	0.0275	0.221231	0.232293	0.237937	0.221231	0.221231
2,3,6,7-Tetrahydro-7-methylcyclopent[b]azepin-8(1H)-one	16.1856	20.6219	19.4395	20.3171	16.2152	18.281	17.7986	17.1466	15.6627	21.0673	20.6884	20.595	18.7611	22.5371	20.3607	18.2685	-1.61639	0.503334	0.431707	Paired t test	0.0293	0.229661	0.241144	0.247003	0.229661	0.229661
Eremopetasinorol	21.2083	19.3005	18.8898	20.2086	19.0189	20.2221	19.7843	22.28	21.4211	21.0336	21.5809	21.3715	20.9762	20.988	21.3497	21.1986	-0.678094	0.391701	0.389746	Paired t test	0.0294	0.229661	0.241144	0.247003	0.229661	0.229661
Vanillic acid sulfate	15.313	18.8693	19.488	16.6889	14.6774	16.8811	15.2	15.4594	14.7562	14.9681	15.8607	15.1096	13.5443	15.4821	15.0867	15.8804	2.37086	0.206347	0.18328	Paired t test	0.0306	0.23562	0.247401	0.253412	0.23562	0.23562
Doxycycline	17.4928	14.9347	16.4325	14.9675	14.5941	18.0293	15.5624	15.7929	14.5635	13.5548	12.9507	14.8852	15.1213	14.7135	14.756	15.4027	1.81909	0.160595	0.361764	Paired t test	0.0315	0.239134	0.25109	0.257191	0.239134	0.239134
(R)-3,4-Dihydro-2-(4,8,12-Trimethyl-3,7,11-Tridecatrienyl)-2H-1-Benzopyran-6-Ol	17.8488	20.1327	20.2709	17.2976	18.8562	19.8591	17.5002	20.6898	17.9841	17.023	16.7513	17.4954	16.8862	17.8574	18.122	16.3253	2.11291	0.577595	0.207427	Paired t test	0.0341	0.255276	0.26804	0.274552	0.255276	0.255276
Oleamide	24.1518	23.6931	23.5338	23.5345	23.2046	23.5119	23.4318	24.1216	23.0888	21.7883	23.2765	22.9088	23.2647	23.2732	23.4935	22.5263	0.649714	0.0693211	0.19749	Paired t test	0.0346	0.255471	0.268245	0.274762	0.255471	0.255471
LysoPE(20:5)	14.3532	18.118	17.42	15.6593	16.0544	16.9623	14.6267	15.829	15.1463	17.0745	13.4262	15.2059	12.9153	13.7357	14.889	13.6504	1.4968	0.400288	0.821158	Paired t test	0.0357	0.260031	0.273033	0.279666	0.260031	0.260031
(3-oxo-1,3-diphenylpropoxy)sulfonic acid	19.5025	19.0027	18.4483	18.5472	19.2386	19.7248	18.9041	18.9828	17.6574	18.4266	15.741	18.1216	19.0904	18.0633	18.8009	19.0503	0.721445	0.0576842	0.822134	Paired t test	0.0365	0.262313	0.275429	0.282121	0.262313	0.262313
phenylglycol 3-O-sulfate	14.8669	18.789	17.5167	17.7696	14.5584	16.6576	14.5799	14.9242	14.193	16.4612	16.5289	15.437	13.1666	17.2945	14.6641	14.2676	1.21625	0.744905	0.120769	Paired t test	0.037	0.262408	0.275528	0.282222	0.262408	0.262408
5-Methyldeoxycytidine	17.4206	16.1714	16.592	17.2699	16.7635	17.7357	14.9757	16.9551	14.0829	15.1377	14.2522	14.6749	16.7729	14.8119	14.8986	17.8502	0.973498	0.0577886	0.422945	Paired t test	0.0382	0.263436	0.276608	0.283328	0.263436	0.263436
7-Methylhypoxanthine	25.0832	24.2195	24.4069	24.1579	24.469	25.1951	24.5311	24.932	23.5358	24.0157	23.828	23.5067	24.2558	23.5618	24.067	25.2959	0.540193	0.0440622	0.342786	Wilcoxon signed-rank test	0.0391	0.263436	0.276608	0.283328	0.263436	0.263436
Decanoate	21.0596	21.3737	21.5063	20.8011	20.9869	21.2804	20.8327	21.2511	21.1696	20.6899	20.7002	20.8037	18.6706	21.0602	20.607	20.488	0.496221	0.00208304	0.682195	Wilcoxon signed-rank test	0.0391	0.263436	0.276608	0.283328	0.263436	0.263436
LysoPG(18:0)	14.1701	22.2151	21.1182	19.2887	17.1585	21.1138	16.3867	17.8512	17.1936	18.9806	14.1862	14.0205	13.6232	14.4102	14.3169	14.8967	3.74217	0.0157153	0.764879	Wilcoxon signed-rank test	0.0391	0.263436	0.276608	0.283328	0.263436	0.263436
Taurocholate (TCA)	15.2738	21.8219	19.865	20.4684	17.23	23.0475	15.3151	14.5132	14.6437	18.7492	17.1388	16.0661	16.4867	17.8694	16.3043	14.5718	3.75276	0.738495	0.351229	Paired t test	0.0402	0.267504	0.280879	0.287703	0.267504	0.267504
Malate	22.6236	23.3411	23.8401	23.9097	21.9682	22.7671	22.8628	21.9921	21.7153	22.5337	21.582	22.5441	21.5656	21.9644	22.6265	22.7128	0.850752	0.0639637	0.428866	Paired t test	0.0423	0.278045	0.291947	0.29904	0.278045	0.278045
Trimethylamine N-oxide	21.7579	26.4105	26.4917	26.8877	22.8819	26.1665	21.2595	23.377	19.462	23.807	22.7741	22.2453	22.2518	25.5939	21.2664	24.3444	1.92994	0.982246	0.095789	Paired t test	0.0436	0.283137	0.297294	0.304517	0.283137	0.283137
C20:1	20.4931	21.3982	21.5749	20.3636	21.1408	21.9634	21.0447	20.5459	21.1278	21.6168	20.672	17.852	19.0829	20.951	20.6169	19.363	0.615115	0.363735	0.651668	Paired t test	0.0463	0.290183	0.304692	0.312094	0.290183	0.290183
Dihydroxyvitamin D3-lactone	14.8989	18.4596	17.7826	17.2688	15.3528	17.4544	15.3464	14.0469	13.8207	15.4307	15.3989	16.0966	14.7884	15.7541	14.5595	15.5286	1.68961	0.605518	0.404735	Paired t test	0.0463	0.290183	0.304692	0.312094	0.290183	0.290183
SM (d18:1/20:1)	23.2887	23.7263	23.8789	22.1181	22.6574	23.8493	23.602	23.4969	22.9659	22.3738	22.0616	22.3348	23.421	21.8702	22.8642	21.666	0.874143	0.829691	0.0844314	Paired t test	0.0461	0.290183	0.304692	0.312094	0.290183	0.290183
leucine	20.6533	22.311	22.1137	22.0048	21.3787	21.9662	20.9326	20.2814	19.9509	22.8101	22.5392	21.2007	21.1061	21.7035	21.815	21.6614	-0.445144	0.931882	0.39875	Paired t test	0.0491	0.304194	0.319404	0.327164	0.304194	0.304194
dihydroxycholesterol	16.4759	19.9511	17.7002	18.5867	16.5387	19.5394	16.4813	16.3016	15.7247	15.3361	17.3723	16.8284	16.5911	16.5267	15.859	16.3452	1.93384	0.962452	0.075533	Paired t test	0.0524	0.317344	0.333211	0.341307	0.317344	0.317344
PE (18:1/P-18:1)	16.4955	17.5674	18.0779	15.6165	16.8962	19.9732	17.4071	15.8444	17.3517	20.9567	20.9103	20.8944	19.0951	19.6343	17.062	15.64	-1.94366	0.210423	0.552502	Paired t test	0.0519	0.317344	0.333211	0.341307	0.317344	0.317344
3-Oxooctadecanoic Acid	20.7668	23.7806	23.6001	21.8846	20.7789	21.7965	20.8814	21.0073	21.4203	21.3071	21.1812	21.2836	19.8329	21.4485	20.3286	19.1683	1.39832	0.0358735	0.0299501	Wilcoxon signed-rank test	0.0547	0.323992	0.340192	0.348457	0.323992	0.323992
Taurodeoxycholate (TDCA)	17.7927	23.5033	21.2871	21.9809	20.0896	22.6945	17.2712	17.9951	18.2083	21.534	18.2347	17.7132	17.9852	18.0335	18.2471	17.2373	2.48243	0.000821785	0.371459	Wilcoxon signed-rank test	0.0547	0.323992	0.340192	0.348457	0.323992	0.323992
Xanthine	25.3606	25.3993	23.7692	23.6419	25.1111	26.1025	25.5682	24.348	24.709	24.7483	23.0252	20.6308	25.3548	21.221	24.3508	24.1891	0.955691	0.117477	0.389395	Paired t test	0.0562	0.329259	0.345722	0.354121	0.329259	0.329259
Demeton-S-methyl sulfone	16.4389	17.8963	17.552	17.4826	16.3776	16.5946	16.1598	16.5003	15.5493	14.3429	17.0805	16.0726	15.0154	17.327	16.3515	14.9756	0.843698	0.77737	0.102838	Paired t test	0.0586	0.336015	0.352816	0.361387	0.336015	0.336015
Galactonic Acid	23.1085	22.2974	23.9604	22.0568	24.0881	24.0407	22.3485	22.716	21.6831	23.1718	22.2265	21.5167	23.6885	23.8565	20.8176	22.1708	0.553745	0.634134	0.126082	Paired t test	0.0586	0.336015	0.352816	0.361387	0.336015	0.336015
proline	21.3935	22.6883	23.0765	23.0012	21.8307	22.7816	21.1011	21.78	21.0948	23.2609	23.8825	23.5064	21.3714	24.0774	23.6674	22.3568	-0.637845	0.904328	0.367173	Paired t test	0.0603	0.342123	0.359229	0.367957	0.342123	0.342123
Hippurate	19.3845	20.5297	19.5046	18.8176	23.0225	21.4833	18.5711	21.3456	19.2207	19.6133	14.9755	19.6365	16.0942	18.3582	18.5932	20.0607	2.10779	0.0846271	0.550559	Paired t test	0.0685	0.384599	0.403829	0.41364	0.384599	0.384599
15-Keto-13,14-Dihydroprostaglandin A2	16.5438	20.21	18.7071	19.4876	17.9608	18.2597	17.611	18.099	17.9647	17.2123	15.3158	17.7279	17.43	17.7741	17.6213	16.661	1.36039	0.030927	0.95011	Wilcoxon signed-rank test	0.0781	0.397131	0.416988	0.427119	0.397131	0.397131
2-O-Methylascorbic acid	22.3711	26.0147	26.6551	25.8624	24.7937	27.4961	24.133	26.0494	25.4408	17.6762	15.3662	23.4613	20.6672	23.7455	24.1285	25.5696	1.95136	0.139578	0.608686	Paired t test	0.0755	0.397131	0.416988	0.427119	0.397131	0.397131
2-Pyridyl hydroxymethane sulfonic acid	16.8033	17.1896	16.8179	17.3207	17.1965	17.7162	13.0723	17.619	15.7888	15.8381	12.9029	15.4259	15.8338	14.8905	14.555	17.046	1.43025	0.497911	0.000313702	Wilcoxon signed-rank test	0.0781	0.397131	0.416988	0.427119	0.397131	0.397131
3-Oxododecanoic Acid	18.755	21.602	19.9905	19.774	19.0723	19.9183	19.0214	19.9176	20.1008	18.7475	19.6845	18.7781	17.2539	19.0243	18.4939	18.8687	0.973503	0.523278	0.133042	Paired t test	0.0765	0.397131	0.416988	0.427119	0.397131	0.397131
Allose	24.145	20.4028	22.7572	24.4419	23.6578	24.7928	24.0944	25.04	23.6175	20.9412	24.452	21.0878	22.2187	21.253	21.8784	22.8838	1.29163	0.450562	0.050897	Paired t test	0.0725	0.397131	0.416988	0.427119	0.397131	0.397131
C17:1	22.0599	21.5291	21.4855	20.3403	21.7021	22.011	22.0124	20.2024	21.043	21.451	21.1	20.9288	20.2044	21.514	21.6028	19.0331	0.524668	0.0470056	0.0278115	Wilcoxon signed-rank test	0.0781	0.397131	0.416988	0.427119	0.397131	0.397131
C24:5	18.9668	19.5072	19.8185	18.706	19.1372	19.4326	19.0322	18.5548	19.0679	18.9198	19.4064	17.117	16.7609	19.3929	19.0942	16.9693	0.514878	0.0157074	0.936283	Wilcoxon signed-rank test	0.0781	0.397131	0.416988	0.427119	0.397131	0.397131
Guanidinosuccinate	20.0092	19.9488	19.0143	19.8039	19.6074	20.9957	18.5993	20.4169	17.4446	18.7968	17.1072	16.9813	19.5781	17.9771	17.6463	22.405	0.0898396	0.0421828	0.958473	Wilcoxon signed-rank test	0.0781	0.397131	0.416988	0.427119	0.397131	0.397131
LysoPC(14:0)	21.8457	20.1017	21.7577	21.3621	21.3683	22.1675	21.0808	21.0735	19.1948	20.1502	21.6824	20.561	21.3242	21.5706	19.7405	21.0067	0.577399	0.615457	0.547398	Paired t test	0.073	0.397131	0.416988	0.427119	0.397131	0.397131
PI (34:2)	16.546	15.5975	15.3495	15.4604	16.5585	17.3888	16.4147	15.4775	15.7357	19.8965	19.0633	19.2758	16.4537	18.4661	16.181	15.9246	-2.14541	0.108315	0.15292	Paired t test	0.0768	0.397131	0.416988	0.427119	0.397131	0.397131
C26:3	14.9589	17.0873	16.2034	14.8201	14.4443	16.6968	14.9669	14.2603	14.5231	18.3133	17.1264	15.5957	13.3112	18.0971	16.3469	15.6473	-1.08575	0.828213	0.178217	Paired t test	0.0806	0.402254	0.422366	0.432628	0.402254	0.402254
Pro Glu	18.3424	17.3577	17.7375	18.2354	17.2643	18.9095	17.3622	17.9524	16.502	18.3253	16.4774	15.1499	18.0652	17.4581	16.451	17.034	0.774897	0.697921	0.46697	Paired t test	0.0806	0.402254	0.422366	0.432628	0.402254	0.402254
Tridecanoic Acid	18.5689	19.0554	19.3626	18.1534	18.9386	19.3739	18.5154	19.0367	19.2015	18.0811	18.5565	18.3604	16.3967	18.7274	18.3794	17.5287	0.590292	0.31133	0.52475	Paired t test	0.0814	0.402519	0.422645	0.432914	0.402519	0.402519
L-Saccharopinate	18.143	17.3788	18.5778	18.6041	18.168	18.7887	17.0127	18.1312	15.6433	17.2287	16.3499	16.0471	17.9828	17.6969	16.1462	19.6429	0.491543	0.373656	0.241445	Paired t test	0.0827	0.40523	0.425492	0.435829	0.40523	0.40523
N-Acetylglycine	21.185	20.8027	21.6343	21.4447	21.1669	21.8359	21.759	20.9912	20.3068	21.3791	22.0677	20.499	20.9714	20.5237	20.8331	20.4005	0.399659	0.151735	0.683061	Paired t test	0.089	0.432171	0.45378	0.464805	0.432171	0.432171
10-hydroxydecanoate	14.5431	21.0602	20.5438	19.9697	14.4116	16.5579	16.5489	14.1691	14.4048	16.0013	17.0585	15.4452	13.1993	17.7317	16.8356	13.9886	2.99108	0.783675	0.0963539	Paired t test	0.0918	0.437878	0.459772	0.470942	0.437878	0.437878
3-Furoic Acid	20.6314	20.3201	20.5508	20.5433	20.433	20.6555	21.1609	20.3531	20.3465	20.5393	21.0641	20.9104	21.0073	20.8774	20.9027	20.8902	-0.230605	0.0509026	0.0704081	Paired t test	0.0911	0.437878	0.459772	0.470942	0.437878	0.437878
2-Hydroxymyristic Acid	15.5137	18.2962	18.3789	16.3166	16.3031	17.0396	15.2296	16.0475	16.2417	15.5541	15.2094	17.0356	13.6333	16.0998	15.8592	14.3071	1.27308	0.844068	0.279413	Paired t test	0.0928	0.438765	0.460703	0.471896	0.438765	0.438765
13,14-Dihydro-15-Keto-Tetranor Prostaglandin F1	13.637	17.4828	17.2883	16.2502	16.1791	15.8139	15.2673	16.8558	16.4804	16.7271	14.3857	12.9045	13.2345	15.3546	14.0042	14.9205	1.14197	0.711371	0.456662	Paired t test	0.0989	0.457947	0.480845	0.492527	0.457947	0.457947
1H-Indole-3-Carboxaldehyde	22.5679	21.3271	20.9894	22.4637	20.9064	21.5553	21.2023	21.0478	21.1638	21.6415	20.5077	21.5718	19.5728	21.1987	21.3035	21.32	0.500399	0.0319012	0.0433357	Wilcoxon signed-rank test	0.109	0.457947	0.480845	0.492527	0.457947	0.457947
2-(3,4-Dihydroxybenzoyloxy)-4,6-dihydroxybenzoate	20.8031	21.6766	20.4057	19.5482	19.6414	21.853	20.8218	19.8881	18.3398	20.8932	19.3252	18.6146	20.9059	19.0987	20.0552	20.3364	0.835198	0.458016	0.418154	Paired t test	0.103	0.457947	0.480845	0.492527	0.457947	0.457947
2-Hydroxy-3-Methylpentanoic Acid	21.3688	25.3825	24.1561	23.5932	20.7548	22.6494	20.7723	20.4861	20.9353	22.0131	21.6869	21.5206	19.3579	22.8592	21.7045	21.0251	1.75691	0.493372	0.291788	Paired t test	0.11	0.457947	0.480845	0.492527	0.457947	0.457947
Ascorbic Acid-2-Sulfate	19.7081	20.4731	20.8336	20.1272	20.4996	21.4405	19.1905	19.9737	20.1585	20.349	19.6718	20.0207	18.4736	20.536	19.4611	19.3643	0.553783	0.594837	0.998184	Paired t test	0.113	0.457947	0.480845	0.492527	0.457947	0.457947
C15:2	15.9661	17.5246	17.0485	14.7685	16.6494	17.1214	17.13	16.1974	16.8278	16.0236	16.2334	15.5163	13.8688	15.5188	17.0662	14.5926	0.72957	0.77363	0.257509	Paired t test	0.103	0.457947	0.480845	0.492527	0.457947	0.457947
C22:2	17.6661	18.9595	19.1439	18.0976	17.9445	19.3661	17.6652	18.0282	17.9372	19.3141	18.0746	18.3473	15.2579	18.2148	17.577	16.6272	0.46966	0.400789	0.102077	Paired t test	0.113	0.457947	0.480845	0.492527	0.457947	0.457947
Carnosol	15.0244	19.647	17.7084	17.9831	15.4932	17.1955	15.1258	16.5367	16.8779	14.1339	14.523	16.595	13.8481	16.1018	15.4881	15.4344	1.92324	0.614236	0.562086	Paired t test	0.102	0.457947	0.480845	0.492527	0.457947	0.457947
Glu Phe	14.9587	18.6742	18.3331	18.4204	14.1733	13.8874	15.9488	14.413	14.458	18.77	18.768	18.2665	17.555	18.5337	18.3311	17.9403	-0.931948	0.00129567	0.0646512	Wilcoxon signed-rank test	0.109	0.457947	0.480845	0.492527	0.457947	0.457947
glycine	21.1518	20.1091	21.8018	22.9999	20.777	22.1365	21.9612	21.3998	20.6463	20.2324	21.268	21.056	21.1683	20.6491	22.2457	21.8952	0.754792	0.316004	0.906021	Paired t test	0.109	0.457947	0.480845	0.492527	0.457947	0.457947
Hydroxycyclohexanecarboxylic acid	17.534	18.2496	18.2404	19.7166	20.2017	18.4182	19.1182	19.0878	17.7204	19.4166	19.8341	19.8276	19.0952	19.3165	19.2869	19.4856	-0.301528	0.0132844	0.846843	Wilcoxon signed-rank test	0.109	0.457947	0.480845	0.492527	0.457947	0.457947
Indole	22.8953	22.34	21.9584	22.1361	22.4454	22.3237	22.3812	22.7767	22.9692	23.0309	22.5367	22.7892	23.8791	21.7417	22.7315	22.6998	-0.468561	0.415343	0.694851	Paired t test	0.11	0.457947	0.480845	0.492527	0.457947	0.457947
Laurate	20.7325	21.1971	21.4147	21.5254	20.9622	21.1137	20.5244	21.089	21.1881	20.5626	20.9565	21.585	18.6757	20.8238	20.3329	20.2412	0.368283	0.221194	0.914358	Paired t test	0.113	0.457947	0.480845	0.492527	0.457947	0.457947
LysoPC(20:3)	22.4117	20.5916	22.6137	22.2688	23.075	25.5254	23.8805	24.1787	21.8491	22.0655	20.8762	17.1307	24.17	23.1664	23.0456	16.9061	1.21998	0.111052	0.949945	Paired t test	0.113	0.457947	0.480845	0.492527	0.457947	0.457947
PC (36:2)	25.7635	24.6866	25.9547	25.8071	26.4104	26.7561	26.1397	21.2024	25.3457	28.318	27.5295	28.2553	26.3419	27.3589	25.9913	25.1584	-1.36434	0.369644	0.00343632	Wilcoxon signed-rank test	0.109	0.457947	0.480845	0.492527	0.457947	0.457947
Porphobilinogen	22.3912	16.6504	19.0998	23.0862	21.261	19.0063	21.723	18.2826	16.9121	22.3247	23.1638	24.6484	23.5981	24.3427	22.6621	23.8082	-2.13828	0.00433819	0.662331	Wilcoxon signed-rank test	0.109	0.457947	0.480845	0.492527	0.457947	0.457947
Tetradecanedioic acid	15.413	22.4899	20.6915	19.9312	18.355	17.2576	16.0043	18.3073	18.7935	19.8618	18.5692	19.3329	14.6401	15.3603	14.5229	16.1999	1.85817	0.150484	0.893745	Paired t test	0.106	0.457947	0.480845	0.492527	0.457947	0.457947
Traumatic Acid	16.908	20.8627	18.2575	17.6098	18.275	17.3749	17.339	17.8154	17.6317	19.9483	16.3141	18.5011	14.7147	17.9731	16.0786	16.198	0.709342	0.888851	0.0153355	Wilcoxon signed-rank test	0.109	0.457947	0.480845	0.492527	0.457947	0.457947
Undecylenoyl glycine	18.3173	16.0155	15.9936	15.766	14.7067	16.6034	15.5829	19.4111	17.5066	17.7641	19.2988	18.2762	17.3124	17.6023	17.9181	16.9066	-0.601463	0.448138	0.203894	Paired t test	0.112	0.457947	0.480845	0.492527	0.457947	0.457947
Carnosic Acid	15.4182	19.9363	19.5046	18.4614	17.9077	18.1463	17.611	17.9104	17.9257	16.5342	14.9797	17.4684	16.507	17.1113	17.1053	16.661	1.59592	0.340653	0.377196	Paired t test	0.114	0.458552	0.48148	0.493178	0.458552	0.458552
6-Hydroxy-1H-indole-3-acetamide	21.7081	21.9841	21.8457	21.8145	21.6415	22.2997	21.5326	21.635	21.1212	22.1509	22.7595	22.6811	22.0424	22.0453	21.9387	22.5551	-0.412069	0.286848	0.349534	Paired t test	0.117	0.467133	0.49049	0.502407	0.467133	0.467133
4-(1,1,3,3-Tetramethylbutyl)-Phenol	21.6408	22.5869	22.6502	22.1944	21.7161	23.0234	22.4484	22.5372	22.4357	21.3498	20.9841	21.4648	19.3779	21.7335	22.6657	23.1112	0.430285	0.639489	0.463168	Paired t test	0.119	0.471625	0.495206	0.507238	0.471625	0.471625
Isoleucylproline	25.3493	25.6012	25.7083	25.5004	24.8661	25.6943	24.3439	24.6976	23.32	24.731	23.875	24.4651	25.0974	24.2833	24.1808	26.0789	0.561906	0.873768	0.163448	Paired t test	0.12	0.472117	0.495723	0.507766	0.472117	0.472117
Undecanoic Acid	18.3252	18.9063	19.224	18.2844	18.6846	19.1622	18.2307	18.9765	19.1917	18.3461	18.4791	18.5639	16.1533	18.6332	17.945	16.723	0.504858	0.147519	0.230835	Paired t test	0.122	0.476507	0.500333	0.512488	0.476507	0.476507
c18.0	25.4459	24.6697	24.8395	25.0656	24.6219	25.4423	25.3925	25.1264	25.3632	24.412	25.0926	24.428	23.8131	25.1791	25.2993	25.2668	0.165518	0.0657483	0.222418	Paired t test	0.13	0.483241	0.507403	0.519731	0.483241	0.483241
Creatinine	19.8786	18.7894	19.7021	18.6946	20.9631	19.9024	19.6491	20.1461	18.9086	19.101	22.9932	22.716	20.922	20.7373	20.6768	20.0834	-1.56694	0.394635	0.507451	Paired t test	0.129	0.483241	0.507403	0.519731	0.483241	0.483241
Glycolithocholate Sulfate (GLCAS)	14.8437	17.2247	18.5553	15.4699	13.9023	18.0025	14.4772	13.2346	13.528	15.7852	14.5559	14.19	13.2264	14.1248	16.2521	14.1829	1.97354	0.292123	0.475627	Paired t test	0.129	0.483241	0.507403	0.519731	0.483241	0.483241
Hydroxyhippuric acid	20.3114	19.7057	20.1729	20.1917	19.7014	19.1552	18.764	20.2806	19.5839	20.1814	16.4571	20.704	13.9562	18.4877	19.0597	18.7935	0.576587	0.185202	0.122916	Paired t test	0.125	0.483241	0.507403	0.519731	0.483241	0.483241
L-Carnitine	26.0528	28.7303	27.3965	28.0128	26.7116	27.7366	26.5765	25.964	24.8885	28.0719	26.7797	26.8469	26.9175	27.5039	26.632	26.4816	0.458065	0.281062	0.696227	Paired t test	0.127	0.483241	0.507403	0.519731	0.483241	0.483241
Nicotinuric acid	19.9758	17.972	17.6407	18.4523	18.1616	20.1837	18.2407	18.948	16.8747	18.5099	16.474	17.3009	18.5977	18.0753	17.7732	19.4858	0.80428	0.972507	0.202485	Paired t test	0.13	0.483241	0.507403	0.519731	0.483241	0.483241
Stearamide	17.6925	17.7881	17.482	17.6713	17.22	18.1627	17.5525	18.8532	16.82	16.9935	17.884	17.5012	17.5579	18.0006	17.2132	17.5762	0.395581	0.76123	0.18086	Paired t test	0.128	0.483241	0.507403	0.519731	0.483241	0.483241
3-hydroxybenzaldehyde	22.1946	23.7355	23.6525	22.5092	22.8662	23.5332	23.0809	23.3844	23.9469	23.0439	20.0613	20.0438	21.5433	23.1406	23.224	22.1718	0.52664	0.227406	0.493184	Paired t test	0.133	0.491007	0.515557	0.528083	0.491007	0.491007
Erythritol	22.5051	20.4492	21.4053	20.1243	21.7855	22.7548	21.0175	22.3021	21.3509	20.179	19.3331	19.6997	21.2074	20.268	22.6813	21.6163	0.62458	0.806457	0.688167	Paired t test	0.136	0.498667	0.5236	0.536321	0.498667	0.498667
2,4-Dihydroxypteridine	20.4089	14.681	14.8025	18.909	19.0453	14.3253	18.8138	15.0993	13.7726	18.813	21.5597	19.4902	21.4825	19.6727	21.1181	19.7961	-1.90907	0.0150742	0.0477294	Wilcoxon signed-rank test	0.148	0.511359	0.536927	0.549972	0.511359	0.511359
asparagine	20.6523	18.2839	20.7484	20.5958	20.4942	21.0607	20.3248	20.3172	18.5436	20.7475	21.2833	20.6271	20.8361	21.4421	21.4001	21.6492	-0.537936	0.00962675	0.000919698	Wilcoxon signed-rank test	0.148	0.511359	0.536927	0.549972	0.511359	0.511359
C16:0-OH	18.7866	20.2485	20.1764	18.7254	19.7053	19.1421	18.441	18.6965	19.1497	18.2616	18.7462	19.3647	15.1075	18.7851	18.3921	17.534	0.867337	0.0227617	0.159026	Wilcoxon signed-rank test	0.148	0.511359	0.536927	0.549972	0.511359	0.511359
C23:1	15.0314	17.4708	17.2229	15.4037	16.1733	17.1893	16.2906	17.1018	16.958	17.0241	16.3603	14.9063	13.6683	15.0534	16.0014	15.5999	0.670103	0.705034	0.238763	Paired t test	0.147	0.511359	0.536927	0.549972	0.511359	0.511359
Carnitine C18:2	15.555	17.5269	18.5034	17.6012	17.5925	18.4651	15.3088	13.8658	13.8043	20.5148	18.5932	19.0567	17.5151	19.0869	17.0505	15.4192	-1.24737	0.744248	0.165805	Paired t test	0.148	0.511359	0.536927	0.549972	0.511359	0.511359
glucose	20.2924	20.3689	22.1051	20.2613	20.5432	21.0645	18.3722	20.6125	20.1235	21.6178	21.1132	22.3355	20.2223	22.1587	20.2179	20.8931	-0.577332	0.254765	0.197981	Paired t test	0.148	0.511359	0.536927	0.549972	0.511359	0.511359
Leucyl-Alanine	25.1886	25.6839	24.9973	25.5353	25.129	26.6365	24.5912	24.7871	23.6734	25.97	24.1071	24.8513	25.3938	25.1774	23.5691	25.6641	0.425706	0.434231	0.342167	Paired t test	0.143	0.511359	0.536927	0.549972	0.511359	0.511359
Phenylglyoxylic acid	12.5421	12.4526	12.3834	12.3354	12.0148	18.4015	12.2701	12.1767	11.8457	17.2739	12.4472	17.1061	19.244	18.1641	12.329	13.7002	-1.70077	0.145841	8.67105e-06	Wilcoxon signed-rank test	0.148	0.511359	0.536927	0.549972	0.511359	0.511359
Thymidine	22.0343	22.7838	22.6001	22.5503	22.7144	24.9071	23.9898	24.2164	23.9168	21.7377	20.9581	20.7223	22.1072	19.7051	23.2043	24.1831	0.784603	0.748847	0.219783	Paired t test	0.146	0.511359	0.536927	0.549972	0.511359	0.511359
18-Hydroxycorticosterone	20.9799	22.7311	21.5162	21.6002	20.4188	20.267	19.0182	20.6559	19.2715	20.7468	18.485	21.0847	20.7409	19.9281	20.532	19.906	0.970906	0.445203	0.959188	Paired t test	0.15	0.514968	0.540717	0.553854	0.514968	0.514968
Aminoisophthalic acid	17.0505	14.2583	12.1158	18.2781	18.885	14.3868	17.6448	12.7766	14.5041	15.3779	18.4661	18.9675	19.2165	19.6048	16.13	18.6621	-1.24546	0.105383	0.351674	Paired t test	0.154	0.518787	0.544727	0.557961	0.518788	0.518788
Deoxycarnitine	24.03	26.6674	26.1014	26.7472	23.8155	25.2869	23.6878	23.8089	22.7317	25.2553	23.9812	24.7945	24.6584	24.2417	24.5888	24.2512	1.09058	0.258472	0.0533805	Paired t test	0.153	0.518787	0.544727	0.557961	0.518788	0.518788
Monuron	20.4756	19.4992	18.5172	19.0626	18.8846	19.8052	18.454	19.5363	17.7757	18.6152	18.1695	18.5283	19.0194	19.0357	17.8628	20.5116	0.460096	0.211136	0.736536	Paired t test	0.154	0.518787	0.544727	0.557961	0.518788	0.518788
ceramide-dihydro d18:0/16:0	17.0896	16.7616	17.7171	17.1897	17.6621	17.5783	18.2483	17.0087	16.5558	18.7556	19.6423	19.1885	17.6179	19.9517	18.2508	15.6977	-1.27387	0.645947	0.782889	Paired t test	0.156	0.522261	0.548374	0.561697	0.522261	0.522261
4-Oxo-Retinoic Acid	14.1109	16.3931	15.697	14.5863	14.6452	15.5471	13.9772	15.3638	15.5788	13.1761	14.1776	13.8117	12.4525	13.6654	15.8738	13.6373	0.779554	0.414023	0.688547	Paired t test	0.161	0.523053	0.549206	0.562549	0.523053	0.523053
Cresol sulfate	15.764	18.1316	19.4604	18.7877	18.5923	20.0339	18.0368	20.5419	15.8821	16.7309	18.1323	15.2649	15.0038	20.6546	19.6708	19.8285	0.277265	0.314293	0.578563	Paired t test	0.164	0.523053	0.549206	0.562549	0.523053	0.523053
Cysteine sulfate	15.3969	18.4483	18.0965	17.8129	17.5496	18.4045	17.2569	16.6053	16.5167	18.7207	18.2759	16.4738	16.8854	15.6027	16.5961	14.9431	0.465878	0.594926	0.252654	Paired t test	0.158	0.523053	0.549206	0.562549	0.523053	0.523053
Enterodiol	15.4261	16.5104	17.907	15.5162	14.6061	12.659	14.2156	18.2233	13.8644	13.982	15.3253	15.2387	14.5023	14.2883	14.7376	16.3521	1.56942	0.536948	0.853045	Paired t test	0.16	0.523053	0.549206	0.562549	0.523053	0.523053
hydroxyvalerylglycine	22.0683	20.7624	21.1918	21.8734	21.7074	22.4139	22.3148	21.2244	21.7417	23.1897	22.3818	21.5592	21.5614	23.0261	22.062	22.4722	-0.579119	0.357142	0.665687	Paired t test	0.162	0.523053	0.549206	0.562549	0.523053	0.523053
Myristate	23.3622	23.3528	23.5039	23.1224	23.1752	23.71	23.3958	22.9791	22.915	23.3453	23.4027	23.7988	21.6918	23.4436	23.0085	22.2403	0.231074	0.343688	0.953905	Paired t test	0.16	0.523053	0.549206	0.562549	0.523053	0.523053
N-acetyl-citrulline	17.604	17.8365	17.535	18.0787	17.2416	17.8526	16.2789	17.4179	16.1206	17.1568	16.925	16.1006	17.32	17.2351	16.4286	18.4151	0.405166	0.391038	0.123225	Paired t test	0.164	0.523053	0.549206	0.562549	0.523053	0.523053
Omega-Hydroxydodecanoate	15.3258	20.2591	19.4712	16.9178	13.3772	15.5931	13.9101	12.1191	12.9387	13.6423	14.7486	13.9092	12.4487	14.7672	15.2253	15.3311	3.6566	0.457722	0.666328	Paired t test	0.163	0.523053	0.549206	0.562549	0.523053	0.523053
5-Carboxy-2'-Deoxyuridine	14.4549	12.5029	16.08	15.9884	14.934	16.3751	13.6981	13.3197	12.4046	12.7174	15.5458	15.528	12.3427	15.7191	13.8689	14.2018	0.594985	0.115629	0.555717	Paired t test	0.172	0.52976	0.556248	0.569762	0.52976	0.52976
7-Dehydrocholesterol	20.2216	19.7282	18.5166	19.2821	19.7563	19.3857	19.5696	19.2973	18.6062	20.4231	19.2308	19.846	19.4649	17.5837	18.0802	17.3378	0.367517	0.805305	0.634792	Paired t test	0.168	0.52976	0.556248	0.569762	0.52976	0.52976
Arachidate	20.359	20.7019	20.977	20.0957	20.1851	21.4101	20.3339	20.5372	21.0657	20.8407	20.8719	19.7013	18.9058	20.1164	20.2081	19.9345	0.289184	0.593883	0.435632	Paired t test	0.171	0.52976	0.556248	0.569762	0.52976	0.52976
Dedimethylchlorpromazine	25.0752	25.7644	24.7426	23.9946	24.1902	25.9472	25.1212	24.2766	23.2209	25.3817	23.9271	23.3441	25.3805	23.5445	24.478	24.8374	0.552928	0.275527	0.527683	Paired t test	0.172	0.52976	0.556248	0.569762	0.52976	0.52976
Ethyl 2-[2-(2-Thienylcarbonyl)Hydrazino]-4-(Trifluoromethyl)Pyrimidine-5-Carboxylate	14.0278	15.5888	18.0187	17.4068	17.2867	17.3369	14.7112	15.507	14.5426	13.0473	14.4248	16.7876	16.2931	16.221	15.6216	16.1029	1.02295	0.310464	0.311582	Paired t test	0.171	0.52976	0.556248	0.569762	0.52976	0.52976
Palmitoleate	24.3429	24.4977	24.2621	23.2774	24.4709	24.9502	24.5718	22.7343	23.1515	24.5555	24.0958	24.3611	22.8306	24.3472	24.2452	21.9163	0.368894	0.0783041	0.0734051	Paired t test	0.169	0.52976	0.556248	0.569762	0.52976	0.52976
3-amino-4-hydroxybenzoate	18.1792	21.4714	21.0868	22.5703	22.8523	21.8409	19.2193	21.4023	20.9218	17.9249	20.5312	18.5984	20.4158	18.8564	21.543	18.5715	1.47805	0.336015	0.263502	Paired t test	0.175	0.533011	0.559662	0.573259	0.533011	0.533011
5-Methylcytidine	22.1427	21.7257	21.9479	22.6532	22.1136	22.5844	21.6783	21.7138	19.9809	22.2004	21.7344	21.8706	21.246	22.4219	22.0782	21.462	0.346424	0.156654	0.170475	Paired t test	0.178	0.533011	0.559662	0.573259	0.533011	0.533011
Glycodehydrocholate	27.9932	28.4513	27.9841	27.8706	28.2831	27.8778	28.0753	27.8262	26.6313	27.4571	27.6639	28.0193	27.564	27.9765	28.2856	28.1067	0.274109	0.242932	0.196302	Paired t test	0.177	0.533011	0.559662	0.573259	0.533011	0.533011
LysoPC(20:2)	18.9734	17.2787	19.026	18.7629	18.7633	21.0113	19.8855	20.1989	18.5915	19.6597	19.8964	20.661	20.4789	20.3729	19.0205	20.51	-0.446991	0.208578	0.748622	Paired t test	0.177	0.533011	0.559662	0.573259	0.533011	0.533011
Palmitic amide	18.752	19.0497	18.1253	18.9984	18.1166	19.1427	18.3851	19.4128	18.1855	18.8511	18.9595	18.8635	17.7097	18.4107	18.0833	16.7367	0.449442	0.232888	0.394977	Paired t test	0.178	0.533011	0.559662	0.573259	0.533011	0.533011
Riboflavin	15.8498	17.9926	18.7025	17.6663	14.7055	16.7407	14.8454	16.0492	14.5072	15.5626	15.3624	14.7293	15.1005	16.378	16.4928	16.7604	1.3547	0.501618	0.664279	Paired t test	0.184	0.547934	0.57533	0.589308	0.547934	0.547934
Erucate	18.2853	19.3388	19.4464	18.3389	18.5634	19.6634	18.3967	18.9897	19.7938	19.6202	19.7725	16.64	15.9646	18.7156	17.8654	16.8693	0.205752	0.221702	0.197915	Paired t test	0.186	0.550846	0.578388	0.592441	0.550846	0.550846
Eicosadienoic Acid	20.5973	21.4579	21.6113	20.1867	21.1121	21.4644	20.8487	19.8134	20.1061	21.6668	21.1702	20.9896	18.8556	21.3751	20.7261	17.9413	0.257691	0.164854	0.491449	Paired t test	0.188	0.553647	0.581329	0.595453	0.553647	0.553647
LysoPC(16:1)	24.149	21.2941	23.6824	23.2074	24.218	25.065	23.8881	25.9443	22.0254	22.8197	23.6525	23.5063	24.2002	23.723	22.4981	23.3143	1.05363	0.819412	0.679471	Paired t test	0.189	0.553647	0.581329	0.595453	0.553647	0.553647
5-phosphoribosylamine	13.8983	16.898	14.1662	17.3931	14.7222	15.8929	15.4553	12.4659	12.4394	12.9228	13.2297	12.6775	16.2084	13.3013	16.2138	13.3171	1.21068	0.0062697	0.961915	Wilcoxon signed-rank test	0.195	0.556111	0.583917	0.598103	0.556111	0.556111
C15:1	17.9775	17.7228	18.2188	16.2734	17.6138	18.3209	18.0537	16.9397	17.2364	17.9591	17.1768	17.6225	15.0127	17.8352	17.6431	15.9555	0.463323	0.0446804	0.159747	Wilcoxon signed-rank test	0.195	0.556111	0.583917	0.598103	0.556111	0.556111
Carnitine C18:0	13.2405	18.4219	19.067	13.3788	13.0709	18.9712	13.1886	13.2498	16.6607	20.2835	19.052	19.6317	18.7308	18.8456	13.2094	13.1294	-1.32369	0.0455342	0.00166492	Wilcoxon signed-rank test	0.195	0.556111	0.583917	0.598103	0.556111	0.556111
Ethylmalonate	22.1192	21.8362	21.0914	28.5988	20.7898	21.2776	27.0001	20.9302	21.8197	24.43	26.562	23.9028	23.9534	23.8823	27.8931	21.4066	0.392525	0.471829	0.00384062	Wilcoxon signed-rank test	0.195	0.556111	0.583917	0.598103	0.556111	0.556111
palmitoyl glutamate	16.2222	23.0293	22.1903	22.1685	16.285	17.7184	16.2276	16.0479	15.3724	19.3663	18.8604	16.5746	16.3374	19.7398	15.6052	16.0596	2.97158	0.0880354	0.00999721	Wilcoxon signed-rank test	0.195	0.556111	0.583917	0.598103	0.556111	0.556111
Glycocholate (GCA)	16.1603	26.1137	24.8637	23.8943	22.1612	25.5256	21.5104	19.779	21.552	24.6854	20.2019	19.7242	20.503	20.9578	21.0664	18.1859	2.20346	0.349478	0.485867	Paired t test	0.199	0.561576	0.589655	0.603981	0.561576	0.561576
Lipoamide	18.6713	22.1689	21.2128	22.156	20.1736	17.9127	19.7842	18.9772	17.6485	19.1134	18.8047	19.9878	16.8339	20.4279	19.9146	19.9311	1.38252	0.220753	0.548075	Paired t test	0.198	0.561576	0.589655	0.603981	0.561576	0.561576
c18.2	22.965	23.9208	23.8605	22.7775	23.3615	22.6498	22.7893	21.3289	21.8788	24.309	24.3158	24.3757	20.9153	24.5482	23.7686	20.8126	-0.94394	0.451889	0.41822	Paired t test	0.205	0.569562	0.59804	0.61257	0.569562	0.569562
Indoleacetylglycine	19.7912	21.3455	21.97	20.3274	20.3681	22.6088	20.2773	21.9774	20.7143	22.2485	19.7728	20.2841	17.3894	20.5161	21.0101	20.431	0.654128	0.172408	0.322178	Paired t test	0.204	0.569562	0.59804	0.61257	0.569562	0.569562
Lipoic acid	18.9745	14.7153	15.2977	19.3742	21.5251	15.514	18.8949	15.4277	16.7337	17.4103	19.4674	19.4166	19.8169	18.6435	19.0449	19.0387	0.237583	0.139198	0.139707	Paired t test	0.204	0.569562	0.59804	0.61257	0.569562	0.569562
2,6-Dihydroxypyridine	23.5688	23.2953	23.1128	22.1399	25.4212	23.6692	23.5367	23.2879	22.8461	24.0633	21.6294	23.7999	20.6502	23.3221	22.596	21.6216	0.85786	0.741974	0.0978518	Paired t test	0.208	0.572	0.6006	0.615192	0.572	0.572
lysine	16.4525	15.7086	14.9764	15.2291	16.3344	16.9924	16.3109	15.6194	14.9099	17.3029	14.4604	14.8883	17.8115	16.4388	16.2443	17.2879	-0.844027	0.0666973	0.426678	Paired t test	0.208	0.572	0.6006	0.615192	0.572	0.572
Heptyl 4-hydroxybenzoate	16.7885	21.5288	19.0154	20.4228	13.7874	19.5651	15.8779	18.4375	14.4253	16.7341	18.7952	14.5545	19.2243	19.2468	13.8069	15.0306	1.73042	0.0833108	0.898175	Paired t test	0.211	0.574389	0.603108	0.617761	0.574389	0.574389
Kynurenate	14.467	17.3299	18.6981	15.4573	14.3612	17.4446	14.6441	16.9046	16.5506	17.0926	14.4831	14.3174	13.9201	14.7071	14.9579	15.8556	1.28551	0.397698	0.270398	Paired t test	0.211	0.574389	0.603108	0.617761	0.574389	0.574389
6-dimethylaminopurine	24.4851	24.9873	24.1958	25.1666	25.2076	24.228	24.2026	25.3552	23.3705	24.8024	23.9653	24.779	19.8365	24.2433	25.6917	23.2313	0.461564	0.0808784	0.0735041	Paired t test	0.214	0.579628	0.60861	0.623396	0.579628	0.579628
1-Pentanesulfenothioic acid	27.9078	28.3858	27.5918	27.5383	26.6518	28.2318	27.7324	27.2218	26.6165	28.0736	26.6148	25.6036	28.5671	25.6263	26.446	28.0436	0.407846	0.229852	0.873147	Paired t test	0.216	0.58212	0.611226	0.626076	0.58212	0.58212
1-(1,2,3,4,5-Pentahydroxypent-1-Yl)-1,2,3,4-Tetrahydro-Beta-Carboline-3-Carboxylate	17.0719	14.9416	17.609	17.5205	16.2426	18.2144	16.2099	16.7048	13.5097	15.8773	13.9326	15.6937	16.3809	16.0888	14.8191	19.5622	0.0297935	0.283012	0.861236	Paired t test	0.218	0.584587	0.613816	0.628729	0.584587	0.584587
Guanidinoacetate	22.2299	23.7558	23.874	25.9246	21.6006	22.7265	22.6073	22.1818	21.337	22.4096	22.048	21.5984	21.5963	22.8669	23.9802	22.4547	1.28963	0.385945	0.216775	Paired t test	0.221	0.586793	0.616133	0.631102	0.586793	0.586793
PE (36:4)	19.2822	20.4983	19.3249	18.3384	21.8279	21.0841	19.3797	19.836	19.4053	21.0315	22.2385	22.1462	21.6078	20.1927	20.8702	18.803	-0.847179	0.626227	0.758479	Paired t test	0.22	0.586793	0.616133	0.631102	0.586793	0.586793
2,4-Dimethylbenzaldehyde	23.8302	23.495	23.0878	22.9805	23.9911	23.1907	23.7197	23.1989	24.1586	23.6624	23.5052	23.6211	23.0782	23.4659	24.3277	23.5077	-0.235743	0.353615	0.430443	Paired t test	0.227	0.595987	0.625786	0.64099	0.595987	0.595987
2-Aminosuccinate	18.5557	20.663	20.4042	19.6034	19.8154	20.2568	20.6109	17.7523	19.538	19.6685	19.5513	19.5968	19.8007	19.9934	19.5414	17.9477	0.42488	0.0006655	0.129702	Wilcoxon signed-rank test	0.25	0.595987	0.625786	0.64099	0.595987	0.595987
2-Cyano-3-(4-pyridyl)acrylamide	22.168	16.1298	15.7399	21.4312	21.9989	16.5952	20.4376	15.1729	14.5816	21.295	20.8499	22.433	21.3472	20.2275	21.9579	20.9853	-0.590313	0.00149061	0.0524944	Wilcoxon signed-rank test	0.25	0.595987	0.625786	0.64099	0.595987	0.595987
3-(4-Chloroanilino)-2-(Isopropylsulfonyl)Acrylonitrile	21.4658	21.3358	20.3769	21.3891	21.5538	21.6125	21.915	21.6787	21.2543	21.4597	21.6339	21.6248	21.6961	21.7496	21.8325	21.6618	-0.153108	0.333761	0.0292826	Wilcoxon signed-rank test	0.25	0.595987	0.625786	0.64099	0.595987	0.595987
6-[(3,3-Dimethyloxiran-2-Yl)Methyl]-5-Hydroxy-7-Methoxy-2-(3,4,5-Trimethoxyphenyl)-3,4-Dihydro-2H-1-Benzopyran-4-One	14.5118	20.4898	20.0395	19.627	13.9068	14.9818	14.4398	17.4122	17.2152	15.8351	14.314	14.4794	14.1222	16.0909	15.7549	15.3822	3.04521	0.565807	0.0756265	Paired t test	0.233	0.595987	0.625786	0.64099	0.595987	0.595987
C16:2	19.9238	20.236	20.268	18.4393	19.7033	20.5535	20.0108	18.0664	18.7109	20.4993	19.9194	19.9823	17.2547	20.1161	19.9413	16.6817	0.25525	0.0396021	0.0615186	Wilcoxon signed-rank test	0.25	0.595987	0.625786	0.64099	0.595987	0.595987
Creatine riboside	17.3253	16.584	19.1075	17.6111	17.4098	17.2331	14.6766	17.7254	14.506	16.5775	17.0203	16.32	16.7096	16.5256	16.1902	18.5007	0.701533	0.285246	0.232993	Paired t test	0.23	0.595987	0.625786	0.64099	0.595987	0.595987
Cuminaldehyde	19.3907	16.2478	17.6929	18.5824	18.1272	19.5829	19.3281	19.84	19.0127	18.7035	18.5205	19.7828	19.5068	19.1865	19.6796	18.5926	-0.252564	0.393817	0.285853	Paired t test	0.251	0.595987	0.625786	0.64099	0.595987	0.595987
Demethylated antipyrine	19.4669	21.6006	18.3142	18.3331	18.8801	19.6356	18.5923	19.1645	20.6748	15.387	19.9658	20.3307	19.8009	19.6153	19.6255	19.5872	-0.108027	0.000464797	0.0513382	Wilcoxon signed-rank test	0.25	0.595987	0.625786	0.64099	0.595987	0.595987
Dodecanedioic Acid	17.0193	22.2004	19.2476	18.9272	17.3372	15.2758	16.7	17.5459	17.9388	18.9015	16.0737	17.0871	14.8697	18.1007	16.9518	16.4931	2.1524	0.978898	0.491392	Paired t test	0.241	0.595987	0.625786	0.64099	0.595987	0.595987
Eplerenone	29.0223	28.6797	28.226	28.0854	29.249	28.1958	28.8383	28.2665	29.4801	28.8899	28.6848	28.7564	28.1575	28.5011	29.5005	28.7013	-0.270182	0.36649	0.288236	Paired t test	0.232	0.595987	0.625786	0.64099	0.595987	0.595987
Erucamide	25.2147	23.3769	21.7328	22.5822	21.3324	22.2274	23.8437	25.0565	23.1176	23.7474	26.9263	25.3858	24.8964	24.4928	24.0212	22.6435	-1.22111	0.889908	0.535169	Paired t test	0.237	0.595987	0.625786	0.64099	0.595987	0.595987
Galactitol	27.6508	23.4438	23.3139	23.3539	25.3739	27.3301	25.6692	27.0418	25.7392	23.8011	23.5301	23.6442	25.2042	23.7736	18.5971	26.2695	1.49131	0.0354572	0.112452	Wilcoxon signed-rank test	0.25	0.595987	0.625786	0.64099	0.595987	0.595987
Glycyl-tyrosine	23.1788	15.8185	15.749	24.2206	20.6824	16.2603	23.8353	14.5668	14.6415	20.7456	24.4521	24.1663	23.2028	24.4042	22.8881	24.1398	-1.14694	0.00197889	0.0687012	Wilcoxon signed-rank test	0.25	0.595987	0.625786	0.64099	0.595987	0.595987
Guanine	22.6678	22.9628	22.052	21.9468	21.6325	23.5053	22.7991	22.3374	21.4189	23.1257	21.6715	19.2954	23.6468	19.8565	20.6146	23.4032	0.255103	0.483224	0.959764	Paired t test	0.249	0.595987	0.625786	0.64099	0.595987	0.595987
Guanosine	19.7662	21.1584	19.6857	19.2903	19.0508	21.1575	19.5095	19.3289	18.3762	20.988	19.0575	18.2517	20.2658	18.0306	18.3637	20.0392	0.533376	0.168453	0.0255488	Wilcoxon signed-rank test	0.25	0.595987	0.625786	0.64099	0.595987	0.595987
LysoPC(18:0)	24.307	22.057	23.9865	23.8524	24.0414	25.124	24.2392	24.6238	23.7568	24.9206	24.6902	25.2761	25.119	25.0248	23.163	24.8047	-0.511433	0.0478523	0.0737928	Wilcoxon signed-rank test	0.25	0.595987	0.625786	0.64099	0.595987	0.595987
LysoPE(22:4)	19.2649	16.7933	19.1079	15.9808	19.7804	20.7751	19.1483	20.0275	18.5702	17.0519	18.6613	18.7354	18.414	18.1177	17.4887	17.6317	1.25439	0.314888	0.165394	Paired t test	0.245	0.595987	0.625786	0.64099	0.595987	0.595987
n6-(delta2-isopentenyl)-adenine	19.9229	15.7707	17.8613	19.0064	18.9848	15.259	19.0188	13.8367	15.4547	17.8902	18.5026	20.0342	19.1451	19.1085	20.4625	21.2951	-1.24052	0.664393	0.210567	Paired t test	0.241	0.595987	0.625786	0.64099	0.595987	0.595987
Pantothenate	22.7955	23.7272	22.6927	22.7948	23.7827	23.9673	23.459	22.9274	21.2213	23.8222	22.0308	22.3562	23.3322	21.9749	23.1878	24.4353	0.212326	0.888845	0.120524	Paired t test	0.247	0.595987	0.625786	0.64099	0.595987	0.595987
PC (34:2)	26.4482	25.2469	26.0132	25.7276	27.0709	28.5663	26.4176	26.0906	25.7098	28.8404	28.4891	28.805	26.386	27.9935	26.2319	25.8611	-0.975267	0.0694913	0.250797	Paired t test	0.242	0.595987	0.625786	0.64099	0.595987	0.595987
PC (36:4)	27.4949	24.9556	25.9576	25.1409	27.5714	27.5775	27.2381	27.01	26.5434	28.6695	27.5593	27.9563	27.697	27.8377	26.4997	27.4071	-0.752396	0.513965	0.042861	Wilcoxon signed-rank test	0.25	0.595987	0.625786	0.64099	0.595987	0.595987
Phenol	18.2357	24.0969	19.0699	20.4596	17.8694	19.5321	16.543	17.8761	18.468	20.8332	20.8479	17.3204	16.6401	16.7221	17.5264	17.0701	2.16294	0.0262187	0.194821	Wilcoxon signed-rank test	0.25	0.595987	0.625786	0.64099	0.595987	0.595987
PS (36:1)	19.9355	18.2716	19.1149	19.0856	16.8601	17.6239	19.6392	19.3586	18.6297	18.9346	18.3596	17.8598	19.4632	17.1993	18.6846	14.3957	0.6046	0.0348989	0.41795	Wilcoxon signed-rank test	0.25	0.595987	0.625786	0.64099	0.595987	0.595987
3-Methyl-2-Oxindole	24.0555	19.8897	19.1855	15.9607	16.8253	17.9524	24.2683	18.6056	17.7969	22.2824	22.2361	25.7131	22.5068	15.7508	23.6994	24.3903	-1.41666	0.22168	0.222307	Paired t test	0.26	0.609304	0.63977	0.655313	0.609304	0.609304
Aldosterone	17.3213	17.5645	17.2989	17.4971	16.846	16.2643	16.6451	16.4201	15.9834	14.9655	16.0234	16.994	17.0802	16.9343	17.3547	16.497	0.415201	0.346025	0.330166	Paired t test	0.259	0.609304	0.63977	0.655313	0.609304	0.609304
Docosanamide	18.8311	15.4277	14.6688	15.5864	14.6705	15.6242	17.0713	19.2885	17.171	18.0039	19.418	18.0897	16.7555	18.1836	17.806	15.3672	-0.522986	0.690058	0.0863617	Paired t test	0.258	0.609304	0.63977	0.655313	0.609304	0.609304
2-{[3,5-di(trifluoromethyl)anilino]methylidene}-5-phenylcyclohexane-1,3-dione	13.5051	18.4196	18.2643	19.0822	16.0662	16.6946	13.5423	15.6611	14.8676	17.8202	18.8038	18.0711	13.928	19.2755	19.297	17.7261	-0.768722	0.0613013	0.375717	Paired t test	0.262	0.611333	0.6419	0.657495	0.611333	0.611333
2-Methylbutyrylglycine	17.1805	17.4452	19.073	17.9453	14.1398	19.074	15.0316	15.8014	15.1476	20.8214	18.5407	15.5922	13.1848	15.3837	14.7896	15.1463	-0.44375	0.0901282	0.548937	Paired t test	0.266	0.615339	0.646106	0.661803	0.615339	0.615339
Cytosine	26.7299	22.1738	19.5851	27.2522	24.2878	22.6608	22.9811	22.5596	22.0685	24.3596	26.614	24.3976	25.9234	25.3231	26.7353	25.5503	-0.390606	0.310247	0.513516	Paired t test	0.265	0.615339	0.646106	0.661803	0.615339	0.615339
3-hydroxybutyrate	18.034	20.9974	20.7951	20.7168	19.5403	20.0397	19.4741	18.8937	18.8332	20.5996	20.3522	19.9412	18.5525	20.8268	20.7364	19.2951	-0.2669	0.85913	0.670207	Paired t test	0.271	0.62157	0.652649	0.668505	0.62157	0.62157
LysoPS(22:0)	17.5519	21.1722	23.5807	22.8341	23.4341	24.8704	23.0595	20.734	22.3642	17.9345	23.5278	22.904	21.5846	21.8014	18.8266	18.6007	1.1747	0.205106	0.300927	Paired t test	0.27	0.62157	0.652649	0.668505	0.62157	0.62157
6-Aminonicotinamide	25.0109	16.9093	20.1836	27.1121	25.6395	19.6899	25.6743	19.4884	19.4924	24.9137	26.0527	26.7863	23.2001	24.5335	26.8125	23.1155	-0.396479	0.264658	0.198469	Paired t test	0.275	0.624342	0.655559	0.671486	0.624342	0.624342
Glycylprolylhydroxyproline	19.5145	20.4799	20.2528	20.9406	19.3455	20.306	20.5458	20.7044	17.7379	21.389	20.7411	20.5956	21.1439	21.542	20.4628	22.5331	-0.845867	0.108417	0.291422	Paired t test	0.278	0.624342	0.655559	0.671486	0.624342	0.624342
PE (40:6)	25.3571	21.0483	23.153	22.4605	24.8292	25.6979	25.0344	22.559	24.503	23.9114	24.9174	24.5404	25.8828	24.6676	23.0656	24.5444	-0.23268	0.525464	0.352286	Paired t test	0.278	0.624342	0.655559	0.671486	0.624342	0.624342
PE (42:4)	20.403	18.3193	18.3228	16.7233	18.8981	18.4929	19.9716	19.5256	19.5419	19.8886	18.5199	19.2718	20.6355	19.0173	19.4175	18.6847	-0.330705	0.814616	0.73999	Paired t test	0.276	0.624342	0.655559	0.671486	0.624342	0.624342
Phenylbutyric acid	18.8914	18.8736	18.8101	19.6867	17.9919	17.8216	19.0138	19.2968	20.2067	19.714	15.8265	19.3606	19.9811	19.7866	19.3274	22.3948	-1.47135	0.0718268	0.439444	Paired t test	0.276	0.624342	0.655559	0.671486	0.624342	0.624342
cinnamoylglycine	16.5661	20.1401	19.4524	19.8656	16.033	18.4528	15.7184	16.8068	16.4676	18.3844	17.2786	18.5825	15.2766	18.2593	18.0098	16.255	1.06702	0.32855	0.197435	Paired t test	0.28	0.626224	0.657535	0.67351	0.626224	0.626224
2,3-dihydroxybenzoate	15.5874	21.631	20.2763	17.6243	15.2231	17.3864	15.9799	17.1674	17.5417	18.2768	15.9195	17.0975	14.9362	15.7692	17.4453	16.7799	2.2531	0.876043	0.23823	Paired t test	0.285	0.63216	0.663769	0.679895	0.63216	0.63216
Glutarylcarnitine	17.7986	17.2742	17.4098	18.5824	17.1019	18.7479	16.3676	16.5346	15.2033	18.1863	15.3069	17.0944	17.2124	16.739	16.3728	18.4037	0.502711	0.566364	0.586441	Paired t test	0.284	0.63216	0.663769	0.679895	0.63216	0.63216
Deoxyuridine	21.7394	22.4796	22.0476	22.0179	21.521	24.2045	23.2307	23.7604	23.12	21.3121	21.3055	22.2043	22.157	22.3726	22.9454	21.6342	0.664513	0.454723	0.34443	Paired t test	0.287	0.633988	0.665687	0.68186	0.633988	0.633988
2-Indolecarboxylic Acid	17.8607	20.3	20.7402	18.1034	19.0272	21.1677	18.3508	20.7308	20.3852	18.4977	15.3644	18.8291	17.601	19.0379	19.8905	18.8915	0.940463	0.260701	0.162975	Paired t test	0.308	0.638664	0.670597	0.68689	0.638664	0.638664
2-Piperidinone	20.9239	20.6332	20.4773	20.6875	20.7186	21.6533	20.3298	20.629	22.8825	21.0488	22.3388	20.7243	20.7131	20.5933	19.7208	21.695	-0.734167	0.722653	0.043392	Wilcoxon signed-rank test	0.313	0.638664	0.670597	0.68689	0.638664	0.638664
3,4-Dihydroxyphenylglycol	24.6285	14.4358	13.5946	20.371	22.7023	17.2814	22.6363	15.6362	15.0952	22.7795	21.5101	21.2415	22.7503	21.634	22.0349	23.557	0.0442044	0.00246978	0.400463	Wilcoxon signed-rank test	0.313	0.638664	0.670597	0.68689	0.638664	0.638664
3-Methyladenine	25.9583	21.6719	19.7471	21.2407	25.4215	19.8501	19.3796	21.493	19.6734	25.5251	20.3251	25.4869	23.9776	25.5337	24.8755	25.4853	-0.984897	0.00365398	0.0668952	Wilcoxon signed-rank test	0.313	0.638664	0.670597	0.68689	0.638664	0.638664
4,7-dimethylpyrazolo[5,1-c][1,2,4]triazine-3-carbonitrile	25.2068	16.0341	16.1188	23.7664	25.1458	16.5829	23.011	16.5746	16.6552	21.5203	22.83	23.842	24.1294	25.047	24.2893	24.9617	-0.414262	0.0123088	0.0141559	Wilcoxon signed-rank test	0.313	0.638664	0.670597	0.68689	0.638664	0.638664
4-Piperidinecarboxamide	26.0173	25.1236	25.0661	25.053	25.0972	25.144	25.1417	25.1094	24.9348	25.0906	24.7831	25.0836	25.101	25.0156	25.5738	25.0264	0.163478	0.0607529	1.64745e-05	Wilcoxon signed-rank test	0.313	0.638664	0.670597	0.68689	0.638664	0.638664
5-Hydroxyindole	16.9087	20.6294	18.0359	18.3722	16.5831	18.7068	16.25	16.5166	16.9351	15.957	18.5675	17.3805	14.6991	20.3476	16.5722	15.5344	0.436861	0.796745	0.242481	Paired t test	0.306	0.638664	0.670597	0.68689	0.638664	0.638664
Arabinonic Acid	21.9882	20.9243	18.6006	22.7852	21.9085	23.3234	22.664	22.4687	20.9135	19.2863	22.9716	20.6493	19.8408	20.8743	22.0429	21.0539	0.896398	0.79408	0.0706758	Paired t test	0.296	0.638664	0.670597	0.68689	0.638664	0.638664
Creatine	25.499	28.3104	26.5577	28.6766	26.0063	27.4643	26.604	25.4663	24.6035	26.682	25.6678	25.4253	27.5042	26.2427	27.5938	26.003	0.763538	0.825479	0.386594	Paired t test	0.305	0.638664	0.670597	0.68689	0.638664	0.638664
Isobutyryl-L-carnitine	17.494	21.326	20.5741	19.7237	19.5336	19.9138	18.0418	18.0283	16.4436	21.8569	18.5595	18.8527	19.0081	19.7184	18.6176	18.6278	0.115712	0.200234	0.58196	Paired t test	0.301	0.638664	0.670597	0.68689	0.638664	0.638664
Maleamate	23.7032	24.2506	19.9973	23.4691	23.4544	23.6724	24.6786	19.379	23.2945	24.6392	23.0738	23.1059	23.8747	24.4548	23.4514	23.8594	-0.274327	0.332136	0.012853	Wilcoxon signed-rank test	0.313	0.638664	0.670597	0.68689	0.638664	0.638664
Maleimide	26.494	23.9116	23.9004	26.8045	24.1691	23.8619	25.4324	23.8491	23.8479	21.3187	26.8331	22.4655	23.9153	22.357	25.4285	24.5471	0.529544	0.932994	0.0109868	Wilcoxon signed-rank test	0.313	0.638664	0.670597	0.68689	0.638664	0.638664
N-Acetylglucosamine sulfate	19.6997	19.3237	23.3754	21.4209	22.4031	23.6976	19.5384	22.1624	21.4491	20.431	14.6434	20.3885	20.1178	20.4991	20.2001	21.1036	1.75992	0.000265926	0.254684	Wilcoxon signed-rank test	0.313	0.638664	0.670597	0.68689	0.638664	0.638664
N-acetyl-L-2-aminoadipate	26.7091	18.2268	18.2709	24.8792	19.1864	18.161	19.1219	17.4729	19.2875	23.3235	25.6651	21.6069	21.6854	21.6607	25.9545	21.2818	0.0105015	0.262279	0.00545645	Wilcoxon signed-rank test	0.313	0.638664	0.670597	0.68689	0.638664	0.638664
N-Acetylmethionine	17.1536	19.5338	19.8456	17.7022	18.874	17.5785	17.3221	19.033	17.9563	19.7114	16.9329	17.4141	15.8078	18.725	17.724	17.5141	0.575038	0.93905	0.240526	Paired t test	0.296	0.638664	0.670597	0.68689	0.638664	0.638664
Paraxanthine	21.746	17.8771	17.6292	22.6397	20.6163	17.8626	21.6168	20.5149	15.3006	20.7907	19.7137	21.9402	20.6755	21.2484	22.4781	21.8976	-0.27615	0.0137956	0.139504	Wilcoxon signed-rank test	0.313	0.638664	0.670597	0.68689	0.638664	0.638664
PC (34:3)	21.9584	21.8695	22.7385	22.3464	23.9295	24.0045	22.7784	21.443	21.768	25.1273	24.6207	25.0544	21.8073	24.361	22.6147	21.2057	-1.09664	0.110722	0.383491	Paired t test	0.314	0.638664	0.670597	0.68689	0.638664	0.638664
PC (35:2)	23.1363	20.7877	22.013	21.5061	22.9432	23.3374	22.8054	22.1241	21.8687	23.9986	23.7812	24.0145	22.7607	23.4609	22.4127	21.559	-0.699908	0.291052	0.552956	Paired t test	0.295	0.638664	0.670597	0.68689	0.638664	0.638664
PC (38:6)	25.8977	22.4801	24.0223	23.6146	25.6113	25.9884	25.4687	25.6261	25.0283	26.0234	25.6327	25.6059	26.0538	25.5652	24.1471	25.7585	-0.348455	0.0574042	0.0642483	Paired t test	0.307	0.638664	0.670597	0.68689	0.638664	0.638664
PE (40:3)	19.8564	19.8207	11.945	12.1228	13.5377	16.1047	13.9725	13.7326	12.2984	12.9711	18.6763	13.9737	13.8655	12.5528	12.4188	11.828	2.06144	0.00457129	0.0752906	Wilcoxon signed-rank test	0.313	0.638664	0.670597	0.68689	0.638664	0.638664
Sepiapterin	18.8564	13.1374	12.591	19.7103	17.2829	14.5714	19.4178	13.475	12.8836	19.0972	17.8873	18.7899	18.8787	18.6028	19.4733	19.0161	-0.600909	0.000220656	0.125671	Wilcoxon signed-rank test	0.313	0.638664	0.670597	0.68689	0.638664	0.638664
Methylthioadenosine	17.0826	18.8457	16.8832	17.1455	16.8948	17.7418	17.9789	17.5623	16.675	17.3754	17.6087	17.5679	18.548	18.1744	18.4538	18.5918	-0.333105	0.34677	0.212359	Paired t test	0.319	0.646395	0.678714	0.695204	0.646395	0.646395
2-(3,4-dimethoxyphenyl)-5,6,8-trihydroxy-3,7-dimethoxy-4H-chromen-4-one	19.902	19.0434	21.5384	21.193	17.5681	19.1418	16.275	17.2725	16.3635	21.2814	20.9857	21.6258	17.0919	22.1043	19.993	19.7281	-0.863386	0.16588	0.75019	Paired t test	0.322	0.65003	0.682531	0.699114	0.65003	0.65003
PC (30:0)	23.8261	22.1016	22.9127	22.2657	24.0831	24.6446	24.1634	23.4268	22.6654	23.3535	23.5198	23.1508	23.5647	22.9511	22.538	22.1351	0.605358	0.649127	0.569882	Paired t test	0.328	0.657219	0.69008	0.706846	0.657219	0.657219
Tricosanoate	15.5526	16.3992	17.2229	15.4006	16.1314	17.1893	16.2906	16.736	17.1985	17.429	16.2794	15.0187	13.6683	15.5384	16.0014	15.7894	0.252025	0.796129	0.576783	Paired t test	0.327	0.657219	0.69008	0.706846	0.657219	0.657219
10-hydroxy-2E-decenoic acid	18.2119	22.0403	20.7231	16.0833	16.3474	17.9576	15.5034	18.6479	18.3169	18.5112	19.1948	19.19	13.7738	18.8626	15.0996	16.1521	1.53031	0.0677306	0.543295	Paired t test	0.332	0.660325	0.693341	0.710186	0.660325	0.660325
Carnitine C14:2	16.5547	19.0404	19.4428	19.1716	16.663	20.2602	18.5019	16.791	15.8912	21.0508	18.7281	19.8594	19.8122	19.6936	17.9187	17.7527	-0.630377	0.712632	0.181297	Paired t test	0.331	0.660325	0.693341	0.710186	0.660325	0.660325
Lithocholate (LCA)	14.1016	17.8912	16.827	14.7791	13.4966	17.2447	14.7151	12.7731	12.2534	14.1705	16.7099	14.0855	12.0562	15.7852	17.36	13.7644	0.63256	0.544408	0.489249	Paired t test	0.335	0.663842	0.697034	0.713969	0.663842	0.663842
N-Acetyltryptophan	16.8848	19.2157	19.0417	16.1371	16.7103	20.6179	16.7259	20.0747	17.8228	19.2726	17.8926	18.5804	14.7098	15.5277	16.8685	18.1023	1.11218	0.480766	0.166243	Paired t test	0.339	0.669308	0.702773	0.719847	0.669308	0.669308
Uridine	23.1965	27.2852	26.0864	24.1365	23.5884	27.9199	24.3826	27.0863	26.2184	26.4119	24.7643	23.6486	23.4899	24.1247	23.6048	26.0432	1.11191	0.0743682	0.280863	Paired t test	0.342	0.672766	0.706405	0.723567	0.672766	0.672766
C24:4	18.0593	18.9515	19.2322	18.3028	18.3465	18.5548	16.6809	17.5421	17.9249	18.7917	18.6689	17.0473	16.176	18.8902	18.3494	16.5547	0.284096	0.201411	0.712678	Paired t test	0.347	0.672781	0.70642	0.723582	0.672781	0.672781
N,N-Dimethyl-1,4-Phenylenediamine	15.0755	15.786	15.1562	16.5798	15.4591	15.7137	16.6545	14.8786	14.6515	15.5424	15.514	13.0828	16.3351	15.5289	14.919	15.5913	0.431746	0.104977	0.320278	Paired t test	0.347	0.672781	0.70642	0.723582	0.672781	0.672781
PC (34:0)	19.9756	15.9176	15.8696	19.1976	19.6549	17.7183	20.0902	23.7326	15.4713	20.2666	16.969	19.6706	17.1683	19.5763	15.9729	14.9583	2.43767	0.265455	0.42289	Paired t test	0.347	0.672781	0.70642	0.723582	0.672781	0.672781
PG (36:2)	15.3107	17.7984	17.6098	17.3598	16.5761	15.8109	16.9637	15.9142	16.3904	18.8384	17.2201	19.6798	14.8778	17.4827	17.0586	15.5243	-0.985908	0.912735	0.590519	Paired t test	0.345	0.672781	0.70642	0.723582	0.672781	0.672781
Allantoin	19.9641	20.5033	20.6435	20.6448	20.3506	21.7232	20.2017	21.3185	20.5058	22.0443	19.9997	20.6214	19.4637	18.6219	19.8629	20.4727	0.262441	0.783815	0.407917	Paired t test	0.354	0.679025	0.712976	0.730298	0.679025	0.679025
Glycogen	18.0519	16.7296	18.2219	18.832	19.5448	18.8359	17.6596	17.3905	16.0317	17.0079	17.3138	17.7681	18.6341	16.8463	18.8399	18.9825	0.398819	0.554279	0.982516	Paired t test	0.352	0.679025	0.712976	0.730298	0.679025	0.679025
Methyl-pyridone-carboxamide	21.0667	17.373	18.7827	24.7668	23.6922	19.9286	21.7138	19.7975	18.7676	21.6378	21.6528	22.6628	22.149	22.6266	24.5555	20.3881	-0.0153036	0.808516	0.907965	Paired t test	0.354	0.679025	0.712976	0.730298	0.679025	0.679025
LysoPC(20:0)	17.3348	15.8927	17.2552	16.976	18.8794	20.926	18.4665	18.623	15.9075	17.02	16.7345	17.5209	18.9413	17.6429	18.0302	18.7413	0.977532	0.924064	0.722885	Paired t test	0.356	0.67994	0.713937	0.731282	0.67994	0.67994
Ophthalmate	15.101	10.9063	11.5324	15.0429	13.1409	16.1337	14.2672	12.3577	10.9375	11.5599	14.6237	14.1268	11.8799	11.4912	15.5948	10.9338	0.758515	0.0747866	0.726303	Paired t test	0.357	0.67994	0.713937	0.731282	0.67994	0.67994
5-Hydroxymethyl-4-methyluracil	23.6131	19.9021	19.6567	21.8944	19.8303	20.0236	21.4924	17.6847	17.5175	18.227	22.7352	19.3872	20.0193	19.8556	20.068	18.8514	1.01242	0.438361	0.674276	Paired t test	0.368	0.698423	0.733344	0.751161	0.698423	0.698423
PC (38:5)	27.9732	24.2245	25.9132	25.3216	27.6562	27.9887	27.5363	27.3679	27.0385	27.8567	27.4972	27.5744	28.1535	27.1915	26.4566	26.8898	-0.221275	0.995944	0.0801272	Paired t test	0.374	0.706731	0.742067	0.760096	0.706731	0.706731
PE (40:2)	19.6469	18.4444	19.3255	19.1035	19.472	19.8769	19.8165	19.3631	18.9279	20.9541	19.661	20.7809	20.2967	19.693	19.6233	18.3473	-0.569514	0.737194	0.324489	Paired t test	0.375	0.706731	0.742067	0.760096	0.706731	0.706731
2-Oxobutanoate	21.1722	21.3247	20.8731	20.9775	21.0301	20.0113	21.1472	19.7428	19.8459	21.5732	21.0569	21.3153	21.813	21.0849	20.8856	20.7515	-0.264423	0.565349	0.0291712	Wilcoxon signed-rank test	0.383	0.706976	0.742325	0.76036	0.706976	0.706976
4-Hydroxy-3-Methoxyphenylglycol	23.5277	19.5146	20.3007	24.7091	22.2836	17.1843	26.0774	18.7466	19.0019	20.6493	24.5856	24.3674	21.9095	23.3355	24.5997	23.4823	0.230119	0.161271	0.872518	Paired t test	0.379	0.706976	0.742325	0.76036	0.706976	0.706976
5,6-Dihydrouridine	19.69	21.7985	22.2323	21.4532	21.9147	22.8032	22.027	22.1117	21.3169	22.6599	22.03	19.9632	21.2447	21.3677	21.8699	18.7702	0.430747	0.33409	0.0388158	Wilcoxon signed-rank test	0.383	0.706976	0.742325	0.76036	0.706976	0.706976
5-L-Glutamyl-alanine	20.9147	17.5918	17.179	19.527	17.7855	17.4798	20.2016	16.7446	15.0343	17.882	19.9255	18.5306	21.4207	20.6841	21.0639	22.1964	-1.45206	0.414772	0.165876	Paired t test	0.38	0.706976	0.742325	0.76036	0.706976	0.706976
Maltotriose	20.9449	17.4118	20.7266	21.828	22.1241	21.3516	18.6978	19.5051	13.5454	19.5002	20.4265	22.5874	16.0501	21.5361	20.8316	18.6398	0.214432	0.44347	0.454991	Paired t test	0.383	0.706976	0.742325	0.76036	0.706976	0.706976
PE (38:1)	19.0544	15.8427	17.5235	22.1409	20.8401	19.6434	18.565	17.4921	18.2495	19.0862	16.3908	16.8544	22.8559	16.0928	17.5698	15.9938	-0.0504188	0.0454084	0.983565	Wilcoxon signed-rank test	0.383	0.706976	0.742325	0.76036	0.706976	0.706976
Hexaethylene glycol	20.7042	23.1828	24.5032	19.5721	23.9135	24.8699	24.8898	26.0611	22.9299	24.0751	24.4043	23.7466	25.2926	23.6894	23.4838	25.1352	0.150822	0.69828	0.246071	Paired t test	0.385	0.707667	0.74305	0.761103	0.707667	0.707667
PE (40:5)	15.7962	17.2443	17.0834	16.1773	16.6053	17.4817	15.614	16.2798	15.8661	18.2782	16.4245	19.5175	15.3736	18.097	16.5927	15.8281	-1.01779	0.323163	0.675209	Paired t test	0.386	0.707667	0.74305	0.761103	0.707667	0.707667
Carnitine C16:1	18.0064	18.8351	18.3547	18.8828	18.7903	20.1431	18.8212	17.8238	16.6806	19.8748	19.3386	19.7751	20.0925	19.641	18.2256	18.5279	-0.444292	0.113296	0.211074	Paired t test	0.394	0.714446	0.750169	0.768394	0.714446	0.714446
LysoPC(15:0)	20.8193	18.3169	20.3167	19.748	19.8207	20.6479	19.998	19.617	18.9591	19.2472	20.1746	19.5247	20.4123	20.0907	18.7423	19.762	0.346243	0.773879	0.317633	Paired t test	0.393	0.714446	0.750169	0.768394	0.714446	0.714446
LysoPE(16:0)	14.6754	14.5288	17.1159	13.2051	16.3277	17.5197	15.8727	17.2153	16.2813	16.7071	13.8015	16.612	14.8079	13.5745	13.3358	13.9047	0.894906	0.0708706	0.455946	Paired t test	0.393	0.714446	0.750169	0.768394	0.714446	0.714446
N-Formyl-L-Methionine	17.2908	19.043	19.0712	17.7305	18.0702	17.1438	16.2526	18.4905	18.1486	19.0258	16.5073	17.1343	17.1258	18.5826	17.0502	15.2227	0.399052	0.765722	0.748984	Paired t test	0.395	0.714446	0.750169	0.768394	0.714446	0.714446
PE (36:2)	23.5727	21.5289	22.3956	21.9181	21.8764	24.0906	21.5125	22.9592	22.5892	23.1997	23.1265	23.0764	23.4064	22.67	22.4851	22.3553	-0.122591	0.470644	0.270918	Paired t test	0.399	0.719268	0.755231	0.77358	0.719268	0.719268
LysoPC(18:2)	20.8874	23.0765	25.1314	26.0571	27.0109	27.6266	24.1467	24.3034	25.1467	26.3996	26.793	26.6742	24.6367	26.43	24.3043	23.5812	0.000842516	0.209051	0.901998	Paired t test	0.401	0.720463	0.756487	0.774866	0.720463	0.720463
13-L-Hydroperoxylinoleic Acid	16.6952	20.4206	20.199	19.8926	17.6975	18.9611	18.1779	17.5169	18.2351	19.6448	17.2153	19.9441	16.7253	19.3977	19.1898	15.5577	0.389991	0.369926	0.524098	Paired t test	0.424	0.721791	0.757881	0.776294	0.721791	0.721791
2-(Methylsulfonyl)-3-(Pyrazin-2-Ylamino)Acrylonitrile	21.1972	22.9507	22.6151	22.0772	22.1341	22.6311	21.7773	22.2844	22.9351	21.8018	21.0352	22.5487	21.3306	22.2115	22.3726	20.4434	0.262661	0.850658	0.848598	Paired t test	0.417	0.721791	0.757881	0.776294	0.721791	0.721791
2-Deoxy-D-Glucose	24.6963	19.2698	18.2603	27.5131	27.1685	20.5666	25.5804	20.0041	18.9459	25.7811	24.7744	26.0925	22.4086	24.375	25.2567	26.8945	0.271954	0.113364	0.187527	Paired t test	0.46	0.721791	0.757881	0.776294	0.721791	0.721791
2-Hydroxyadipic Acid	25.7876	24.1576	26.2621	23.4156	23.9828	24.8554	25.6028	24.3599	23.9251	25.3836	25.7312	25.2472	21.8265	24.9989	25.3213	23.9524	0.199115	0.0477633	0.744263	Wilcoxon signed-rank test	0.461	0.721791	0.757881	0.776294	0.721791	0.721791
2-Octenoic acid	18.147	19.3635	19.4953	17.869	18.5397	18.9773	17.2825	18.355	19.1306	21.1381	21.9041	21.097	17.2702	21.2733	15.9142	15.2601	-1.82824	0.13086	0.895724	Paired t test	0.462	0.721791	0.757881	0.776294	0.721791	0.721791
3-amino-4-(propylamino)cyclobut-3-ene-1,2-dione	18.7603	19.8274	18.6712	19.3176	20.2369	20.6115	18.6611	19.5676	18.053	21.1518	18.3305	20.2761	20.0884	20.6395	18.3203	20.4765	-0.432161	0.0940684	0.392987	Paired t test	0.452	0.721791	0.757881	0.776294	0.721791	0.721791
3-Dehydrocholate	15.1745	22.8117	22.3179	20.6824	14.5855	15.528	13.9582	14.3368	12.5283	19.0374	17.8969	14.1188	14.7518	19.8982	16.3135	15.1435	2.90261	0.843086	0.0222443	Wilcoxon signed-rank test	0.461	0.721791	0.757881	0.776294	0.721791	0.721791
5-Aminolevulinate	19.3408	19.6923	20.6908	19.6631	19.3711	19.3073	19.3902	20.1804	17.5924	20.2579	21.2669	18.893	21.2222	19.6573	21.1264	20.4646	-0.664705	0.217243	0.0372142	Wilcoxon signed-rank test	0.461	0.721791	0.757881	0.776294	0.721791	0.721791
5-Hydroxy-6-Methoxycoumarin 7-Glucoside	14.6236	20.2108	20.0706	17.4148	16.2597	20.6837	17.9639	17.7037	17.6435	17.217	15.0167	19.0187	14.1157	18.2693	20.3866	16.0764	0.816645	0.984793	0.566768	Paired t test	0.409	0.721791	0.757881	0.776294	0.721791	0.721791
5-hydroxyisourate	19.3404	20.6199	20.0651	20.1363	18.9739	19.0954	18.9396	19.3728	17.7528	19.6274	19.8626	18.9305	18.8577	20.3808	19.5298	19.409	0.231252	0.677738	0.207289	Paired t test	0.445	0.721791	0.757881	0.776294	0.721791	0.721791
Azelate	20.3691	18.7049	18.7124	20.4312	18.3115	17.7748	19.8889	18.6061	18.5435	18.1299	19.9882	17.3753	16.8687	17.5182	22.9686	18.0359	-0.943537	0.0400358	0.23084	Wilcoxon signed-rank test	0.461	0.721791	0.757881	0.776294	0.721791	0.721791
Behenic acid	18.2359	19.3388	19.4459	18.3389	18.624	19.6634	17.8533	18.9942	19.8107	19.6883	19.906	17.5117	16.0794	18.6658	18.7621	16.4962	0.0198816	0.206004	0.717703	Paired t test	0.437	0.721791	0.757881	0.776294	0.721791	0.721791
C24:3	16.4792	17.944	18.3338	17.5554	16.4611	18.3349	16.6801	16.5676	16.8749	18.0505	17.3879	16.8053	14.6211	18.3184	17.7265	15.6187	0.199688	0.436903	0.049243	Wilcoxon signed-rank test	0.461	0.721791	0.757881	0.776294	0.721791	0.721791
Carnitine C18:1	19.3784	20.1254	20.5517	20.1584	20.279	21.5773	19.592	18.866	18.3919	21.916	20.4498	21.0418	21.2027	20.7131	19.6114	19.3736	-0.404631	0.898083	0.862104	Paired t test	0.443	0.721791	0.757881	0.776294	0.721791	0.721791
Catechol sulfate	15.646	25.927	18.7307	16.7262	16.3697	19.8758	16.2271	19.9557	15.6347	22.2443	22.9611	13.8566	14.9217	17.498	16.7297	19.7683	2.20632	0.468972	0.0540514	Paired t test	0.434	0.721791	0.757881	0.776294	0.721791	0.721791
ceramide d18:1/24:1	21.2716	20.2281	19.8626	20.4718	20.5338	20.2542	18.7517	19.6186	20.4843	21.3907	21.1677	22.0676	20.1025	20.8474	20.1685	16.3718	-0.582087	0.0198196	0.830522	Wilcoxon signed-rank test	0.461	0.721791	0.757881	0.776294	0.721791	0.721791
Cholate	14.1318	21.9086	22.888	21.9067	13.2792	15.7926	13.5296	11.8068	11.2151	19.5333	17.1307	16.1824	14.3742	18.4531	16.7456	13.4331	3.40982	0.912084	0.0622106	Paired t test	0.454	0.721791	0.757881	0.776294	0.721791	0.721791
Cis-2-Methylaconitate	22.1705	11.6072	11.4706	15.9322	16.8723	11.256	15.9536	11.334	10.8875	15.8744	16.5701	16.699	15.535	16.7533	21.5071	15.9716	0.521172	0.0886702	0.0534968	Paired t test	0.447	0.721791	0.757881	0.776294	0.721791	0.721791
Citrulline	25.1782	24.302	25.066	25.7055	25.4383	25.2681	24.6595	24.8796	22.0795	25.0605	24.5171	24.6151	24.336	25.5009	25.1439	25.4372	0.27983	0.0141502	0.992468	Wilcoxon signed-rank test	0.461	0.721791	0.757881	0.776294	0.721791	0.721791
Cucurbic Acid	16.5945	19.5558	19.22	18.2358	17.8566	19.0421	16.3311	19.34	18.8446	17.4929	19.2548	18.049	14.7084	19.3686	16.6299	18.1743	0.320238	0.275168	0.161141	Paired t test	0.46	0.721791	0.757881	0.776294	0.721791	0.721791
cystine	13.3694	13.663	13.648	13.7498	14.2571	14.3789	13.9567	13.9686	12.1666	13.5163	13.4883	14.4633	14.4672	14.0673	13.5578	13.9762	0.0549373	0.134866	0.843413	Paired t test	0.433	0.721791	0.757881	0.776294	0.721791	0.721791
Deoxyinosine	18.1839	20.4726	19.7948	19.2848	19.8722	21.0447	19.0019	20.2272	19.4727	19.4082	20.4526	13.9638	20.4508	15.0608	19.4071	19.2645	0.528997	0.00702397	0.988786	Wilcoxon signed-rank test	0.461	0.721791	0.757881	0.776294	0.721791	0.721791
Didecyldimethylammonium	17.0521	17.1029	17.3313	17.1586	17.1069	17.1393	16.934	16.799	16.7843	16.388	16.5218	17.007	16.907	17.3662	16.9599	17.4793	0.116255	0.790838	0.745676	Paired t test	0.405	0.721791	0.757881	0.776294	0.721791	0.721791
Dihydrouracil	21.1094	19.4569	20.8443	24.2994	23.1974	19.2883	21.3531	20.6857	19.789	21.2098	24.0253	21.3215	19.2901	22.0563	24.5441	24.9133	-1.06704	0.421027	0.387409	Paired t test	0.461	0.721791	0.757881	0.776294	0.721791	0.721791
Hexanoylglycine	16.276	17.8955	18.1095	18.0802	16.9983	20.1564	18.6221	16.197	17.0572	19.5065	15.3969	19.5933	14.0012	17.6912	17.341	16.9553	0.250915	0.584709	0.56612	Paired t test	0.419	0.721791	0.757881	0.776294	0.721791	0.721791
Homostachydrine	19.6404	20.0436	19.9743	20.3556	17.6792	22.6412	21.7873	20.6578	18.2979	20.2003	19.291	19.6003	17.8277	22.4296	21.8144	21.5789	0.0567853	0.651368	0.753649	Paired t test	0.407	0.721791	0.757881	0.776294	0.721791	0.721791
Hydrocinnamic Acid	20.9671	19.3477	19.5697	19.2886	20.4978	19.355	20.688	19.0565	21.4918	20.4738	20.3945	20.0487	18.313	19.6097	21.7404	19.3216	-0.512097	0.901536	0.0830326	Paired t test	0.413	0.721791	0.757881	0.776294	0.721791	0.721791
Hydroxycyclohexylacetic acid	19.561	19.3867	19.1191	20.4151	19.0085	18.7458	20.242	19.1563	19.5868	20.7163	20.2075	21.0582	17.8905	19.625	18.9882	20.0511	-0.461649	0.805571	0.305291	Paired t test	0.408	0.721791	0.757881	0.776294	0.721791	0.721791
LysoPE(18:2)	18.5894	18.044	19.395	18.274	19.4963	21.7627	18.1558	17.4167	18.2818	21.8083	21.985	22.0111	18.2359	21.3651	18.501	17.4037	-1.30694	0.030447	0.134908	Wilcoxon signed-rank test	0.461	0.721791	0.757881	0.776294	0.721791	0.721791
LysoPE(20:2)	14.7149	15.7627	17.877	16.9073	17.5924	18.4762	15.753	17.2902	16.4003	18.9585	19.5689	19.5395	15.5568	18.594	14.2132	16.0903	-1.12448	0.255162	0.730172	Paired t test	0.45	0.721791	0.757881	0.776294	0.721791	0.721791
Methanesulfonic Acid	21.2609	22.4072	22.5727	23.0888	22.8689	22.471	20.061	22.8659	23.4048	21.1571	21.7397	21.2325	21.3814	20.9727	21.5225	22.814	0.393965	0.0592815	0.0262603	Wilcoxon signed-rank test	0.461	0.721791	0.757881	0.776294	0.721791	0.721791
Methylimidazole acetaldehyde	27.2597	23.2548	23.2492	27.9846	24.8041	21.7903	27.8656	23.2581	23.3598	26.2116	28.0803	26.3922	24.8801	25.6053	26.1261	25.9046	0.113385	0.620324	0.128222	Paired t test	0.448	0.721791	0.757881	0.776294	0.721791	0.721791
N-acetyl-arg	19.3879	20.347	20.717	22.0667	19.3868	21.2305	18.8287	19.1542	16.7471	19.7306	20.2482	20.621	19.4437	22.1043	19.9271	19.459	0.1943	0.277882	0.480108	Paired t test	0.444	0.721791	0.757881	0.776294	0.721791	0.721791
N-acetylkynurenine	22.6113	11.603	11.0673	17.389	17.1658	15.6405	19.8061	16.1497	11.4492	19.7497	18.1	20.9372	16.5983	17.9372	22.4878	18.7692	-0.342095	0.431669	0.733325	Paired t test	0.413	0.721791	0.757881	0.776294	0.721791	0.721791
N-Acetylneuraminate	21.9835	21.6188	22.6321	19.6715	22.6865	24.2755	19.8921	21.7583	20.7084	21.4686	21.034	21.2782	21.424	22.0321	21.602	21.5186	1.03434	0.890788	0.614029	Paired t test	0.43	0.721791	0.757881	0.776294	0.721791	0.721791
N-acetyl-ornithine	21.3035	21.18	20.3969	21.0354	20.4978	21.2434	21.3539	20.4672	19.9632	21.3764	19.5603	18.723	21.7168	19.7836	20.974	22.2467	0.0220167	0.797057	0.0472027	Wilcoxon signed-rank test	0.461	0.721791	0.757881	0.776294	0.721791	0.721791
N-Formylkynurenine	19.2878	16.5505	16.3246	20.0998	17.0586	16.3828	19.0053	25.2965	15.4269	17.0066	16.8893	20.6912	17.7418	20.7011	22.7916	23.1686	1.09132	0.359106	0.0330134	Wilcoxon signed-rank test	0.461	0.721791	0.757881	0.776294	0.721791	0.721791
Palmitoyl Serinol	24.3595	24.5717	24.2249	24.353	24.302	24.6076	24.3085	24.7323	24.5752	25.0205	22.7829	23.6648	19.0398	24.7677	24.8995	24.3824	0.17271	0.00363829	0.245671	Wilcoxon signed-rank test	0.461	0.721791	0.757881	0.776294	0.721791	0.721791
PC (30:1)	21.7711	19.4435	20.9338	19.9854	22.0643	21.6666	21.9086	21.2216	19.8306	20.7273	20.9416	20.3641	21.5119	20.354	20.0219	22.144	0.415962	0.591552	0.17784	Paired t test	0.407	0.721791	0.757881	0.776294	0.721791	0.721791
PC (37:4)	24.1002	20.5683	21.8876	21.1907	23.1841	23.3473	23.4642	22.7912	22.9394	22.9301	22.4853	22.7524	23.9037	22.4987	22.8521	23.0529	-0.0442718	0.0564435	0.527779	Paired t test	0.43	0.721791	0.757881	0.776294	0.721791	0.721791
PC (40:5)	24.0535	20.8745	22.1	21.4492	23.8685	24.7237	23.6527	24.0786	23.0733	24.4747	23.7651	24.1378	24.4419	23.5702	22.622	23.2745	-0.213942	0.735669	0.178834	Paired t test	0.419	0.721791	0.757881	0.776294	0.721791	0.721791
PE (38:6)	20.7628	19.6767	20.4061	19.6375	20.0317	21.6454	20.306	20.7467	19.4684	21.3184	20.6158	19.5396	19.5483	20.0882	20.0448	20.4091	0.281155	0.352024	0.563144	Paired t test	0.456	0.721791	0.757881	0.776294	0.721791	0.721791
Pro Asp	21.8696	12.3848	12.278	18.9314	14.6551	12.2806	20.9357	12.2289	12.3205	16.5821	21.2219	15.9709	17.4288	16.4423	19.8464	15.7719	0.719199	0.641572	0.021393	Wilcoxon signed-rank test	0.461	0.721791	0.757881	0.776294	0.721791	0.721791
Valpromide	17.2466	22.6688	19.338	21.0268	19.487	19.8815	17.843	18.4191	17.1254	21.273	19.2109	20.0811	19.7235	21.9942	20.1791	19.4554	0.0703674	0.700523	0.831803	Paired t test	0.438	0.721791	0.757881	0.776294	0.721791	0.721791
Vanilloylglycine	21.9342	16.067	16.4931	19.7641	18.6803	17.0906	18.2954	16.6942	16.6174	18.9049	18.1198	18.6221	20.2991	21.5734	17.7462	20.4112	-0.27282	0.921738	0.337631	Paired t test	0.444	0.721791	0.757881	0.776294	0.721791	0.721791
PE (40:1)	19.1906	17.066	17.3293	16.98	18.3094	18.2381	18.277	18.8622	18.5612	18.9388	17.8506	19.2429	19.0813	16.6424	19.3452	17.6514	-0.414181	0.238837	0.364108	Paired t test	0.467	0.727494	0.763869	0.782427	0.727494	0.727494
Carnitine C10:0	17.6378	18.227	18.9195	18.2061	18.208	18.801	16.9396	17.3653	16.2737	19.0576	17.2942	17.5836	18.6603	17.9236	17.3422	18.0804	0.178359	0.944201	0.630158	Paired t test	0.474	0.73514	0.771897	0.790651	0.73514	0.73514
Glycolate	26.2355	23.7584	24.1047	26.3371	23.6957	23.1707	26.7378	23.0439	22.6865	24.7158	25.9536	23.2168	24.286	23.6023	24.5359	23.6756	0.916233	0.887456	0.0603486	Paired t test	0.476	0.73514	0.771897	0.790651	0.73514	0.73514
PS (36:0)	15.6376	17.9731	17.6289	16.9394	19.0683	19.1424	19.009	19.2543	19.6637	20.7659	13.9361	19.6279	16.5738	14.439	16.4641	15.7555	-0.344446	0.358571	0.129726	Paired t test	0.476	0.73514	0.771897	0.790651	0.73514	0.73514
serine	19.7393	18.0634	19.5361	20.394	19.5836	20.5014	19.4385	19.7831	18.8014	18.5503	20.1211	20.011	20.0248	19.3807	20.305	20.3483	-0.180737	0.317214	0.320329	Paired t test	0.478	0.73612	0.772926	0.791705	0.73612	0.73612
Pyruvate	25.619	25.0891	24.4337	21.7115	24.0272	24.3968	24.9443	23.7367	24.0293	23.5513	22.2464	23.4493	23.8152	23.9624	24.8519	25.1177	0.468665	0.652483	0.206989	Paired t test	0.483	0.741701	0.778786	0.797707	0.741701	0.741701
Dihydroxyhydrocinnamic acid	20.9844	23.2036	22.9061	21.1913	20.9832	22.9526	22.6817	20.4381	21.7126	25.0678	18.6201	24.1534	21.415	22.9603	25.1697	20.9057	-1.42563	0.634719	0.0827004	Paired t test	0.485	0.742656	0.779789	0.798734	0.742656	0.742656
4,13,14-trihydroxy-9-oxo-8,17-dioxatetracyclo-heptadeca-1(10),2,4,6,11(16),12,14-heptaen-5-yl acetate	17.9926	17.411	17.7758	17.7623	18.168	18.2542	17.716	17.9586	16.5353	18.1397	17.7154	17.5588	18.2714	17.6567	17.4421	18.384	0.0941492	0.34076	0.854727	Paired t test	0.501	0.760051	0.798053	0.817442	0.760051	0.760051
C24:2	16.4792	18.3496	18.3338	17.5554	16.8374	18.1966	17.3187	16.5676	16.8749	19.1687	18.0627	16.8053	14.6211	18.7261	17.7265	15.6187	-0.165207	0.837418	0.199025	Paired t test	0.501	0.760051	0.798053	0.817442	0.760051	0.760051
Heptaethylene glycol	21.2684	23.2395	25.1015	19.7941	23.5882	25.1388	25.0509	26.5016	23.4487	23.8743	24.6497	23.3325	25.1684	23.304	23.8145	25.8161	0.300982	0.168435	0.453103	Paired t test	0.5	0.760051	0.798053	0.817442	0.760051	0.760051
PE (42:6)	21.701	17.4871	19.1568	18.6932	20.3949	20.8019	21.0826	20.6647	20.4977	20.4021	19.9827	19.8086	21.7596	20.04	19.8016	20.608	-0.0329418	0.05398	0.494507	Paired t test	0.502	0.760051	0.798053	0.817442	0.760051	0.760051
6-Hydroxydopamine	15.2324	12.3863	12.6393	14.9114	14.0062	13.3092	14.8546	13.0574	12.8322	16.2127	14.2574	14.0627	13.9296	14.3996	13.5538	15.1136	-0.488999	0.784224	0.356777	Paired t test	0.512	0.768713	0.807149	0.826759	0.768713	0.768713
Indole-3-acetate	16.9895	17.4882	16.4752	17.8852	17.4486	18.2109	17.3481	17.6842	17.1983	19.0151	18.9013	17.9219	16.0724	16.6813	17.98	18.3792	-0.540395	0.674085	0.927689	Paired t test	0.511	0.768713	0.807149	0.826759	0.768713	0.768713
PE (40:7)	21.2377	17.8972	17.5007	17.8339	19.0206	19.2199	18.5241	18.5918	17.5462	20.3428	19.4024	19.5116	20.6265	18.848	19.4437	18.022	-0.256132	0.692377	0.14618	Paired t test	0.511	0.768713	0.807149	0.826759	0.768713	0.768713
N-acetyl-tyr	21.4712	11.9183	12.4503	17.9232	23.3657	12.4375	21.7237	13.0689	14.604	18.2906	18.1145	21.1094	16.7496	20.4443	18.9721	17.5992	1.76312	0.914429	0.0544874	Paired t test	0.517	0.774064	0.812767	0.832514	0.774064	0.774064
1-(Sn-Glycero-3-Phospho)-1D-Myo-Inositol	18.9163	16.6486	19.2052	19.2008	19.7954	20.824	19.0159	18.8676	17.8077	19.2845	19.571	19.4101	19.123	21.0089	19.1436	19.1223	-0.146297	0.116032	0.142209	Paired t test	0.54	0.775876	0.81467	0.834463	0.775876	0.775876
2,2,4,4-Tetramethyl-6-(1-oxobutyl)-1,3,5-cyclohexanetrione	15.8567	16.6676	17.2872	15.6165	17.1339	14.55	15.2288	16.9021	15.7856	18.4199	15.7187	17.8453	12.7431	16.3866	13.9385	14.0976	-0.227697	0.807552	0.524855	Paired t test	0.546	0.775876	0.81467	0.834463	0.775876	0.775876
2-Dodecylbenzenesulfonic Acid	25.7046	22.048	22.9855	22.2838	23.3388	24.084	23.7162	24.2083	24.4121	22.4203	22.3429	22.0879	22.5794	25.357	23.7026	23.9872	0.192659	0.319127	0.794079	Paired t test	0.523	0.775876	0.81467	0.834463	0.775876	0.775876
3-(1-Cyano-1,2-Dihydroisoquinolin-2-Yl)-3-Oxopropyl Propionate	17.7657	20.7578	22.3215	20.4576	19.7882	20.1241	18.7765	18.9934	20.8229	18.5372	19.8876	19.4472	18.0173	20.8279	20.3511	17.3022	0.632327	0.448042	0.978948	Paired t test	0.527	0.775876	0.81467	0.834463	0.775876	0.775876
3-O-Feruloylquinic Acid	23.7675	23.1269	24.1662	23.466	23.6897	24.1888	24.4591	23.8921	23.1507	23.6975	24.0894	24.1095	23.994	24.1545	24.3151	24.069	-0.0848862	0.0341496	0.968992	Wilcoxon signed-rank test	0.547	0.775876	0.81467	0.834463	0.775876	0.775876
4-(1H-pyrazol-1-yl)-N,N-bis(2-pyridinylmethyl)benzenesulfonamide	17.2117	17.5603	14.1446	17.2881	17.1237	17.3829	15.371	16.1331	13.2953	12.9862	16.6668	17.3774	14.8881	18.2486	14.5542	16.4088	0.351898	0.674799	0.0430064	Wilcoxon signed-rank test	0.547	0.775876	0.81467	0.834463	0.775876	0.775876
Chenodeoxycholate (CDCA)	16.9585	21.778	17.0658	22.6194	17.694	19.9591	13.8287	12.4032	12.1553	24.2741	19.8129	16.4659	18.6492	24.0408	20.6469	14.1892	-1.81412	0.739655	0.746277	Paired t test	0.542	0.775876	0.81467	0.834463	0.775876	0.775876
Deoxycytidine	20.8816	17.7207	20.0977	20.4204	21.2119	20.7224	21.2475	20.4012	19.4719	20.0617	19.5936	19.4894	21.4003	19.6882	20.1561	21.3464	0.235086	0.0247186	0.00773349	Wilcoxon signed-rank test	0.547	0.775876	0.81467	0.834463	0.775876	0.775876
Deoxyribose 5-Phosphate	16.6363	15.654	17.3997	15.5269	17.8516	17.3899	16.3674	17.9463	17.5439	16.6359	12.4192	16.5572	16.2213	16.2707	16.1509	17.973	0.34597	0.0147266	0.332574	Wilcoxon signed-rank test	0.547	0.775876	0.81467	0.834463	0.775876	0.775876
Endoxifen O-Glucuronide	13.9742	18.8372	17.6425	17.6604	15.8188	18.694	17.3756	13.8298	13.8211	18.6666	17.9945	16.7361	16.7915	17.3207	17.4949	13.7017	0.29237	0.0937669	0.140535	Paired t test	0.545	0.775876	0.81467	0.834463	0.775876	0.775876
Lyso-PAF C-18	17.8824	16.2253	17.6483	17.4022	17.6188	18.0422	17.4878	17.9658	16.6318	17.3653	17.9744	17.8993	17.9665	17.1028	16.1472	17.6008	0.158482	0.258102	0.0193123	Wilcoxon signed-rank test	0.547	0.775876	0.81467	0.834463	0.775876	0.775876
methyl 5-(4-fluorophenyl)-3-methylthieno[3,2-b]thiophene-2-carboxylate	17.2413	16.1897	16.7075	15.1487	17.437	16.7617	16.1336	17.2095	15.6796	16.6307	16.5849	16.7905	17.6073	16.6967	17.2916	17.3333	-0.171968	0.466336	0.39306	Paired t test	0.528	0.775876	0.81467	0.834463	0.775876	0.775876
Oxoadipate	25.6363	18.0434	20.3607	24.1409	18.4278	19.813	24.6792	19.8707	18.8078	17.8262	25.6128	19.7211	18.9208	18.9098	25.8537	18.5232	-0.180423	0.00284296	0.14931	Wilcoxon signed-rank test	0.547	0.775876	0.81467	0.834463	0.775876	0.775876
PE (18:3/P-18:1)	19.4491	19.5894	20.2179	19.7083	20.2628	20.8177	19.5027	18.4851	17.9722	22.1852	21.9705	21.3887	19.1463	21.2514	19.8551	17.1273	-1.04154	0.384535	0.745459	Paired t test	0.539	0.775876	0.81467	0.834463	0.775876	0.775876
PE (34:0)	22.329	20.6678	21.2284	20.553	21.9331	22.4416	22.5876	21.4549	21.5814	21.8831	21.7386	21.4122	21.8428	21.2935	21.4442	20.0501	0.338936	0.00879908	0.379372	Wilcoxon signed-rank test	0.547	0.775876	0.81467	0.834463	0.775876	0.775876
PE (34:1)	22.329	20.6678	21.2284	20.553	22.0496	22.4416	22.578	21.4846	21.5744	21.8831	21.7386	21.4122	22.0071	21.2935	21.4348	20.1033	0.328089	0.036041	0.305865	Wilcoxon signed-rank test	0.547	0.775876	0.81467	0.834463	0.775876	0.775876
PE (38:4)	27.1805	24.4009	25.9011	25.5132	27.0022	27.1147	26.8576	26.5193	26.3277	26.9915	26.2969	26.6012	27.4473	26.2472	26.1797	26.6201	-0.108931	0.128436	0.129103	Paired t test	0.523	0.775876	0.81467	0.834463	0.775876	0.775876
Pipecolate	20.4313	21.9124	21.3579	21.257	20.5343	20.4247	20.281	20.8789	19.2466	21.7041	21.3593	20.8285	20.8075	21.7041	20.8114	21.4997	-0.160637	0.0381251	0.291687	Wilcoxon signed-rank test	0.547	0.775876	0.81467	0.834463	0.775876	0.775876
Propanoate	13.3109	21.6674	22.333	22.0408	22.8212	22.1467	23.0265	21.2987	22.1424	22.2839	22.5566	21.393	20.9418	19.4276	20.791	21.1811	0.498223	0.564125	0.000122087	Wilcoxon signed-rank test	0.547	0.775876	0.81467	0.834463	0.775876	0.775876
Shikimate	27.2726	19.8307	19.9221	25.4439	21.3287	19.9231	25.6706	20.3505	19.9102	22.8418	26.5709	23.1248	22.2627	22.0689	26.5368	21.8411	0.23434	0.180231	0.0248103	Wilcoxon signed-rank test	0.547	0.775876	0.81467	0.834463	0.775876	0.775876
1,5-Naphthalenediamine	18.8376	19.1528	18.9256	19.1269	18.5388	19.7241	18.6636	18.438	17.2441	19.4505	19.4346	19.5622	19.0953	19.1687	18.9026	20.3102	-0.355068	0.0983688	0.598823	Paired t test	0.55	0.778084	0.816988	0.836837	0.778084	0.778084
2-Hydroxyglutarate	25.9751	18.0034	22.1979	25.5701	20.8726	21.0264	25.7463	20.22	18.6233	21.2532	23.692	21.3174	22.1719	20.0751	25.7218	20.6778	1.15502	0.818905	0.24729	Paired t test	0.553	0.78028	0.819294	0.839199	0.78028	0.78028
2-chloro-N-(2-chlorophenyl)-N'-hydroxybenzenecarboximidamide	14.0328	13.245	19.3708	19.5378	15.7922	17.9387	13.359	13.8075	12.739	13.5233	16.4713	17.2301	13.4529	18.6425	16.6488	14.8226	1.14118	0.558524	0.0745955	Paired t test	0.574	0.80084	0.840882	0.861311	0.80084	0.80084
3-Methoxy-4-Hydroxymandelate	19.7924	18.0557	18.8245	18.8979	18.7794	19.1215	18.465	18.2992	17.5899	16.9755	18.2952	18.7877	18.9796	20.0996	18.9359	18.8481	0.0472457	0.636864	0.800904	Paired t test	0.573	0.80084	0.840882	0.861311	0.80084	0.80084
Carnitine C5:1	13.7567	17.314	17.232	17.7667	15.9365	16.9046	12.7725	12.4941	12.6494	17.3729	13.8806	15.0546	15.1912	17.1948	16.1272	13.1829	0.607233	0.622837	0.0855246	Paired t test	0.57	0.80084	0.840882	0.861311	0.80084	0.80084
lactate	26.5306	26.6521	26.0036	25.3682	25.3264	26.1648	26.5319	24.9897	25.1984	25.9279	25.1157	26.0256	25.1434	25.7946	26.718	26.228	0.190564	0.386359	0.247869	Paired t test	0.573	0.80084	0.840882	0.861311	0.80084	0.80084
Nicotinamide	23.6524	20.5211	22.4566	22.22	23.7237	24.6862	24.6412	24.5464	23.4798	21.8708	21.3354	22.5817	23.3557	21.605	24.5761	25.384	0.124605	0.607606	0.191041	Paired t test	0.575	0.80084	0.840882	0.861311	0.80084	0.80084
Methylmalonylcarnitine	18.7622	19.1398	19.988	20.3448	19.1954	20.2405	18.3051	18.8504	16.7749	19.4831	18.4803	18.9518	19.9061	20.6667	18.8121	19.8231	0.0678353	0.600218	0.422612	Paired t test	0.581	0.807111	0.847466	0.868056	0.807111	0.807111
Hypotaurine	17.0991	19.0814	18.8027	20.9216	16.2091	19.0909	16.4576	17.0104	15.8543	17.773	19.1411	17.2266	17.0418	18.5737	18.9695	17.146	0.86177	0.604469	0.355208	Paired t test	0.585	0.8085	0.848925	0.86955	0.8085	0.8085
Perseitol	20.4515	17.4921	17.8279	20.8524	18.7463	19.7385	20.0504	19.4001	18.592	18.5175	19.2437	20.2191	18.0131	18.431	21.1583	18.3521	0.211366	0.077492	0.659089	Paired t test	0.584	0.8085	0.848925	0.86955	0.8085	0.8085
2-Methoxyacetaminophen Sulfate	19.5403	20.1744	20.3496	20.2513	19.3303	20.3724	19.201	19.1488	17.6095	20.2864	19.8628	19.4707	19.525	20.6203	19.3834	20.2027	0.0599251	0.0977184	0.0560997	Paired t test	0.595	0.811911	0.852507	0.873219	0.811911	0.811911
4-Aminohippuric acid	19.3358	17.4304	15.7982	17.826	16.3424	19.7139	18.9948	19.3305	17.1836	17.4564	16.8036	16.3015	18.4343	17.608	18.1159	20.3443	0.272218	0.382205	0.280532	Paired t test	0.593	0.811911	0.852507	0.873219	0.811911	0.811911
Aminoadipate	21.5911	22.245	22.9044	22.8701	22.3167	23.1599	20.5457	22.8018	18.2627	22.2428	22.5454	21.1568	22.2765	23.8991	21.1678	24.4054	-0.326386	0.470304	0.134563	Paired t test	0.59	0.811911	0.852507	0.873219	0.811911	0.811911
Glycyl-proline	20.1008	20.5016	21.0415	21.24	20.37	21.3085	20.9031	21.5326	19.3727	22.1151	21.4293	19.086	21.5233	21.1493	21.9426	22.308	-0.516767	0.063659	0.732005	Paired t test	0.595	0.811911	0.852507	0.873219	0.811911	0.811911
PC (38:4)	24.7459	21.1505	21.4647	20.0502	24.427	24.7688	22.7064	27.3679	23.6309	23.1081	21.2247	27.5744	24.447	27.1915	21.7684	23.1524	-0.637987	0.307687	0.729863	Paired t test	0.595	0.811911	0.852507	0.873219	0.811911	0.811911
2-Oxopiperidine-3-Carbohydrazide	23.7744	22.2849	21.7358	22.1661	22.5004	24.0012	22.0527	23.1342	21.9763	22.7437	20.2794	22.4943	23.1915	22.6566	21.9597	24.5295	0.025548	0.68488	0.293817	Paired t test	0.598	0.813944	0.854642	0.875406	0.813944	0.813944
L-aspartyl-phe	21.1629	10.521	10.4293	17.7445	13.7766	10.953	15.2752	10.4913	10.3467	13.8998	21.6719	13.6015	13.4657	14.2883	19.2213	13.9667	-0.61666	0.0950429	0.0861754	Paired t test	0.601	0.815967	0.856766	0.877581	0.815967	0.815967
2-hydroxybutyrate	23.4567	25.4875	24.7404	24.2412	23.6589	23.2587	24.0522	23.0603	24.1697	26.681	22.9358	24.1487	24.557	25.0458	23.4518	22.6957	-0.565792	0.593146	0.634635	Paired t test	0.612	0.820567	0.861596	0.882528	0.820567	0.820567
6-(2-{8,8-dimethyl-2-oxo-2H,8H-pyrano[2,3-f]chromen-3-yl}-5-methoxyphenoxy)-3,4,5-trihydroxyoxane-2-carboxylic acid	21.0996	17.3523	16.1344	17.7716	17.948	18.469	18.9594	19.7148	17.0353	19.5521	20.7431	22.5099	19.6042	16.9743	16.6585	19.2467	-1.13059	0.396744	0.982853	Paired t test	0.609	0.820567	0.861596	0.882528	0.820567	0.820567
alpha-Ketoisovaleric acid	23.5883	25.6183	25.1194	24.303	24.4321	24.439	24.3604	23.7983	23.8181	24.5499	24.4074	25.019	22.4863	24.6995	25.2906	23.922	0.127228	0.389479	0.525384	Paired t test	0.612	0.820567	0.861596	0.882528	0.820567	0.820567
Dihydrothymine	22.5812	23.3806	23.1585	23.6971	21.9381	22.4496	22.242	22.4659	21.5108	22.9229	23.3062	21.9263	22.0886	23.503	22.6274	22.6774	0.145674	0.864764	0.594674	Paired t test	0.61	0.820567	0.861596	0.882528	0.820567	0.820567
Indoxyl Sulfate	18.944	25.7344	24.2554	24.3947	19.035	20.4783	16.3421	19.5702	17.511	22.6328	24.7488	21.3238	15.7624	26.0501	18.1166	17.9816	-0.0872876	0.495185	0.39456	Paired t test	0.611	0.820567	0.861596	0.882528	0.820567	0.820567
PE (20:4/P-18:1)	20.2178	20.0325	20.7901	20.5248	20.9599	21.2051	20.5311	19.5109	18.9723	22.5747	22.8184	23.3184	19.5707	22.2207	20.1076	17.1536	-1.35552	0.386191	0.93642	Paired t test	0.614	0.821206	0.862266	0.883215	0.821206	0.821206
1-Aminoproline	20.8974	20.0313	20.7098	21.3938	20.9422	21.1679	20.777	20.8265	21.2564	20.7351	20.3451	20.5272	20.9297	20.7217	20.6493	20.8818	0.108584	0.949614	0.358997	Paired t test	0.628	0.8239	0.865095	0.886113	0.8239	0.8239
3-Methyl-2-Oxovalerate	25.816	26.8726	26.337	25.3413	25.5147	25.8971	25.3305	24.3948	25.4165	26.0678	25.8231	25.6384	23.7748	26.038	25.8274	25.5989	0.203213	0.00209536	0.922137	Wilcoxon signed-rank test	0.641	0.8239	0.865095	0.886113	0.8239	0.8239
4-Imidazoleacetate	26.7344	21.41	21.4212	26.7388	19.8557	21.4351	25.1067	21.3902	21.264	23.8324	25.5247	23.7399	22.1553	22.6546	26.5145	23.8351	0.429839	0.796493	0.0352634	Wilcoxon signed-rank test	0.641	0.8239	0.865095	0.886113	0.8239	0.8239
C14:2	18.4228	19.2946	19.4142	16.4352	18.2659	19.1429	18.6472	17.8951	17.9241	19.7143	19.1067	19.3274	14.6602	19.0684	18.2911	16.8914	-0.00827071	0.11204	0.214612	Paired t test	0.63	0.8239	0.865095	0.886113	0.8239	0.8239
Diaminopimelate	18.9991	18.2574	18.2889	18.4288	18.471	19.4821	18.4005	18.386	17.7514	19.9003	17.7397	18.2991	19.4474	18.353	19.0314	21.0557	-0.740815	0.454619	0.00866534	Wilcoxon signed-rank test	0.641	0.8239	0.865095	0.886113	0.8239	0.8239
Glu Glu	15.8749	16.7799	17.2627	14.3087	17.3034	17.9112	17.7061	18.4874	16.5515	15.3503	17.6888	14.9093	18.9285	15.4394	16.678	18.1462	0.023393	0.627338	0.350649	Paired t test	0.623	0.8239	0.865095	0.886113	0.8239	0.8239
Glycyl-leucine	19.4731	19.673	19.4185	19.3529	19.8196	20.2397	17.8239	19.7866	16.0922	19.4812	19.6471	19.4695	20.2479	19.9703	19.2569	21.1298	-0.274848	0.0245283	0.0243914	Wilcoxon signed-rank test	0.641	0.8239	0.865095	0.886113	0.8239	0.8239
Guaiacol sulfate	20.5287	19.2332	19.4575	20.5738	19.8807	19.9253	20.4548	19.5804	19.3801	21.5422	20.2572	19.8971	21.9113	19.5194	19.2264	19.8046	-0.50474	0.0842134	0.341176	Paired t test	0.638	0.8239	0.865095	0.886113	0.8239	0.8239
Hexadecanedioic acid	17.107	19.4292	18.9472	18.6529	16.1012	18.2719	16.6509	17.3551	18.1759	18.172	17.7959	19.3109	15.4376	17.9612	17.3677	16.9956	0.227478	0.52624	0.777904	Paired t test	0.619	0.8239	0.865095	0.886113	0.8239	0.8239
O-Succinyl-Homoserine	24.8087	12.3037	13.1445	19.3253	13.1373	12.928	20.0016	11.5657	12.57	21.0754	20.3652	18.8	17.2678	18.164	14.6387	13.9487	2.78519	0.652697	0.0439352	Wilcoxon signed-rank test	0.641	0.8239	0.865095	0.886113	0.8239	0.8239
Oxoglutarate	23.521	17.9305	19.0662	23.4046	20.3629	19.5339	23.1474	19.3622	19.1904	19.9333	23.2529	20.4	20.443	20.0087	23.5622	20.1149	0.313393	0.0183801	0.114927	Wilcoxon signed-rank test	0.641	0.8239	0.865095	0.886113	0.8239	0.8239
Pantetheine	16.554	18.088	18.9694	18.9305	17.4776	17.8731	17.846	17.9197	18.3298	19.6639	18.8943	16.6862	17.0701	15.4049	15.8177	19.3354	-0.209901	0.483032	0.416788	Paired t test	0.642	0.8239	0.865095	0.886113	0.8239	0.8239
PE (22:6/P-18:1)	18.4256	13.9934	18.4687	18.2271	19.5985	19.0324	18.4498	17.2403	16.8486	21.5344	21.219	17.6933	18.9485	21.0677	18.4524	15.4515	-1.62981	0.500872	0.0127364	Wilcoxon signed-rank test	0.641	0.8239	0.865095	0.886113	0.8239	0.8239
Phenol sulfate	17.2702	28.1089	21.8268	18.6889	17.0414	18.7527	16.4561	19.1661	16.4504	24.669	24.6975	16.7081	14.9793	19.8492	17.7599	18.6258	2.40558	0.157035	0.0196589	Wilcoxon signed-rank test	0.641	0.8239	0.865095	0.886113	0.8239	0.8239
PI (36:4)	17.9339	15.522	15.5058	16.5145	17.9968	18.1225	17.7755	17.5214	17.3874	19.7987	14.9214	19.7947	17.8223	17.8316	18.2284	18.0055	-1.13083	0.174649	0.0349407	Wilcoxon signed-rank test	0.641	0.8239	0.865095	0.886113	0.8239	0.8239
PI (38:5)	21.3878	18.5922	19.2728	19.0624	19.3629	19.0178	18.716	18.9927	17.7743	20.4908	19.15	20.5514	18.0606	20.8071	20.432	18.8996	-0.273229	0.142798	0.00212829	Wilcoxon signed-rank test	0.641	0.8239	0.865095	0.886113	0.8239	0.8239
Trans-Trans-Muconic Acid	22.5535	21.4633	22.7087	21.8462	22.4687	23.0101	23.3965	22.6136	21.5364	22.2346	22.6427	22.6205	22.9781	22.7229	23.2087	23.0139	-0.0802371	0.258486	0.757301	Paired t test	0.623	0.8239	0.865095	0.886113	0.8239	0.8239
PC (32:2)	14.207	12.0131	13.8205	12.733	16.155	22.7403	15.693	21.1018	20.2355	14.5846	21.0225	14.311	14.5297	15.2134	12.5487	22.3183	0.114733	0.0921889	0.165779	Paired t test	0.658	0.842428	0.884549	0.906039	0.842428	0.842428
3-(2-Propynylsulfanyl)-5-[4-(Trifluoromethyl)Phenyl]-4H-1,2,4-Triazole	19.3136	19.0922	19.6201	19.1775	18.6759	19.4044	18.7178	19.2401	19.0405	18.8095	19.4101	19.3591	18.5021	19.4547	19.6474	19.5473	-0.0801504	0.282182	0.588592	Paired t test	0.664	0.843213	0.885374	0.906884	0.843213	0.843213
Aminophosphonopropionic acid	14.9208	19.0046	19.2568	18.2827	18.3334	14.6289	18.2629	16.3342	19.6099	16.5812	15.5532	19.8002	16.4198	18.5901	17.5081	18.9249	-0.424061	0.512528	0.0838084	Paired t test	0.668	0.843213	0.885374	0.906884	0.843213	0.843213
Behenoylglycine	17.8239	16.5624	14.6592	15.1	13.935	16.2453	15.3244	19.4162	17.8946	15.2002	17.2877	18.6782	13.5481	16.908	16.5762	15.8615	0.0859725	0.938677	0.695121	Paired t test	0.663	0.843213	0.885374	0.906884	0.843213	0.843213
Cytidine	21.4971	22.7855	21.4703	20.4956	20.5452	22.7681	20.8063	21.5896	20.6114	23.2235	20.6923	20.2717	22.4181	20.4423	19.4271	23.0551	-0.125697	0.182701	0.167868	Paired t test	0.666	0.843213	0.885374	0.906884	0.843213	0.843213
PC (38:7)	20.6859	18.1181	20.07	19.5359	21.0222	21.3834	20.6674	20.4295	19.5642	20.2321	19.6892	19.9578	20.8619	20.08	19.7138	20.4125	0.365436	0.63798	0.259966	Paired t test	0.666	0.843213	0.885374	0.906884	0.843213	0.843213
Proline betaine	25.3	25.0728	25.1611	24.3473	24.0375	24.4828	23.9866	22.7323	21.3381	26.4129	24.911	24.7792	24.3066	24.0499	23.6784	23.5896	-0.116426	0.585534	0.325082	Paired t test	0.667	0.843213	0.885374	0.906884	0.843213	0.843213
Alanyl-Proline	18.1515	17.1225	17.0537	16.8603	18.2223	18.3495	16.7703	17.55	16.2751	18.6926	16.1236	17.0076	17.8241	18.1977	18.126	19.4387	-0.453666	0.712647	0.150321	Paired t test	0.679	0.844516	0.886742	0.908286	0.844516	0.844516
Benzyl Alcohol	15.3865	20.6508	19.5858	22.215	17.3643	16.4305	16.2331	17.7399	15.5936	19.6888	18.4928	18.1933	14.9639	20.5383	17.8043	17.3066	1.17032	0.858722	0.553648	Paired t test	0.677	0.844516	0.886742	0.908286	0.844516	0.844516
Glutarylglycine	25.6587	15.7799	14.2616	23.637	17.8612	14.8138	23.6509	16.0158	16.7533	17.2854	23.4457	19.6599	19.7257	18.9553	25.1201	17.2552	0.655752	0.152188	0.0812036	Paired t test	0.68	0.844516	0.886742	0.908286	0.844516	0.844516
Isosorbide Mononitrate	15.6619	11.8236	14.2395	12.1772	15.1709	15.995	15.8854	13.6815	11.488	13.53	13.6986	13.392	16.1029	12.3083	15.9225	15.3252	0.232189	0.519789	0.198058	Paired t test	0.677	0.844516	0.886742	0.908286	0.844516	0.844516
LysoPC P-16:0	19.1766	17.0351	18.3431	18.0613	18.6899	19.4416	18.9921	19.4988	17.7331	17.7714	18.8105	18.5529	18.7095	18.8472	17.4898	20.1772	0.0690336	0.30298	0.367578	Paired t test	0.674	0.844516	0.886742	0.908286	0.844516	0.844516
LysoPE(18:1)	21.8784	19.4916	21.128	20.3218	22.188	23.1134	21.5785	21.6518	20.1195	21.7407	21.9291	22.1249	21.5663	21.9049	21.1	22.6771	-0.0361541	0.480088	0.912421	Paired t test	0.673	0.844516	0.886742	0.908286	0.844516	0.844516
LysoPE(22:5)	18.2473	17.5206	19.3169	17.7064	18.9711	21.8241	19.5651	20.2522	17.6677	20.3979	17.3862	20.7293	19.8021	20.0062	19.4552	20.2597	0.0338257	0.0669025	0.677207	Paired t test	0.679	0.844516	0.886742	0.908286	0.844516	0.844516
C14:1	19.3613	19.3939	19.3249	17.7	19.1422	20.3519	19.5282	17.9298	18.2501	20.4493	19.2082	20.3288	17.0252	19.5369	19.1027	17.0871	-0.0298412	0.339771	0.186375	Paired t test	0.686	0.850009	0.89251	0.914194	0.850009	0.850009
5-({[3-chloro-5-(trifluoromethyl)-2-pyridyl]methyl}thio)-4-pentyl-4H-1,2,4-triazol-3-ol	15.7941	16.0295	19.347	18.6542	20.1654	19.4723	14.9141	15.2388	12.2302	16.1325	18.0186	18.8834	16.0829	19.6396	19.7766	15.604	0.255816	0.358142	0.113628	Paired t test	0.691	0.852286	0.8949	0.916642	0.852286	0.852286
LysoPE(20:1)	21.4566	18.2473	20.9106	20.2018	21.3114	22.0006	21.1462	20.9399	19.4534	20.4657	20.6348	20.7744	21.3714	20.8348	19.9776	21.1796	0.365778	0.721963	0.0536981	Paired t test	0.691	0.852286	0.8949	0.916642	0.852286	0.852286
Gamma-Linolenate	22.5446	23.3872	23.1584	21.5488	22.3403	22.3295	21.8154	20.6059	21.2288	23.9049	23.0132	23.3177	19.3361	23.5484	22.6985	18.7915	-0.33568	0.0923833	0.832305	Paired t test	0.699	0.860185	0.903194	0.925138	0.860185	0.860185
PG (32:1)	21.9544	22.7078	21.9679	22.5515	22.2784	22.4508	22.5136	22.2538	22.8246	21.5941	22.0475	22.8472	22.5983	22.3158	22.5311	22.5445	-0.10521	0.279098	0.513267	Paired t test	0.708	0.8673	0.910665	0.93279	0.8673	0.8673
Val Tyr	14.7672	12.2977	12.3456	16.6403	15.6491	12.5645	17.7669	12.4422	11.8897	14.284	13.3451	14.0674	15.0096	15.0361	12.5814	15.0649	1.42921	0.225207	0.0894363	Paired t test	0.708	0.8673	0.910665	0.93279	0.8673	0.8673
3-(4-hydroxyphenyl)pyruvate	15.2143	22.2342	20.5914	20.2819	16.0507	20.2393	17.0032	15.3186	16.9738	20.6858	20.0862	19.7199	14.3069	20.4042	22.4679	14.822	-0.245501	0.2679	0.163762	Paired t test	0.714	0.872667	0.9163	0.938562	0.872667	0.872667
1,2,3-Trihydroxybenzene	23.3822	22.4911	23.532	22.8211	22.9662	23.6633	24.1745	23.4	22.5378	23.0163	23.2888	23.3318	23.717	23.4115	23.9432	23.7173	-0.0388146	0.703447	0.950058	Paired t test	0.738	0.877057	0.92091	0.943284	0.877057	0.877057
2-Hydroxydecanedioic acid	18.7241	18.0696	16.4016	18.7477	16.9656	15.7468	18.0972	16.1477	15.8917	19.1484	21.4225	15.0775	15.1972	15.3578	19.1759	15.2894	-1.24562	0.0220117	0.264667	Wilcoxon signed-rank test	0.742	0.877057	0.92091	0.943284	0.877057	0.877057
2-Naphthalenesulfonic Acid	17.9121	18.6555	19.1743	17.5973	18.5854	17.2398	17.8234	18.2694	18.8108	14.7447	18.8372	16.6859	19.1429	19.7457	18.7508	18.2914	-0.366183	0.0472162	0.967058	Wilcoxon signed-rank test	0.742	0.877057	0.92091	0.943284	0.877057	0.877057
3-(2-hydroxyphenyl)propanoate	16.1724	24.6839	23.3622	22.9436	17.989	19.1248	17.3662	15.5092	16.6885	20.7328	20.9801	20.0658	17.5265	21.5877	20.4386	16.5207	2.24921	0.0833412	0.281985	Paired t test	0.729	0.877057	0.92091	0.943284	0.877057	0.877057
3-Methyladipic Acid	28.253	20.5601	21.5518	28.267	20.5928	20.8351	28.1032	22.2463	20.7548	24.1487	28.2916	23.9259	24.014	23.9579	27.3179	23.855	0.701718	0.121047	0.00628262	Wilcoxon signed-rank test	0.742	0.877057	0.92091	0.943284	0.877057	0.877057
Carnitine C14:0	16.3072	18.0774	17.8793	16.9834	16.9567	18.6264	16.9697	16.5277	16.0003	19.4078	16.3363	16.8398	17.6599	17.8415	16.1834	17.1085	-0.126404	0.334613	0.407198	Paired t test	0.732	0.877057	0.92091	0.943284	0.877057	0.877057
Carnitine C16:0	13.2847	18.9247	19.4384	18.8828	18.8164	13.4722	14.9869	13.5159	13.4464	21.0062	19.5008	14.0887	20.1198	13.2316	13.4035	18.5366	-0.99328	0.0370465	0.0157836	Wilcoxon signed-rank test	0.742	0.877057	0.92091	0.943284	0.877057	0.877057
ceramide d18:1/18:0	21.37	20.2277	20.037	20.4301	20.7866	19.5095	20.8297	19.7595	20.5799	20.7725	20.8549	21.83	20.4414	20.3157	20.64	15.0459	-0.189506	0.000287837	0.966693	Wilcoxon signed-rank test	0.742	0.877057	0.92091	0.943284	0.877057	0.877057
Cholesteryl sulfate	20.1823	20.4964	20.0891	18.2251	20.1545	20.2632	20.1183	20.8497	20.3653	21.0008	20.1919	18.8227	18.7799	20.0103	20.6759	20.3932	-0.0187263	0.137408	0.00338201	Wilcoxon signed-rank test	0.742	0.877057	0.92091	0.943284	0.877057	0.877057
Dimethylformamide	25.0416	24.9649	24.3442	24.8109	25.7834	25.8631	24.8564	25.2081	23.9537	25.4415	24.8902	25.8081	24.9327	25.8742	25.8795	24.9161	-0.146275	0.179403	0.517197	Paired t test	0.727	0.877057	0.92091	0.943284	0.877057	0.877057
Ethyl Glucuronide	20.5141	19.7675	20.2298	21.184	19.9625	18.3851	18.9627	17.3988	17.6389	20.1346	19.2693	20.2027	20.0644	19.8944	20.0546	20.1885	0.0926899	0.000725977	0.839903	Wilcoxon signed-rank test	0.742	0.877057	0.92091	0.943284	0.877057	0.877057
LysoPE(20:0)	21.1725	18.113	20.43	19.8886	20.4697	20.6625	20.1664	20.5934	19.7465	20.4674	20.8409	20.6625	21.0691	20.8174	19.3588	20.3586	-0.130365	0.307142	0.0295872	Wilcoxon signed-rank test	0.742	0.877057	0.92091	0.943284	0.877057	0.877057
Phenyl glucuronide	17.1867	26.4222	21.0717	17.5627	14.9202	15.843	15.0484	14.4207	13.8293	22.566	21.8401	16.8992	14.8415	15.8919	15.2315	15.7482	3.17085	0.0380672	0.0374264	Wilcoxon signed-rank test	0.742	0.877057	0.92091	0.943284	0.877057	0.877057
Ribothymidine	23.2786	14.7211	17.5799	23.169	16.0219	18.2757	21.3066	16.51	13.6627	17.3876	23.1373	15.3478	17.8727	18.914	21.6132	17.6303	0.752041	0.842531	0.296471	Paired t test	0.732	0.877057	0.92091	0.943284	0.877057	0.877057
Spermidine	19.5596	19.2672	18.2411	18.4147	19.8285	19.1407	19.6308	19.5109	19.2862	19.1422	20.8185	21.0759	19.1179	20.8322	19.3262	19.2638	-0.810727	0.00619272	0.15991	Wilcoxon signed-rank test	0.742	0.877057	0.92091	0.943284	0.877057	0.877057
(2R,3R,4R)-2-Amino-4-hydroxy-3-methylpentanoic acid	20.2767	19.3658	18.4943	19.9616	19.357	20.7178	19.4837	19.4143	17.8522	20.0825	18.6039	19.9156	20.1873	19.3084	19.4426	20.534	0.0734571	0.526297	0.681572	Paired t test	0.747	0.881035	0.925087	0.947562	0.881035	0.881035
5-Methylcytosine	25.6029	24.1461	23.9129	28.4972	27.7609	24.0803	26.2647	21.8213	23.9623	24.4755	28.5906	26.2226	22.9378	26.1169	26.089	26.9057	-0.0116112	0.835471	0.800355	Paired t test	0.749	0.881465	0.925538	0.948025	0.881465	0.881465
PG (34:1)	17.0974	19.6877	18.9481	17.1165	18.1552	20.124	18.5744	16.0175	15.7562	20.5659	18.0223	21.2735	17.0265	18.9433	18.6303	17.2379	-0.669965	0.899334	0.871746	Paired t test	0.753	0.884242	0.928454	0.951011	0.884242	0.884242
L-Dopa	25.6955	15.3764	14.1843	25.6882	18.6306	15.0721	23.9828	13.423	15.5585	19.0854	23.3044	18.5664	19.2903	18.3069	24.948	18.5722	1.47729	0.176828	0.061068	Paired t test	0.766	0.897552	0.94243	0.965327	0.897552	0.897552
Urocanate	25.7716	21.6495	22.4812	26.4154	23.8506	21.9776	26.2738	21.91	21.9341	23.8987	26.3088	21.5999	24.3704	24.6676	25.8294	24.4567	0.135432	0.429319	0.0626781	Paired t test	0.77	0.900282	0.945296	0.968262	0.900282	0.900282
Cellobiose	20.9589	21.2763	24.4641	23.6074	25.2906	24.2984	20.5534	20.2551	17.9789	21.6685	23.1605	23.9364	21.7303	24.5849	24.9792	20.5907	0.185266	0.581319	0.149994	Paired t test	0.775	0.904167	0.949375	0.97244	0.904167	0.904167
Arabinose	25.9543	18.2005	19.2975	26.4507	21.312	20.4855	24.4945	19.9413	19.3718	23.3366	24.5543	24.7615	21.3359	23.2522	25.2173	17.6122	0.681834	0.244857	0.264106	Paired t test	0.779	0.904916	0.950162	0.973246	0.904916	0.904916
PC (35:5)	16.6209	16.4562	17.2745	16.6339	19.0293	16.479	17.6901	17.7354	17.9857	19.479	13.6734	18.4237	17.7853	15.8824	17.7719	18.6112	-0.588197	0.112683	0.0901021	Paired t test	0.779	0.904916	0.950162	0.973246	0.904916	0.904916
2-{2-[4-(tert-butyl)phenyl]-4-hydroxy-1,3-thiazol-5-yl}acetic acid	20.3731	19.005	22.0746	22.6558	21.4573	22.2682	19.1335	20.2054	18.9779	19.4966	22.3207	22.5678	20.0406	23.5691	20.5176	20.4968	-0.368909	0.497695	0.371822	Paired t test	0.794	0.920357	0.966375	0.989853	0.920357	0.920357
PC (33:1)	23.6822	21.5289	22.3956	21.9181	23.521	24.1156	23.7845	22.9592	22.6001	23.1997	23.1265	23.0744	23.5172	22.6508	22.4851	22.3553	0.304162	0.55856	0.465032	Paired t test	0.798	0.923009	0.969159	0.992705	0.923009	0.923009
ceramide d18:1/16:1	18.1225	17.5121	17.0127	16.9652	17.8594	16.8542	17.9743	16.6484	17.3704	18.802	17.0944	19.754	16.5833	17.5146	17.1635	15.6896	-0.559693	0.629749	0.303196	Paired t test	0.802	0.925649	0.971931	0.995545	0.925649	0.925649
LysoPC(22:4)	21.2462	18.8736	20.4749	19.5044	21.5671	22.6031	21.2891	21.0222	19.7726	20.2241	20.4629	20.9914	21.6587	20.409	20.5586	21.5641	0.366733	0.543735	0.77434	Paired t test	0.805	0.927126	0.973482	0.997134	0.927126	0.927126
Glyceraldehyde	25.2857	24.871	25.0075	23.6877	25.185	26.3611	23.6895	24.142	24.3523	26.2164	24.4442	25.1202	24.7606	25.2686	23.7434	25.0486	-0.00557686	0.911363	0.491088	Paired t test	0.808	0.928597	0.975027	0.998716	0.928597	0.928597
Glyoxylate	25.4297	20.087	21.262	25.3362	22.2667	22.2911	24.109	22.1668	21.314	21.9637	23.9463	21.9563	23.9739	22.297	23.6005	22.1774	0.911195	0.131552	0.432681	Paired t test	0.811	0.930062	0.976565	1	0.930062	0.930062
1-(beta-D-Ribofuranosyl)-1,4-dihydronicotinamide	21.1502	21.8523	23.1696	22.5919	22.4459	23.6078	20.4253	22.5932	20.8583	21.9485	22.0289	21.5024	22.2277	22.9749	22.0475	23.5834	0.153197	0.783255	0.749563	Paired t test	0.816	0.933279	0.979943	1	0.933279	0.933279
2',4'-Dihydroxyacetophenone	18.5521	21.4459	20.362	22.7298	18.6078	19.7443	18.9627	18.7258	19.4575	21.0034	19.5588	20.2383	17.4718	21.4028	20.0517	19.0281	0.549415	0.804347	0.123968	Paired t test	0.819	0.933279	0.979943	1	0.933279	0.933279
D-Glycero-L-Galacto-Octulose	28.9283	28.0694	29.0896	28.3433	28.7043	29.246	29.7322	29.0038	28.1048	28.5869	28.8415	28.8854	29.2773	28.9668	29.4843	29.3168	-0.0188698	0.68563	0.961908	Paired t test	0.818	0.933279	0.979943	1	0.933279	0.933279
1-Phenylethanol	22.2148	23.1607	23.2309	23.3804	22.9754	23.0819	20.959	23.0724	23.0171	20.8948	22.7345	23.0006	18.3319	22.6386	23.2262	23.8992	0.116027	0.0188129	0.0044952	Wilcoxon signed-rank test	0.844	0.937971	0.98487	1	0.937971	0.937971
2-Keto-3-Deoxy-D-Gluconic Acid	23.2234	19.6471	21.0622	23.8271	20.4906	20.6513	24.4708	21.0831	20.4834	20.4825	24.1865	20.7548	21.0433	21.0652	24.063	14.7435	0.300358	0.0473083	0.236245	Wilcoxon signed-rank test	0.844	0.937971	0.98487	1	0.937971	0.937971
c18.1	24.8775	24.7671	24.7201	24.2606	25.0458	24.9172	25.0832	23.6307	23.8618	25.0539	25.0535	25.1794	23.3742	25.2386	25.0973	23.2637	0.0172999	0.0102192	0.0405585	Wilcoxon signed-rank test	0.844	0.937971	0.98487	1	0.937971	0.937971
C26:5	14.8385	17.2823	17.5437	16.2765	14.6144	16.9325	14.7727	15.6945	16.7313	17.3926	17.0275	14.8295	13.8265	17.1102	16.2754	15.453	-0.0682287	0.319308	0.253339	Paired t test	0.834	0.937971	0.98487	1	0.937971	0.937971
Carnitine C12:1	16.2714	17.4754	18.2291	17.4316	17.7926	18.9802	17.4374	16.1984	15.2047	19.4532	18.0061	17.7165	18.0578	18.0624	16.9105	17.0033	-0.224315	0.506444	0.532322	Paired t test	0.838	0.937971	0.98487	1	0.937971	0.937971
Homocysteinesulfinic Acid	19.9038	21.595	21.7556	20.7372	18.9779	22.698	19.7082	21.8285	21.0053	21.8955	14.1515	20.8812	18.4022	21.1287	21.0196	21.7057	0.402751	0.00250981	0.694183	Wilcoxon signed-rank test	0.844	0.937971	0.98487	1	0.937971	0.937971
Indoleacetaldehyde	23.7106	25.4245	25.2626	24.6036	24.537	25.935	24.2608	25.1963	24.82	25.3252	25.6534	25.7864	22.4928	25.2197	24.9068	25.1738	-0.127237	0.00424594	0.941913	Wilcoxon signed-rank test	0.844	0.937971	0.98487	1	0.937971	0.937971
Indoxyl glucuronide	14.7362	20.8728	19.7386	18.2281	12.5557	12.1871	13.1325	12.7271	11.7046	16.7016	16.8842	15.1374	14.8321	18.0765	14.2941	14.3197	2.36392	0.771274	0.0731461	Paired t test	0.83	0.937971	0.98487	1	0.937971	0.937971
Isopropylmalic acid	27.8592	20.9362	20.9424	25.1523	19.7777	19.8458	27.6326	19.6557	19.8839	19.6421	25.4325	23.7422	20.3454	22.3918	27.1366	22.0012	1.17364	0.48018	0.0210686	Wilcoxon signed-rank test	0.844	0.937971	0.98487	1	0.937971	0.937971
LysoPC(20:4)	26.7177	24.006	26.3571	25.4393	27.0379	27.6471	27.0337	26.9793	25.6276	25.7686	25.7891	26.1848	27.7547	26.3042	25.9145	27.2047	0.185669	0.0653017	0.104877	Paired t test	0.838	0.937971	0.98487	1	0.937971	0.937971
SM (d18:1/22:0)	19.9686	21.8841	21.9137	22.0053	21.3018	22.3398	13.5811	13.5618	21.2183	18.4075	20.2911	18.1395	19.2493	21.019	20.8249	19.3818	1.12037	0.377429	0.0022581	Wilcoxon signed-rank test	0.844	0.937971	0.98487	1	0.937971	0.937971
Urate	18.1284	18.7353	17.3773	17.7122	18.265	15.1298	15.2565	17.9212	17.9567	18.2242	16.6003	16.8136	18.3884	16.214	17.548	17.3465	0.169519	0.721715	0.0445085	Wilcoxon signed-rank test	0.844	0.937971	0.98487	1	0.937971	0.937971
PC (32:1)	25.8548	24.2402	24.7826	24.45	26.2833	26.8517	26.1227	25.5768	24.5874	26.5113	26.2219	26.6303	25.8365	25.5671	24.7271	24.9843	-0.047772	0.423746	0.640579	Paired t test	0.846	0.938259	0.985172	1	0.938259	0.938259
alanine	22.7963	23.068	22.6983	23.3151	22.2949	22.6434	22.4965	23.127	21.8128	22.3851	22.743	22.2239	23.103	22.7433	23.4763	23.9513	-0.176956	0.969538	0.746646	Paired t test	0.859	0.950721	0.998257	1	0.950721	0.950721
N-acetylphenylalanine	15.5413	17.8714	17.0487	16.5855	16.2217	17.1424	15.3269	16.6542	15.7909	17.569	17.3156	16.4965	15.5077	17.4698	16.1851	16.3073	-0.00602553	0.380779	0.876788	Paired t test	0.863	0.953191	1	1	0.953191	0.953191
(alpha-keto-dimethyl-delta-N,N-Dimethylguanidynol) valeric acid	19.982	18.5139	19.1863	19.2313	19.526	21.3584	19.4161	20.2896	17.9431	19.8552	18.4472	18.9668	20.6842	20.65	18.6203	21.7626	-0.218368	0.626507	0.624833	Paired t test	0.877	0.960778	1	1	0.960778	0.960778
4-Pyridoxate	21.8276	18.837	20.0565	17.7386	19.4081	19.8064	20.0497	18.8864	17.5911	20.1077	22.7328	20.1188	17.9849	19.5257	17.6201	19.7976	-0.41346	0.219798	0.731151	Paired t test	0.873	0.960778	1	1	0.960778	0.960778
LysoPE(20:4)	22.5729	20.0846	21.9867	21.0932	23.0826	23.8853	22.2933	22.0224	20.5568	23.0537	22.6981	22.9184	22.5698	22.372	21.7944	21.8128	0.11251	0.208274	0.946472	Paired t test	0.877	0.960778	1	1	0.960778	0.960778
PC (34:1)	27.2677	26.0314	26.9963	27.0411	27.6371	28.0931	27.6976	27.2996	26.725	28.1191	27.2848	28.0123	27.6312	27.0045	27.1127	26.6491	-0.0508461	0.491879	0.557138	Paired t test	0.877	0.960778	1	1	0.960778	0.960778
PE (42:5)	20.2849	17.3965	18.8461	18.2936	19.4331	19.6496	19.7612	19.3269	19.1451	19.1567	18.7795	18.967	20.071	18.4685	19.204	19.6432	0.0853395	0.794756	0.611375	Paired t test	0.88	0.96211	1	1	0.96211	0.96211
C24:0	17.5251	19.5216	19.5168	17.6925	18.6082	19.7316	18.5643	19.127	19.749	20.4709	19.6108	17.3887	16.568	19.1977	18.7156	18.0602	-0.188015	0.88525	0.281914	Paired t test	0.889	0.963273	1	1	0.963273	0.963273
glutamine	22.7166	23.6642	23.5777	24.0588	22.0328	22.3727	22.5292	22.5935	21.3736	23.0632	23.5985	22.34	22.504	23.9787	23.0694	23.1687	0.0421575	0.762523	0.342555	Paired t test	0.89	0.963273	1	1	0.963273	0.963273
Hexanoate	18.6886	22.0554	21.2744	20.0988	19.9426	20.7769	19.9855	20.7531	20.5016	21.3126	20.3048	21.1259	18.5381	20.7299	20.4498	20.1457	0.18203	0.095885	0.895202	Paired t test	0.884	0.963273	1	1	0.963273	0.963273
N-Decanoylglycine	15.8479	15.8514	17.0534	14.3648	14.8295	16.2324	16.7531	18.3789	17.4547	15.4941	14.9132	15.2055	15.2087	17.8122	15.9971	16.632	0.190973	0.247702	0.927162	Paired t test	0.887	0.963273	1	1	0.963273	0.963273
threonine	18.8366	17.5487	17.6151	19.0062	18.178	18.2845	18.3787	18.963	17.5865	18.5253	18.5685	19.0611	17.9032	19.2728	17.8435	18.6678	-0.182136	0.334793	0.800071	Paired t test	0.888	0.963273	1	1	0.963273	0.963273
2-Fluoro-6-(4-methoxyphenoxy)benzonitrile	20.9306	20.0089	20.0994	20.6117	21.0661	21.5901	20.9257	20.3114	18.893	20.6726	20.4902	20.7901	20.6963	20.7786	20.6243	21.7376	0.0374571	0.0228052	0.723873	Wilcoxon signed-rank test	0.945	0.967541	1	1	0.967541	0.967541
2-Methylhippuric acid	20.3477	24.0285	23.3912	23.2446	22.3903	22.3837	20.035	21.0179	20.0785	24.2196	23.0381	23.3427	20.24	23.7541	23.1673	20.3775	-0.302811	0.0418623	0.467963	Wilcoxon signed-rank test	0.945	0.967541	1	1	0.967541	0.967541
5-Aminopentanoate	27.1111	27.3644	27.3036	26.6702	27.3461	27.2562	27.13	27.3475	26.316	26.641	29.5382	27.4459	26.9479	29.6858	24.9455	27.2687	-0.916201	0.439279	0.01063	Wilcoxon signed-rank test	0.945	0.967541	1	1	0.967541	0.967541
C24:6	14.8565	22.6293	23.5382	21.6545	14.1722	16.2403	14.4988	14.0341	14.1963	21.1407	19.8378	15.9115	17.2275	21.4444	18.2617	13.9673	1.73127	0.460372	0.0228318	Wilcoxon signed-rank test	0.945	0.967541	1	1	0.967541	0.967541
C26:0	15.7941	17.3096	17.4764	15.0404	16.284	17.0351	15.3439	16.9597	18.5526	18.0322	15.9011	15.082	14.2224	17.9437	15.283	15.8422	-0.450266	0.296418	0.384595	Paired t test	0.933	0.967541	1	1	0.967541	0.967541
Carnitine C14:1	16.9175	17.836	19.4144	19.1716	18.745	20.2213	18.5019	16.791	16.1494	21.047	18.6825	15.8187	19.8228	19.6836	17.9962	17.7527	-0.38964	0.798574	0.752978	Paired t test	0.908	0.967541	1	1	0.967541	0.967541
ceramide d18:1/18:1	18.7989	17.0438	17.0199	17.0169	18.1911	15.4492	18.4119	16.3766	17.6245	17.2949	17.1754	19.1163	17.5629	16.2865	17.0741	15.7464	0.0806496	0.604653	0.643121	Paired t test	0.899	0.967541	1	1	0.967541	0.967541
Citrate	18.4638	18.0204	18.4209	18.7275	18.2603	18.6511	18.457	16.5423	18.8531	18.5968	18.3752	18.1734	17.4202	18.6769	18.1186	18.1228	-0.0420719	0.497192	0.00255654	Wilcoxon signed-rank test	0.945	0.967541	1	1	0.967541	0.967541
Diacetyl	22.772	21.5638	23.2683	23.3607	22.5561	23.0711	22.0421	22.6237	22.2552	23.6892	23.2877	23.0052	20.8946	23.5659	22.5299	21.653	-0.0983721	0.588449	0.5983	Paired t test	0.91	0.967541	1	1	0.967541	0.967541
Fructosyl-glycine	19.7472	16.4495	19.7872	18.6104	18.5395	19.7308	18.5715	19.2592	17.5824	19.7834	19.6656	19.3061	18.453	19.7131	19.2368	19.2539	-0.149842	0.0524136	0.0360052	Wilcoxon signed-rank test	0.945	0.967541	1	1	0.967541	0.967541
Gln Glu isomer	18.9392	20.5459	20.046	20.3895	17.0464	17.9571	18.3667	18.0983	16.6033	20.0574	20.3586	18.2232	18.8156	20.1834	17.8114	19.7243	-0.0237973	0.348358	0.472141	Paired t test	0.94	0.967541	1	1	0.967541	0.967541
Glycerylphosphorylethanolamine	17.0903	12.9781	18.3251	18.1178	16.5876	17.1953	16.936	17.0632	15.8743	18.0941	18.0729	17.5373	17.4841	17.2539	17.508	16.8529	-0.189929	0.202854	0.00717712	Wilcoxon signed-rank test	0.945	0.967541	1	1	0.967541	0.967541
Indoxyl-b-D-glucoside	12.4845	11.3388	11.2582	17.135	12.2711	11.3878	17.7495	11.2611	11.0473	11.9269	10.656	12.8773	13.338	13.3365	12.4225	17.3185	0.911227	0.109342	0.0024839	Wilcoxon signed-rank test	0.945	0.967541	1	1	0.967541	0.967541
Isoelemicin	18.5829	13.8444	12.3656	14.4762	13.109	12.5409	14.1065	18.691	16.334	13.4609	14.0867	13.9076	12.7723	14.3186	14.3885	19.705	-0.209291	0.0259037	0.0300243	Wilcoxon signed-rank test	0.945	0.967541	1	1	0.967541	0.967541
LysoPC P-18:0	19.5621	17.243	18.6455	18.3801	19.2861	20.2268	19.2442	19.223	18.5186	18.8593	19.7059	19.007	19.694	19.0022	17.8558	18.8807	0.143812	0.423185	0.589535	Paired t test	0.931	0.967541	1	1	0.967541	0.967541
LysoPC(16:0)	26.0406	23.814	25.6522	25.4666	25.9351	26.497	25.5065	25.9114	24.5258	25.9007	26.485	25.914	25.8826	26.1423	24.3782	25.5807	0.00207312	0.101814	0.0373624	Wilcoxon signed-rank test	0.945	0.967541	1	1	0.967541	0.967541
LysoPC(18:1)	26.4383	24.073	26.0227	25.5356	26.8168	27.3225	26.3164	26.7082	24.9125	25.4341	26.3701	26.7311	26.7044	26.4152	25.7312	27.2629	0.0290021	0.773886	0.278125	Paired t test	0.912	0.967541	1	1	0.967541	0.967541
LysoPC(22:6)	24.6919	21.1957	23.4467	22.579	24.331	25.7175	24.9232	24.7507	23.2677	22.9349	23.5536	23.39	25.465	24.0477	23.5756	25.0042	0.279208	0.173075	0.412715	Paired t test	0.916	0.967541	1	1	0.967541	0.967541
LysoPE(16:1)	17.1774	15.3739	17.2912	16.1433	17.5317	19.356	17.7697	16.7534	14.7381	17.9019	17.4822	17.7588	18.114	18.1038	16.1414	17.3857	0.122654	0.020428	0.862808	Wilcoxon signed-rank test	0.945	0.967541	1	1	0.967541	0.967541
LysoPE(22:1)	18.7162	16.0365	18.7344	18.0702	18.201	19.2292	18.6248	19.1187	17.5818	18.1134	17.1406	18.882	19.6908	18.6716	17.5585	18.9568	0.0119153	0.748404	0.0164576	Wilcoxon signed-rank test	0.945	0.967541	1	1	0.967541	0.967541
Methylindole	18.5738	19.6961	19.5227	18.7251	16.8256	20.2124	18.1594	19.4501	18.9044	21.5057	18.922	19.215	16.4103	19.3191	18.0602	18.606	-0.328972	0.405266	0.57217	Paired t test	0.933	0.967541	1	1	0.967541	0.967541
Neuraminic acid	21.1155	18.5011	17.0926	19.1963	17.6385	19.8791	19.4505	20.5102	18.6594	18.7045	14.8165	19.4244	21.0433	19.5466	19.2167	21.509	-0.259509	0.12356	0.937162	Paired t test	0.932	0.967541	1	1	0.967541	0.967541
PC (40:6)	25.3563	21.5562	23.146	22.5397	19.4756	25.6979	25.0344	24.9182	24.5137	25.1043	24.8751	19.091	25.8828	19.0087	23.6341	24.5444	-0.0663427	0.0114897	0.289445	Wilcoxon signed-rank test	0.945	0.967541	1	1	0.967541	0.967541
PE (34:2)	18.3254	19.4889	20.3836	19.8212	20.9121	21.8106	21.3327	20.3152	19.5914	20.7068	20.3597	20.2581	21.1798	20.2571	19.7106	20.1094	0.273462	0.754195	0.955492	Paired t test	0.946	0.967541	1	1	0.967541	0.967541
PE (36:0)	20.4599	19.4163	20.3471	19.9239	20.6729	20.5487	20.4679	19.7986	19.8075	21.5472	20.2905	21.0692	20.4649	20.6711	20.4684	17.4192	-0.28229	0.0376727	0.234055	Wilcoxon signed-rank test	0.945	0.967541	1	1	0.967541	0.967541
PI (38:4)	21.3878	18.5922	19.2728	19.2533	21.0093	19.8506	20.9509	20.6386	20.8206	21.9167	14.9304	21.981	21.191	20.4977	20.432	20.212	-0.56892	0.0019442	0.463519	Wilcoxon signed-rank test	0.945	0.967541	1	1	0.967541	0.967541
PS (36:2)	14.5568	16.7967	15.1533	14.0339	16.4212	16.822	15.0511	15.8199	15.6396	15.3538	15.758	16.3483	14.8715	16.2262	15.9316	13.9683	0.222808	0.372159	0.511282	Paired t test	0.9	0.967541	1	1	0.967541	0.967541
Suberate	27.1846	20.2174	21.3169	27.1724	22.4244	21.4219	26.9893	19.9066	20.2357	23.6245	26.9291	22.8873	22.9467	22.8749	25.2203	22.7416	1.08954	0.385362	0.0309115	Wilcoxon signed-rank test	0.945	0.967541	1	1	0.967541	0.967541
Suberyl Glycine	20.4517	23.0613	24.1181	18.6842	21.4789	21.0861	21.5744	23.1481	23.4102	20.8249	22.9908	21.9225	21.8051	18.2129	23.0529	20.455	0.234613	0.343613	0.863328	Paired t test	0.899	0.967541	1	1	0.967541	0.967541
Phosphonoacetaldehyde	22.3472	21.0826	21.4051	21.2469	22.1149	22.5411	22.1886	21.9487	21.286	22.3253	22.206	22.4866	22.054	21.8746	21.1304	21.3244	0.029184	0.309829	0.401797	Paired t test	0.948	0.96775	1	1	0.96775	0.96775
ceramide d18:1/22:1	18.2449	16.5228	15.7111	16.8082	16.7241	17.6852	18.409	16.5667	16.8285	18.4164	15.8916	18.9463	16.997	17.0606	16.3589	15.9537	-0.113874	0.245186	0.438904	Paired t test	0.96	0.978147	1	1	0.978147	0.978147
Dioxoheptanoic acid	28.624	22.0054	21.3516	27.2708	23.5208	22.7036	28.3727	21.8756	21.8426	23.9386	27.4077	23.9176	24.0914	23.5149	27.6864	23.8492	1.00513	0.0596457	0.0513452	Paired t test	0.963	0.979353	1	1	0.979353	0.979353
C16:0	26.0417	25.3075	25.3539	25.375	25.0749	25.7777	25.902	25.3428	25.6649	25.5021	25.7218	26.1025	24.5881	25.8145	25.7802	25.5333	0.0289629	0.698567	0.656583	Paired t test	0.968	0.980737	1	1	0.980737	0.980737
LysoPC(20:1)	21.6654	18.7086	19.9053	18.9128	22.0609	22.3045	21.0689	21.0692	19.7106	19.9503	20.5928	20.9548	21.3286	20.4076	20.4287	22.143	0.302851	0.737255	0.302359	Paired t test	0.967	0.980737	1	1	0.980737	0.980737
3-Methylglutaconate	20.5356	19.9523	20.7396	20.2089	19.6563	20.7502	21.2102	20.5018	19.8298	20.1894	20.097	20.4481	20.6576	20.6313	21.0326	20.7106	0.0217235	0.897481	0.94328	Paired t test	0.98	0.991032	1	1	0.991032	0.991032
Homocitrulline	20.1861	20.0276	19.1067	18.8772	20.4861	21.2198	19.9067	19.5446	19.023	21.6867	17.9911	18.285	21.3746	20.4537	19.6301	20.9765	-0.361268	0.534602	0.948846	Paired t test	0.984	0.993213	1	1	0.993213	0.993213
LysoPE(22:6)	19.256	18.7367	20.7477	19.9357	20.0615	22.981	21.4189	21.2857	19.7804	21.2124	18.9231	20.9039	21.6646	21.2452	19.4617	21.2803	0.319939	0.14422	0.900044	Paired t test	0.992	0.999417	1	1	0.999417	0.999417
13S-Hydroxyoctadecadienoic Acid	17.8421	20.307	20.176	17.2653	18.4738	19.1085	16.6813	17.6502	18.6231	19.3387	19.3648	17.5884	17.2064	19.6125	18.6597	17.0887	0.256095	0.195862	0.563975	Paired t test	0.995	1	1	1	1	1
2-Hydroxy-isovalerate	20.9322	25.2403	23.4868	23.3888	21.6712	22.6366	22.9719	22.4787	22.7451	23.983	21.6365	23.1933	21.2165	23.7788	23.631	22.6364	0.278556	0.431749	0.869615	Paired t test	0.997	1	1	1	1	1
Mevalonate	23.2063	24.2898	25.8799	25.3621	25.3731	26.0013	26.0701	27.3731	26.1626	26.5108	25.8018	27.2791	25.2932	25.9354	20.8653	25.9795	-0.206722	0.00249108	0.695252	Wilcoxon signed-rank test	1	1	1	1	1	1
SM (d18:1/20:2)	18.7116	14.2219	14.2982	18.2101	14.4472	14.6373	19.2165	14.3135	18.3959	17.5842	18.0281	17.9998	13.303	18.4967	12.4795	12.0324	-0.01147	0.0102105	0.00498047	Wilcoxon signed-rank test	1	1	1	1	1	1
