# Supplementary material for: Arteriovenous metabolomics in pigs reveals CFTR regulation of metabolism in multiple organs
Source: J Clin Invest. 2024 May 14;134(13):e174500. doi: 10.1172/JCI174500 (PMC11213515; doi:10.1172/JCI174500)
Supplement: Supplemental table 2 [file jci-134-174500-s111.xlsx]

## Sheet: Log2VA
Metabolites	Heart													Leg																			Liver
	CF01	CF02	CF05	CF06	CF09	CF10	WT01	WT02	WT03	WT04	WT05	WT06	WT09	CF01	CF02	CF03	CF04	CF05	CF06	CF07	CF08	CF09	CF10	WT01	WT02	WT03	WT04	WT05	WT06	WT07	WT08	WT09	CF01	CF02	CF03	CF04	CF05	CF06	CF07	CF08	CF09	CF10	WT01	WT02	WT03	WT04	WT05	WT06	WT07
(2R,3R,4R)-2-Amino-4-hydroxy-3-methylpentanoic acid	-0.304899	-0.156786	-0.985765	-0.393723	-0.350617	-0.169835	-0.478174	-0.0567028	0.119351	0.438077	0.0873325	-0.143702	-0.148469	-0.194332	0.299689	0.339533	1.2901	-0.258018	0.0931149	-0.0913972	-0.130977	0.0936951	-0.0386808	-0.184628	0.00973647	0.034936	0.0519217	0.0793406	0.120978	0.097339	-0.104042	0.424781	0.0915541	0.000109817	-0.365955	0.37478	-0.345491	-0.0850917	0.426674	0.372988	0.355975	0.215868	0.339847	0.547887	0.16808	0.154147	0.264573	0.278244	0.361356
(alpha-keto-dimethyl-delta-N,N-Dimethylguanidynol) valeric acid	-0.147441	0.124868	-0.0441513	-0.309357	-0.451122	-0.100781	-0.564223	-0.334056	-0.152604	-0.269701	-0.0831018	-0.210615	-0.563901	0.0830568	0.00688407	-0.0733508	0.325097	0.0455018	0.0546256	-0.0573935	-0.676933	0.430946	-0.454862	0.125007	0.122346	0.350874	-0.268745	-0.0347687	-0.0290925	-0.111141	0.150727	0.486073	0.217846	0.15214	-0.0881267	0.281705	-0.440438	-0.315122	0.155047	0.268216	0.266861	0.7326	0.154414	0.313581	0.164011	0.368584	0.0552285	0.00431907	0.285888
(R)-3,4-Dihydro-2-(4,8,12-Trimethyl-3,7,11-Tridecatrienyl)-2H-1-Benzopyran-6-Ol	-2.5883	2.24636	3.45512	1.28106	4.56566	3.21104	-1.00151	0.335567	-1.40331	0.62416	4.05238	1.9895	1.57869	0.812085	0.398977	0.217281	0.111535	1.86689	-3.44792	-4.43837	-0.0250222	0.479276	2.48782	-1.23818	1.10373	0.715807	-0.619612	0.38503	0.359945	-1.71055	0.375527	-1.94753	-2.14542	0.877093	0.0483266	0.851412	2.24057	1.00367	0.86945	-0.927861	-0.557392	0.423514	-0.357932	-1.04381	0.617191	-1.73766	0.733157	0.52287	1.29879
[4-(2-phenylcyclobutyl)phenyl]oxidanesulfonic acid	-0.140763	-0.146851	0.172613	-0.283028	-0.314818	-0.125017	-0.0128526	0.832904	-0.0691186	0.102747	-0.120828	-0.122461	-0.352235	-0.17215	0.166167	-0.054049	-0.0474916	-0.033676	0.1348	-0.308208	0.128842	-0.173236	0.129497	0.464757	0.156025	0.0419014	0.103462	0.0391843	0.225687	0.247319	0.0504989	0.0501503	0.411877	0.222213	0.123861	0.18175	-0.152697	0.0770032	0.019966	0.647432	0.373588	0.530396	-0.084372	0.329071	0.12114	0.232388	0.165626	0.0956411	-0.3551
[6]-Gingerdiol 3,5-Diacetate	0.196996	-0.196589	-0.666852	-0.211946	-0.270795	0.197344	-0.0981567	-0.444128	-0.270974	-0.572392	-0.414121	0.194792	-0.0718361	0.763636	-0.0968869	-0.550397	-0.0168602	-0.0902121	0.525701	0.754366	0.109138	-0.240281	-0.394357	-0.172516	0.514336	-0.152299	0.700386	0.108377	-0.450146	1.10221	0.255066	-0.199542	0.230024	0.322123	0.0551925	-0.060629	0.00424081	0.271875	-0.00951022	-0.203798	0.792732	-0.354409	-0.785153	0.387469	0.15937	0.0895699	-0.358581	-0.855489	-0.0965505
{[2,3,4-Trihydroxy-5-(Hydroxymethyl)Oxolan-2-Yl]Methoxy}Sulfonic Acid	0.0444079	0.374564	-0.346211	-0.212762	-0.264552	-0.541795	0.00244605	0.126304	-0.212483	-0.0285213	-0.102609	0.102768	-0.1779	0.023446	0.0942962	0.484557	-0.0691509	-0.0890864	0.202241	0.114995	-0.0678734	-0.190922	0.206275	0.0816411	-0.197291	0.267001	-0.169788	0.357934	0.21214	-0.00560684	0.163553	-0.473674	0.13329	0.103	-0.053785	-0.0270383	0.202109	0.110115	0.0768469	-0.371313	0.204679	0.140415	0.206541	0.0249022	0.271474	0.104533	0.0626052	0.204557	0.126469
1-(1,2,3,4,5-Pentahydroxypent-1-Yl)-1,2,3,4-Tetrahydro-Beta-Carboline-3-Carboxylate	-0.117662	-1.78023	-0.75973	0.190159	-0.327274	-0.550023	-0.15216	-0.513194	0.76757	-0.119528	-0.46769	-0.136392	-0.215615	0.10439	-0.280137	-0.493122	-0.547981	-0.182064	0.223754	0.121638	0.156001	0.258832	-0.135739	0.224754	0.101015	-1.10888	-0.0210075	0.207374	-0.44465	0.0857978	-0.240283	-0.308727	0.133246	0.472982	-0.126851	-0.507864	0.173137	0.365213	0.333221	-0.181003	-0.460634	0.15549	0.0240387	0.226244	0.021794	0.584553	0.183354	-0.226226	0.198324
1-(beta-D-Ribofuranosyl)-1,4-dihydronicotimide	-0.103254	-0.0325768	0.0258709	-0.331294	-0.449312	-0.13976	-0.113442	-0.870823	-0.15021	-0.240206	-0.0298754	-0.00326955	-0.454143	0.402337	-0.0129125	0.0743105	-0.0418255	0.872154	-0.176064	0.557451	-0.463343	-0.0384472	0.143687	0.883159	0.404822	-0.165714	-0.0435088	-0.0313599	0.263111	-0.0606097	0.119984	0.154751	0.380386	0.131402	-0.00227012	0.160416	-0.299145	-0.0627009	-0.0119223	0.663366	0.17974	0.499602	0.0771013	0.163244	-0.0276566	0.099	0.0666795	0.267356	-0.0244116
1-(Sn-Glycero-3-Phospho)-1D-Myo-Inositol	-0.0239407	-0.260052	-0.112828	-0.214892	-0.22792	-0.089574	-0.129947	-0.213631	-0.136627	-0.197056	-0.142683	-0.2075	-0.393993	0.0492886	0.337471	0.157032	0.211216	-0.0795303	0.255815	0.109246	0.185928	0.391073	-0.0235976	0.167108	0.0237843	0.200903	0.0104293	0.00923178	0.131512	-0.0385765	-0.00872645	-0.121779	0.200098	-0.000642695	0.124024	0.199149	0.232472	0.072484	0.155764	0.0799065	0.276203	0.21002	0.148241	0.402073	0.0998679	0.171658	0.017406	0.134111	0.0956102
1,2,3-Trihydroxybenzene	-0.0396443	-0.0717458	-0.204154	-0.077628	-0.213759	-0.401857	-0.101214	-0.14393	-0.132852	-0.112251	-0.645741	-0.0508608	-0.266211	0.0247992	-0.0222507	-0.15731	0.0744873	-0.110512	0.126027	0.160257	0.0313315	0.165177	0.0793123	0.20146	-0.0612853	0.195884	0.036784	0.0249287	0.128345	0.0183763	0.0349211	-0.266947	0.2331	0.00144758	0.147765	-0.15173	0.118072	0.109268	0.197047	0.0858183	0.267725	0.224454	0.146674	0.184353	0.128501	0.180883	0.0165865	0.202735	0.130731
1,4:3,6-Dianhydro-2,5-dideoxy-2-[(ethylcarbamoyl)amino]-5-{[4-(3-fluorophenyl)-2-pyrimidinyl]amino}-L-iditol	0.329797	-1.15033	-0.161696	-0.729116	-0.0517997	-0.0241818	0.134165	-0.95628	0.206344	0.171796	-0.000443356	-0.175623	2.29726	-0.28048	1.82066	-0.0145588	0.408382	-0.147361	-0.177784	0.767474	-0.120345	0.475383	0.115914	0.593031	2.12427	-0.0343031	-0.0162534	0.0797273	-0.025648	0.194946	-0.0193671	-0.0706602	-1.51366	0.0182532	-0.487073	0.123583	-0.984626	-1.27632	0.348974	-1.78522	0.176234	-1.83494	0.592796	-3.40206	0.431721	0.167274	-0.714332	0.08168	0.110126
1,5-Naphthalenediamine	-0.218956	-0.783814	-0.140252	-0.538667	-0.525703	-0.0994554	-0.273918	-0.892503	-0.303746	-0.0108223	-0.104081	-0.452743	-0.0653179	0.108352	0.205434	0.0133313	0.11452	-0.0700024	-0.182302	0.241681	-0.127807	0.551114	0.0466256	-0.246382	-0.000856185	-0.0766858	-0.110652	0.181665	-0.251857	0.334575	-0.118264	0.322713	-0.162901	0.357501	0.0695507	-0.0400122	-1.07635	-0.121274	0.0401679	0.236469	0.263009	0.0432522	-0.230063	-0.472757	-0.398319	0.236204	0.0459938	-0.608134	0.000762455
1,7-Dimethylguanosine	-0.0895926	-0.591327	-0.00179505	-0.142113	-0.300247	-0.824574	0.0710017	-0.185796	-0.101283	0.149265	-0.268636	-0.261643	-0.276841	0.0320342	0.380749	0.103055	-0.209457	-0.357826	0.214739	0.190297	0.00775167	0.0881866	0.101851	0.209335	0.161192	0.0762121	-0.203713	0.104666	0.0961666	-0.287565	0.150569	-0.0134429	0.0740239	0.536672	0.248095	-0.0340887	0.316753	0.0710387	0.0422381	-0.0778315	0.134435	-0.161374	0.37127	0.021434	-0.167256	0.136489	0.0557605	0.121112	0.117822
12(S)-HETE	-0.597622	-0.868228	-0.095219	-0.1036	1.39287	-0.574147	-0.232497	0.00266782	-0.00214735	0.397803	-0.26959	-0.255567	-0.0858496	0.0887955	-0.10644	-0.533524	-0.259497	0.22073	0.62416	-0.244013	-0.0266928	0.168535	-0.471707	0.259409	0.283351	0.24523	0.0434404	0.943271	0.342806	0.901714	-0.0239829	0.25923	-1.4157	1.90777	0.409325	0.157148	-0.596679	-0.386808	-0.915644	-0.765689	-0.778911	-1.07684	-0.947663	-0.301806	-0.442968	0.457212	-1.5638	1.09472	-0.936357
13,14-Dihydro-15-Keto-Tetranor Prostaglandin F1	0.225755	0.98829	-0.634005	0.0294184	-0.711698	-1.02913	0.779283	-0.694043	0.258448	0.104453	-1.05887	0.41159	0.0662726	0.450495	-0.207345	0.421957	-0.371777	-0.0318026	-0.0806086	0.316187	-0.0668383	-0.16259	-0.495797	-0.128726	-2.12134	-0.134785	0.227327	0.666324	0.181114	0.0606374	0.115975	-0.60635	0.647534	0.119957	0.734072	0.331758	0.0503533	0.0422933	0.27559	-0.496603	-0.152816	0.125388	0.26005	0.426156	0.311614	0.886081	-0.249726	0.159705	0.162082
18-Hydroxycorticosterone	-0.12268	-0.150729	-0.322123	-0.325945	-0.371104	0.362115	-0.458492	-0.355858	0.30675	-0.213849	-0.571889	-0.877427	-0.222157	0.0822562	-0.427206	0.524782	0.581504	-0.200417	0.433646	0.517892	-0.14532	-0.188801	-0.168973	0.226678	0.463439	0.21078	0.0849202	0.0863586	0.218243	-0.704166	0.53704	0.732956	0.728365	0.342258	0.54291	0.738415	0.128428	1.33765	-0.539289	1.78796	1.66305	0.643351	0.513069	-0.0379937	2.22106	-0.126206	1.10808	0.910713	1.32079
18-Hydroxycortisol	0.0252286	-0.83659	-0.385478	-0.811015	0.357593	-0.325447	-1.02248	0.48978	-0.252562	-0.146148	-0.329289	-0.829794	-0.406959	0.149684	0.181399	0.489376	-0.299546	-0.75999	0.130016	0.862748	0.325483	-0.454619	-0.522052	0.199995	0.0665548	0.125005	0.00112254	0.156782	-0.187287	0.636847	0.0186406	0.0690778	0.194623	0.227465	-1.23553	-0.0275439	-0.496244	-0.504307	-0.124095	0.340172	0.0981979	0.120234	1.21458	-0.289222	-0.157395	0.672887	-0.0988085	0.321496	-0.951374
1-Aminoproline	-0.214573	0.00389914	-0.0410994	-0.301852	-0.234355	-0.231912	-0.33502	0.550494	0.203935	0.0121485	0.0254991	-0.109077	-0.277589	0.129827	0.0218818	-0.0719191	0.123764	-0.172858	0.076384	0.0711328	-0.0563953	0.210292	0.0188409	-0.159971	-0.116799	-0.143878	-0.199066	0.0411082	0.273104	0.0286949	0.00637633	0.051721	0.0570702	-0.0559194	0.125584	0.26464	-0.57217	-0.0746026	0.113184	0.386865	0.0308091	-0.0180164	0.164144	0.202548	-0.16304	0.166012	-0.352521	-0.0482603	-0.0951969
1H-Indole-3-Carboxaldehyde	-0.120363	-0.0548556	0.32328	-0.349339	0.47513	-0.454828	-0.172928	0.440199	-0.604376	-0.0237279	-0.200754	0.252021	-0.128049	0.374908	0.142431	0.34592	-0.283877	-0.338199	0.174884	0.0924126	-0.0154436	-0.159557	-1.1078	0.372036	0.00529805	0.342276	0.323579	-0.0671362	0.021743	0.15693	0.559086	-1.44613	-0.195026	0.213562	0.279449	-0.445258	-0.188055	-0.0442516	0.307985	-0.121218	0.167204	0.0700569	0.495023	-0.266355	0.37515	-0.0230313	-0.113751	0.0727384	0.0708376
1-Hydroxyepiacorone	-0.0602826	-0.241212	-0.836232	0.136048	-0.150929	-1.45185	-0.302952	0.0291393	0.131425	0.209551	-0.216573	-0.0927417	-0.632536	0.34043	0.308073	-0.511112	-0.153196	-0.947525	-0.117235	-0.0251965	-0.109625	1.85167	1.17945	0.125032	-0.339606	0.315881	0.303227	0.38063	0.069776	-0.695302	1.67829	0.0013132	0.0988518	-0.0546539	0.147523	-0.0116823	-0.138086	0.500777	0.0453892	0.86024	1.90046	-0.164587	0.0739613	0.020117	-0.259826	0.626738	-0.0857919	0.0280495	-0.741053
1-Isomangostin Hydrate	-0.192187	-0.327702	-0.697219	-0.20198	-0.645015	-0.176209	-0.109953	0.340732	-0.3266	-0.228181	-0.743969	-0.469977	-0.498234	0.236859	-0.172063	-0.136629	-0.0486459	1.37993	0.0252055	-0.0926793	0.135187	-0.108449	-0.224696	-0.044212	-0.831198	1.53751	-0.431742	0.0209732	0.223873	0.174526	0.223259	-0.0722466	-0.576576	0.451151	0.204465	-0.0965077	0.0612696	-0.141555	0.264259	-0.37287	-0.340348	-0.26468	-1.24111	-0.0993224	0.284815	-2.25564	0.75095	0.0182486	-0.0346794
1-Isothiocyato-8-(Methylthio)Octane	-2.42408	-0.417192	0.00070578	-0.201235	0.0203826	0.538187	-0.546934	-1.04302	0.049405	-0.352864	-0.163354	0.224571	-0.155476	0.066039	0.0291154	0.0580707	-0.154836	-2.35909	0.126911	0.0316302	-0.0702309	-0.0103624	1.40696	-0.136403	-1.52939	0.0472027	-0.170899	0.0326046	0.191712	-0.111134	-0.0042072	-0.543522	-0.050623	0.416774	0.266673	1.3661	-2.65515	-0.165419	0.128798	-0.387093	0.107137	0.373221	0.486885	-0.265801	-0.150403	0.531624	0.223814	0.0717716	0.183297
2,2,4,4-Tetramethyl-6-(1-oxobutyl)-1,3,5-cyclohexanetrione	-0.231909	0.208238	-0.057499	-0.532083	-0.460344	0.00218695	-0.0862758	-0.672897	0.221776	0.452514	0.172692	-0.783066	-0.0544139	-0.42537	0.0334962	0.364461	0.222022	-0.0996143	-4.76018	-0.559462	0.886865	-0.215133	-0.160278	0.682218	-0.146836	-0.109538	-0.14277	0.0658375	-5.25375	-0.708076	0.165114	-0.0960112	0.256596	0.144716	0.0121888	0.0640877	-0.123249	-0.0850425	0.446703	0.36819	-0.993684	0.0935021	-0.279046	0.0300061	0.30756	-0.0952581	-0.0902981	-1.28063	-0.270206
2,4-Dimethylbenzaldehyde	0.24346	0.373912	-0.664142	-0.520209	0.19441	1.94007	0.0599351	-0.307365	-0.205679	2.54817	-0.108747	-2.52782	-0.171494	-0.378472	0.012443	0.0615897	0.962756	-0.450814	-3.26947	-0.21548	0.343839	-0.927108	-0.462627	0.202654	0.0150296	0.449601	-0.636637	-0.141969	-3.08676	-1.5525	0.497162	1.42611	-0.126475	-0.0485502	0.420372	0.526537	0.237039	-0.176049	1.8759	0.281711	0.34088	1.15275	0.775607	0.131026	-1.08653	-2.33686	-0.579135	0.0100864	0.196786
2-{2-[4-(tert-butyl)phenyl]-4-hydroxy-1,3-thiazol-5-yl}acetic acid	0.0243376	-0.515919	0.0596503	-0.619576	-0.31075	-0.0893484	-0.206518	-0.153126	-0.0636679	0.0693956	-1.17474	-0.157449	-0.0254384	-0.0306519	0.841776	0.220059	0.173877	-1.15863	0.0394672	0.383968	0.0173306	0.222851	0.0274596	0.194085	0.231263	0.0730885	-0.065228	0.755443	0.152287	-0.166885	-0.0127115	0.0456985	0.322042	-0.766777	0.0773598	0.185124	-0.437972	-0.131713	1.43833	0.574985	0.266621	0.432863	0.0714558	-2.50066	0.0611157	0.0829139	0.271201	0.200063	0.237377
2-Fluoro-6-(4-methoxyphenoxy)benzonitrile	-0.185291	-0.100161	-0.124216	-0.542365	-0.590923	0.0671485	-0.251307	-0.198727	0.0109425	0.488455	-0.110833	-0.154512	-0.305441	0.15399	-0.0944164	0.275719	0.413441	-0.0448798	0.235471	0.161592	-0.137341	0.749297	0.0889303	-0.054288	0.0265893	0.107988	-0.0463001	0.155787	0.175924	0.144415	0.204875	-0.370734	0.12081	0.41521	0.286717	0.0852566	-0.577476	-0.16938	-0.0827293	0.0339262	0.295019	0.048027	0.284632	-0.773808	0.294209	0.132184	-0.0863331	0.117535	0.165726
2-Hydroxy-3-Methylpentanoic Acid	-0.38267	-0.218502	-0.35216	-0.286686	-0.3164	-0.509225	-0.0410481	-0.498763	-0.0868121	-2.52551	-0.237916	-0.164674	-0.114456	0.618111	-0.0759512	-0.183413	-0.536126	-0.257582	-0.00649993	0.145155	0.337466	-0.0485903	0.191378	0.14237	0.552304	0.165407	-0.217234	0.166422	0.144226	-0.0264061	0.122219	-0.453091	0.431711	0.32156	0.00950492	-1.64374	0.442173	0.020785	0.304943	-0.100106	0.0930287	-0.00878747	0.193285	0.20101	-0.46792	0.0132919	0.251493	-0.127037	0.131583
2-Hydroxydecanedioic acid	-0.201578	0.168417	0.586517	-0.203556	-0.218537	-0.0810591	0.664812	0.123532	0.00692627	-0.145045	-0.24003	0.0452997	0.0974137	0.0901694	-0.136937	-0.111887	-0.138986	-0.369681	0.144229	0.265059	0.103713	0.00118355	-0.3174	-0.0726324	0.13478	0.00365715	0.0266576	0.0103268	0.210935	-0.0936063	0.217089	0.157375	0.372206	-0.079939	0.0276798	-0.282639	-1.73232	-0.133639	0.0916686	-0.153333	0.0928558	0.828721	0.282806	0.0374462	-0.0561183	-0.0217698	0.163044	0.172241	0.286873
2-Hydroxyethanesulfote	0.0194938	0.21987	0.0262243	-0.0436474	-0.280997	-0.376103	-0.472709	-0.0401637	-0.22216	-1.07591	-0.41143	-0.0313213	-0.418577	0.178965	-0.0175974	-0.172078	0.239605	0.12565	0.177809	0.102742	0.118717	0.00802868	0.0741772	-1.31326	-0.254443	0.369727	-0.292003	0.0196853	0.282808	0.0954089	-0.749375	-1.78257	0.118337	-0.0827557	0.0207316	-0.504528	0.0923765	0.173406	0.150485	0.168263	0.243132	0.213983	0.357838	0.379011	-0.306984	-0.479139	0.131527	0.296893	0.0890603
2-hydroxymexiletine	-0.0119922	-0.17788	-0.427704	-0.62006	-0.474485	-1.98219	-0.36053	-1.65197	-0.333382	-0.388917	-0.0869147	0.249026	1.55857	-0.420764	-2.091	0.158116	-0.473454	0.357782	-0.162286	-0.2159	-0.118579	-0.0964259	0.0397546	-0.310883	-0.160344	-0.0515428	-0.149818	-0.00635491	-0.086305	-0.197319	0.0336818	-2.62527	-0.284364	0.120771	-0.895437	-0.054135	-0.181724	-0.576689	-0.0302717	0.109801	0.0686031	-0.450999	0.31597	-0.291818	-0.291815	0.160615	0.0671586	0.372123	0.212386
2-Indolecarboxylic Acid	0.5383	-0.108062	-0.128664	-0.498941	-0.645744	-0.481257	-0.00177616	0.940667	-0.0622101	-0.283183	0.559161	-0.727148	-0.148777	0.123165	-0.216011	-0.276556	0.0873182	-0.412164	-0.827163	-0.429317	-0.0539623	-0.318289	-0.0225279	0.0193297	0.790219	0.201411	-0.0894462	-0.024674	0.253393	-0.0543822	-1.74238	0.27338	0.617299	0.48182	0.193879	0.447765	-0.0144265	0.134275	-0.676597	0.00185757	-0.249186	0.198884	1.27482	-0.0692223	0.207875	-0.327318	-0.163648	0.0950128	1.39701
2-Methoxyacetaminophen Sulfate	0.0915882	-0.192114	-0.296276	-0.0584134	-0.133171	-0.320282	0.0646343	-0.100183	-0.0101236	-0.0926183	-0.285058	-0.0194118	-0.590953	0.0132814	-0.0582995	-0.0494137	0.113458	0.020623	0.151285	0.262961	0.132056	-0.0293883	0.11315	0.345267	0.0303649	0.0551206	0.0165543	-0.0832634	0.167683	-0.146003	0.132468	-0.0605847	0.31493	0.124425	0.136923	-0.0492391	-0.0305671	0.129371	0.170594	-0.0180258	0.249116	0.0499042	0.317917	0.19857	-0.0414818	0.437748	0.188132	0.23806	0.406809
2-Methoxyestrone 3-Glucuronide	-0.246422	-0.174535	-0.659106	-0.232776	-0.860034	-0.847719	1.0057	-0.114369	-0.325652	0.129267	-0.55249	-0.765455	-0.332532	-0.154129	-0.288675	-0.481887	0.032059	-0.130283	-0.380374	-0.00896383	-0.100615	-0.906389	-0.168539	-0.110455	0.244126	0.297689	-0.03264	0.0952084	-0.517899	0.0575426	0.14158	-0.713786	0.527594	0.165677	0.379187	0.0254193	0.103681	0.0949353	0.900861	0.23533	-1.01294	0.149357	-0.21778	0.482759	0.563996	-0.187871	0.301062	0.122669	0.241156
2-morpholinophenyl 2-thiophenecarboxylate	-0.256401	-0.249477	-0.409404	-0.31947	-0.143747	0.0725727	-0.15056	-0.32868	-0.286585	0.139931	-0.22281	-0.17396	-0.447142	0.0855559	0.364292	-0.00468511	0.491407	-0.270721	0.146287	-0.0526604	0.0468343	0.33924	0.111243	0.218061	0.157241	0.135556	0.0242991	0.095688	-0.108344	0.131607	0.0478704	-0.193901	0.348393	0.0248228	0.429255	0.166209	-0.574664	-0.170023	0.157801	0.767848	0.186194	0.162502	0.619888	-0.0775227	0.0870739	0.495226	0.0948648	0.213491	0.149791
2-O-Methylascorbic acid	0.0790429	-0.0334002	-0.0614213	-0.410802	-0.1263	-0.360576	-0.120344	-0.0448554	-0.143753	-0.244956	-0.25629	-0.386404	-0.386495	-0.0580625	0.0579964	-0.261304	-0.00559707	-0.0685989	0.187925	0.320927	-0.155924	0.198886	0.0609164	-0.0427336	0.0981232	0.0774229	-0.351496	0.0128622	0.159355	-0.157609	0.101827	-0.187281	0.210844	0.177224	0.18014	-0.11945	-0.053953	0.23399	0.254563	-0.358614	0.211648	0.125602	0.337048	0.11539	0.184816	0.28114	-0.0015311	0.209189	0.238194
2-Oxobutanoate	-0.0862095	0.37235	-0.837262	-0.80092	-0.392656	-0.841042	0.449496	0.124608	-0.213334	-0.175761	-0.57973	-0.455541	-0.596439	-0.107852	-0.302031	-0.48995	-0.259117	-1.015	0.322128	-0.0405691	0.0949715	-0.191016	0.0364285	0.0712693	0.0460343	-0.296562	-0.100356	-0.276878	-0.0399571	0.0157296	-0.0452719	-0.319821	0.832609	-0.835804	0.968542	-0.19815	-0.225413	-0.127624	1.33759	-0.0432007	0.271865	0.484997	1.08491	0.485619	0.507594	0.149269	1.0443	0.566381	0.64341
2-Oxopiperidine-3-Carbohydrazide	-0.108077	-0.139251	-0.0935387	-0.158434	-0.144639	-0.428461	-0.224721	-0.176441	3.48803	-0.116067	-0.252943	0.0807831	-0.284519	-0.0314936	-0.115117	3.85778	-0.0648756	-0.306299	0.0692377	0.0311978	-0.00585362	0.198757	0.19296	0.149333	0.00563776	0.0828606	-0.0284389	0.0138656	0.038725	-0.23719	0.0124395	-0.343495	0.372351	0.108757	0.392321	0.148825	-0.0109556	0.167524	0.478823	-0.0676255	0.0508523	0.250682	0.309969	0.240343	1.25692	0.186661	0.151067	0.270443	0.336297
3-(1-Cyano-1,2-Dihydroisoquinolin-2-Yl)-3-Oxopropyl Propiote	-0.221197	-0.447011	0.168116	-0.386593	0.940526	-0.384933	-0.097048	-0.211959	-0.182594	-0.00562377	0.342965	-0.139117	0.544347	0.201235	-0.0940887	-0.157584	-0.299974	-0.220404	0.584524	-0.441348	2.18632	-0.938137	-0.522836	-0.259872	-0.588491	0.0148156	-0.00862278	-0.290679	-0.0495566	0.142944	0.258793	0.343756	-0.162864	-0.525914	0.129755	-0.589988	-0.209848	-0.0931601	-0.0408091	0.835964	0.297943	0.166871	-0.174136	-0.413322	-0.43055	-0.493636	-0.39017	0.186968	0.182991
3-(2-hydroxyphenyl)propanoate	0.221498	0.0532327	0.222774	0.68858	-0.707503	0.823706	-0.0305985	0.239105	0.0820859	0.193371	-0.748229	-0.171369	-0.725068	0.133851	0.469149	-0.101683	0.198168	-0.185291	-0.656409	-0.545816	0.203817	0.0546774	0.410445	0.128475	0.134982	0.111406	0.137561	0.189556	0.250281	0.186927	0.235796	-0.973624	-0.058845	0.233668	0.239303	-0.0142303	0.286638	0.343586	-0.503566	-0.312842	0.198462	-0.0667945	0.0951086	-0.0688816	-1.80244	-0.193491	0.433368	0.137618	0.180783
3-(2-Propynylsulfanyl)-5-[4-(Trifluoromethyl)Phenyl]-4H-1,2,4-Triazole	-0.068596	-0.271782	-0.209022	-0.0692352	-0.109911	-0.419399	-0.317656	-0.252396	-0.199132	-0.134663	-0.483779	0.383269	0.0187032	-0.00358199	-0.0820925	-0.596065	0.0567111	-0.203567	0.13813	0.0438244	0.0427792	0.148839	-0.0326845	0.193443	-0.0139502	0.120543	-0.126708	0.211485	0.0441957	-0.0655118	0.12898	-0.726577	0.184003	-0.046615	0.0188589	-0.122473	0.184415	0.291361	0.162356	0.0883063	0.213682	0.136103	0.656743	0.415959	0.0946218	0.0739816	0.0205395	0.0378593	0.27653
3-(4-hydroxyphenyl)pyruvate	-1.10241	0.676484	0.442722	-0.377177	-1.27754	-0.568816	-0.935459	-0.276755	-0.356	-0.244458	-0.526009	-0.138985	-2.29315	-0.158908	-0.215893	0.0786908	0.185212	0.0377387	0.0033978	0.00443092	-0.416374	-0.19107	0.20714	0.964321	0.471053	-0.0707306	-0.000914919	-0.0781542	0.120096	-0.109688	-0.279979	-1.05085	0.849219	-0.25399	1.29051	0.436328	1.09909	0.811139	0.926104	-0.806787	0.305731	-0.771318	0.168528	0.280054	0.0968416	-0.164119	0.369711	0.39815	-0.0483314
3-(Dimethylamino)-N'-hydroxy-5-(trifluoromethyl)pyridine-2-carboximidamide	-0.0666849	-0.141568	-0.157066	-0.506173	-0.198303	0.107556	0.14641	-0.0187035	0.0272481	0.330894	0.0390377	-0.164981	-0.198205	-0.060772	0.391789	0.293527	0.154271	-0.193424	0.0632476	0.408555	-0.225518	0.268449	0.075975	-0.0514939	0.271776	0.0148863	0.177276	0.128728	0.234977	0.309147	0.0709614	-0.158938	0.234518	-0.020581	0.195073	0.193068	-0.217089	0.154737	0.440647	0.334016	0.174927	0.050503	0.332985	0.207428	0.220048	0.208151	0.166046	0.265498	0.300419
3',4',5'-Trimethoxycinmyl alcohol acetate	-0.153778	-0.0724142	-0.0894925	-0.481958	-0.330431	0.00218705	-0.134513	-0.0955677	0.117044	0.360714	-0.089504	-0.463167	0.0515761	0.00208381	0.0499854	0.249135	0.389606	-0.127014	-0.0645151	0.290037	-0.498326	-0.254532	-0.160278	0.022141	-0.259975	-0.0134867	0.102608	-0.0228599	0.939161	-0.753281	0.117329	-0.186264	-0.0513327	-0.00434588	0.162585	0.532394	-0.30902	0.158487	0.469144	0.0397913	0.354422	0.128325	-0.0299473	-0.149147	-0.00697191	-0.0310242	0.114127	-0.244009	-0.038767
3,4-dihydroxyphenylacetate	0.136534	-0.0938194	0.114044	-0.416322	0.292688	-0.258907	0.185602	-0.083894	-1.71747	-0.288863	0.241151	0.0792618	-0.530754	0.288607	-0.667071	1.5908	0.758593	-2.62261	0.0947199	0.0844475	-0.0856902	-1.72887	0.354645	-0.39922	0.0296035	0.107133	-0.466729	-0.120273	0.279183	-0.140121	-0.0219672	-0.544658	0.232501	0.72892	0.467998	-0.323073	0.510994	0.306703	1.31553	0.173802	-0.397827	0.396844	0.546812	-0.196886	-0.747527	-0.591354	0.300746	0.113667	-0.458521
3,4-dihydroxyphenylacetate	-0.45357	-0.221802	-0.0992119	0.220922	-0.621491	-0.258907	0.302762	-0.179253	-0.18996	0.0135954	-0.0726509	-0.129241	-0.530754	0.578275	0.399372	0.291221	-0.731017	-0.0930764	-0.049839	0.209026	0.34475	0.360678	0.354645	0.460883	0.0470026	0.199635	-0.0812945	-0.238474	0.148687	0.16472	-0.0219673	-0.544658	0.189496	0.019644	-0.107045	-0.229909	-0.149313	0.209177	0.117575	-0.437666	0.182444	0.396844	0.117565	-0.146991	0.119919	-0.117374	-0.063821	0.0803372	0.178572
3-amino-4-(propylamino)cyclobut-3-ene-1,2-dione	0.0948721	0.00133247	-0.218961	-0.365456	-0.336248	-0.31664	-1.25444	-0.0128571	-0.0734545	-0.0996298	-0.0815264	-0.128162	-0.323241	-0.290167	0.127747	0.15575	0.213715	-0.233665	0.0976859	-0.0573211	-0.220908	0.145558	0.136262	0.105246	-0.0927082	0.151526	-0.0514562	-0.0890472	0.193755	-0.112582	0.163616	-0.00223462	0.572575	0.0499713	0.00160444	0.146506	-0.296595	-0.185492	0.299461	0.277662	0.354322	0.404236	1.22172	0.510557	0.0277885	0.327693	0.217002	0.33723	0.277936
3-amino-4-hydroxybenzoate	-0.271774	0.0048688	0.558692	-0.382374	-0.39154	-0.113204	-0.1315	-0.189531	-0.144525	-0.389812	0.176716	-0.244918	-0.0718299	0.123892	-0.0929914	-0.0746003	0.647066	0.0959967	-0.0243637	0.123346	-0.114881	0.47617	-0.141267	0.0722787	0.291003	0.15668	-0.538354	-0.534418	0.0973965	0.100638	0.0752345	0.0122906	0.0732342	0.0310353	0.0366509	0.533701	-0.100679	-0.294042	0.114481	0.377658	0.384565	0.0826344	0.143025	-0.293643	-0.0986847	-1.20901	-1.65027	0.194032	0.287403
3-hydroxybutyrate	-0.0779183	-0.0685337	-0.41055	-0.127271	-0.627165	-2.15817	0.163384	-0.114435	-0.173346	-0.0931265	-0.304107	0.113352	0.157629	0.0795316	-0.00800692	0.272847	-0.881323	-0.231198	0.0535794	0.776304	-0.21094	-0.0993457	-0.29203	0.305732	-0.420839	-0.0738211	-0.0120448	-0.0182579	0.106277	0.145182	0.103158	-0.257994	0.222246	0.136903	0.116176	-0.116356	0.0518679	-1.32202	0.285963	-0.00530233	-0.0387106	-0.239545	0.41349	0.243612	0.426581	0.0736187	0.167263	0.253318	0.256444
3-Hydroxymethylglutarate	-0.575923	0.666399	0.0590055	-0.953375	-0.427792	-0.80492	0.101771	-0.172549	0.282945	-0.141542	-0.332846	0.0929026	-0.410531	-0.214002	-0.356325	-0.186581	-0.360914	-0.207566	-0.0558852	-0.18311	-0.052952	-0.263674	0.268658	0.141026	-0.194285	0.164523	-0.482256	-0.473154	0.202922	-0.459084	0.0521911	-0.392181	0.933313	-0.968054	0.407076	0.0104979	1.08211	-0.0658921	1.39455	-0.252774	0.140733	0.552582	1.13117	-0.130413	0.756137	0.363094	1.09022	0.552366	0.864009
3-ketosphingosine	-0.1063	0.802613	1.17273	2.10148	0.342263	0.628502	-0.21778	-0.650344	0.109684	-0.33083	1.5554	-0.165963	1.16741	0.492982	0.230041	0.330291	0.267048	0.427136	0.533374	-0.225238	-0.09528	1.04039	0.447103	0.471359	-0.104398	-0.246264	-0.146248	0.186046	0.406119	0.0223565	-0.756979	-0.202016	0.200138	-0.184561	-0.0362161	0.294098	-0.718521	-1.21104	0.0386593	1.39943	-0.0848766	0.472726	0.237055	0.968922	-0.309565	0.167753	-0.264308	0.0174188	-0.125437
3-Methoxy-4-Hydroxymandelate	0.00253506	-0.39221	-0.190236	-0.0184432	-0.419838	-0.483759	-0.37588	-0.149415	-0.259238	-0.00166108	0.198142	-0.0899641	-0.439652	0.848721	-0.196823	-0.227301	-0.249786	0.127275	0.130324	0.0729626	0.0170749	0.261423	-0.149087	-0.486428	-0.145323	-0.0928761	-0.111637	-0.0594136	0.106326	0.00483779	0.208267	0.265201	-0.0307585	0.271618	-0.269483	-0.646967	-0.29423	0.0711278	0.138038	0.0552779	0.142392	0.419131	0.471835	-0.026216	0.214909	1.04016	0.368375	0.143234	0.0793903
3-Methoxy-4-Hydroxyphenylethyleneglycol Sulfate	-0.281019	-0.332316	-0.0675881	-0.783159	0.0558731	-0.204879	-0.307461	-0.0290295	-0.259275	-0.0697978	-0.304492	-0.281636	-0.555501	-0.139187	-0.245519	-0.229791	-0.0684773	-0.0600181	0.795752	0.163097	-0.147696	-0.121847	-0.10207	-0.527095	-0.0241235	0.0704786	0.0357522	0.0434321	0.357206	-0.0158731	0.00154979	-0.177492	0.0718075	-0.145382	0.312448	0.523525	0.2789	-0.0907505	0.54056	-0.539285	0.198168	0.590268	0.514361	-0.153395	0.19851	0.367737	0.384364	-0.0988667	-0.439739
3-Methyladipic Acid	-0.146424	-0.857316	-0.140476	-0.347005	-0.010844	-0.438524	-0.698045	-0.30523	-0.0685425	-0.0355043	0.4805	0.129334	-0.666943	-0.0670519	-0.124925	-0.21318	0.0597837	-0.0975847	0.178874	0.137401	-0.11767	0.0688323	0.476294	-0.0681846	-0.236604	-0.236607	0.265021	0.0611597	-0.0966552	-0.111364	-0.353318	-0.0212483	0.0691447	0.456788	-1.69116	-0.251739	0.323661	-0.0476938	0.214622	0.36047	0.186665	0.159694	0.152696	0.129509	-0.176693	0.141385	0.0507071	0.0503415	0.205258
3-Methylglutacote	0.1981	-0.19762	-0.222324	-0.221751	0.0524134	-0.495633	-0.127278	-0.135165	-0.14672	-0.124294	-0.625319	-0.00685215	-0.141475	0.121039	0.176978	-0.0999447	0.132389	-0.0499289	0.111774	0.148526	-0.164506	0.129515	0.0510055	0.172764	-0.0431123	0.108051	-0.162826	0.0927102	0.134194	0.145393	0.0506237	-1.266	0.445864	-0.166998	0.0229552	-0.258118	0.0475747	-0.0902763	0.212482	-2.0933	0.0461689	-0.110232	0.213592	0.0089588	0.0921334	0.232392	0.0097766	-0.00582904	0.156817
3-O-Feruloylquinic Acid	-0.010847	0.114688	-0.197681	-0.125098	-0.221806	-0.330237	-0.212096	0.0120812	-0.144436	-0.114576	-0.389473	-0.0640195	-0.596481	0.0276211	0.0147992	-0.239661	-0.0597331	-0.17249	0.128444	0.134394	0.108582	0.123462	-0.297226	0.182941	-0.0240501	0.235075	-0.141634	0.112919	0.0854464	0.175987	0.0241185	-0.902692	0.212142	-0.0315787	0.130643	-0.460744	0.226369	0.118877	0.151227	-0.00838099	0.246998	0.211377	0.0741214	0.321431	0.0509224	0.224065	-0.107943	0.246966	0.156916
3-Pyridinebutanoic Acid	-0.0667903	-0.0775686	-0.241848	-0.342695	-0.547181	-0.291911	-0.343823	-0.162653	-0.106536	-0.151669	-0.189129	-0.306918	-0.353144	0.0166253	-0.00338014	-0.320486	-0.0219048	-0.467617	-0.0554752	-0.121446	-0.0759272	-0.14152	0.131185	0.084736	0.0277705	-0.0270038	-0.0606008	0.0379335	0.0364549	0.0715863	-0.0769316	-0.239208	0.0141734	0.276097	0.030528	-0.0562623	-0.400831	0.286251	0.25098	-0.391584	0.0999064	0.0249082	-0.0444396	0.0612698	-0.109498	-0.0116175	0.075089	-0.0801714	-0.1274
4-(1,1,3,3-Tetramethylbutyl)-Phenol	0.0520399	0.393775	0.154841	-0.231103	0.639665	-0.172962	-0.0217067	0.276693	0.252095	-0.757616	0.295315	-0.0222237	0.79375	0.0856591	-0.732466	-0.151243	0.10762	0.208231	-0.506573	0.193348	0.384624	0.0567139	-0.097082	0.260315	0.109435	0.16599	-0.195068	-0.163371	-0.204205	0.0520627	0.159121	0.0541157	0.0506739	-0.31376	0.126923	0.326673	0.00257352	0.127569	0.208755	-0.0828773	0.215264	0.378035	0.18637	-0.0969357	-0.167129	-0.324263	0.470116	0.304178	0.182496
4-(diphenylphosphoryloxyamino)benzonitrile	-0.139088	0.368002	-0.360753	-0.480903	-0.321341	0.0582351	-0.2535	-0.24423	-0.366313	-0.408255	-0.424199	-0.304373	-0.149134	-0.00911956	-0.073177	0.140277	0.343793	-0.179652	0.332494	0.524108	-0.120898	0.548582	-0.0231413	-0.0125291	-0.0580881	0.0636094	0.0393898	-0.171619	0.28035	0.0193499	0.0434313	0.0506519	0.147484	-0.0212482	0.0187338	-0.0794642	-0.212331	-0.392447	0.467832	0.381794	0.110835	0.250737	0.0483608	-0.0456095	0.0745062	1.74449	0.290621	0.368312	0.342302
4-Acetamidobutanoate	-0.0740903	-0.176364	0.248365	-0.135155	-0.170813	-0.502666	-0.210444	-0.156606	-0.00128736	-0.133244	-0.394034	-0.0445686	-0.385009	-0.0537509	-0.00163282	0.0880637	0.0758431	0.0691361	0.217566	0.490931	-0.135213	0.378848	0.151301	0.289219	0.170289	-0.265047	0.0805799	0.0155026	0.307212	0.751738	0.0878498	-0.317401	0.171617	-0.0556658	-0.209414	-0.144284	0.579064	-0.116094	0.034856	-0.482608	0.160188	0.116106	0.0156991	0.115021	0.0478535	0.132308	0.44439	0.250506	-0.179028
4-Aminohippuric acid	-0.170322	0.0556191	0.159996	-0.472632	-0.241029	-0.285044	-0.151475	-0.131976	0.150199	-0.0859511	-0.234073	-0.293187	-0.0877289	-0.0701217	-0.214621	0.26119	0.305203	0.0698107	0.281515	0.246179	-0.361443	0.0340569	0.0670896	-0.176598	-0.0525377	0.322916	-0.0860505	0.25536	0.209455	0.00350421	-0.0839884	-0.204976	0.175172	0.137815	0.120007	0.313161	-0.332298	-0.355965	0.055029	0.377286	0.0965537	-0.0498185	-0.328878	-0.0862775	0.137356	0.214682	0.0465505	0.0410952	0.243329
4-Hydroxypropofol isomer	-0.232768	-0.215236	-0.205997	-1.11955	-0.157062	-0.194374	-1.72528	-0.395478	0.532676	0.536564	-0.496528	-0.18368	0.533106	-0.015631	0.189487	0.25778	0.0172991	-0.537373	0.120175	0.955943	-0.592	-0.0857691	0.031052	-0.219472	-0.339693	0.446296	-0.280184	0.460721	-0.512483	-0.0861953	0.026007	0.440071	0.269966	0.0186276	-0.319654	0.679146	0.0828021	0.158736	0.328964	-0.0461343	0.184829	0.0525114	-0.244371	-0.105974	0.602504	-1.11219	0.523018	-0.768865	-0.122594
4-Methylcatechol	0.366824	-0.649566	-0.387077	0.449683	-0.0249655	-1.5014	-0.134257	0.120942	-0.452179	-0.347313	-0.425273	0.354766	-0.221163	-0.272854	-0.120398	0.487451	-0.115364	-0.436484	0.212911	0.364605	0.0805116	-0.0134569	-1.51025	-0.137968	-0.0796796	-0.249139	0.120496	-0.690749	0.634814	0.111849	0.065106	-0.233783	0.835876	-0.0755826	0.110852	0.256689	0.165737	0.637144	0.737136	0.0725468	0.259799	0.0680536	0.626711	-0.60584	0.254869	0.0893496	0.135001	0.568676	0.099111
4-Methyleneglutamic acid	0.121835	-0.114012	-0.052859	-0.0615942	-0.375462	-0.228239	-0.334432	-0.395441	-0.0627702	-0.83958	-0.147615	-0.0761846	-0.292938	-0.00121495	-0.133214	0.0316778	0.157074	0.0725538	0.133695	0.1897	-0.0926218	0.142593	0.341228	0.158164	-0.248486	0.407663	-1.04647	0.0634472	0.191858	-0.0731791	0.0300917	-0.263715	0.2918	0.200006	0.175943	0.0429727	0.210376	0.14592	0.333435	0.150294	0.207755	0.407061	0.0674208	0.188451	0.187563	0.661025	0.154747	0.351089	0.0690826
4-Oxododecanedioic acid	0.414876	-0.0841649	-0.492	-1.07886	-0.0110072	-0.361615	0.797302	-0.21074	-0.596603	0.322132	0.366345	0.301438	-0.251913	0.282007	0.316259	0.191916	-0.215885	-0.247861	0.435285	-0.260496	-0.880836	0.0942661	0.28242	0.0629125	-0.0635001	-0.109548	0.0247701	0.145446	-0.455547	0.136435	0.225976	-0.428048	-0.103583	0.163053	0.0510645	-0.353158	0.513526	0.0928079	0.535376	0.311612	0.559628	-0.389384	0.422808	0.0789039	-0.206377	0.644962	0.628167	-0.708199	1.0739
4-Piperidinecarboxamide	0.403989	-0.483321	0.350168	-0.635419	-0.141598	1.62188	-0.485359	-0.620733	-0.29245	-0.535701	0.14435	-0.144533	0.579101	0.235976	0.0789934	0.337792	-0.0349053	0.321409	0.00767182	0.414718	-0.0325638	0.758637	1.23706	0.371639	0.096038	0.0325062	-0.127127	0.126471	0.270064	0.16213	1.16141	-0.917861	-0.0106512	-0.178109	-0.246418	0.0207727	0.136268	0.206994	0.00600802	-0.683727	1.01192	-0.0558719	0.324537	0.988482	-0.0999062	-0.128263	-0.603872	0.316547	0.0692819
4-Pyridoxate	0.620975	-0.594688	-0.0905107	-0.3707	-0.791173	-0.563318	1.25186	-0.182629	-0.112872	-0.279654	-0.352538	-0.208078	-0.158373	1.02907	-0.0476519	-0.204991	0.0433149	-0.385263	0.475937	0.187073	0.0161387	0.170493	-0.267277	0.0906983	0.839681	0.250823	0.112708	-0.122768	-0.0293225	0.269497	-0.00293355	0.125878	0.827887	0.670115	0.285513	0.0295712	0.0788193	0.326437	-0.153922	-0.305767	0.0478371	0.302119	0.180241	-0.29349	0.458908	-0.24906	-0.220673	-0.0792317	0.240796
4-Quinolinecarboxylate	-0.142512	0.629688	-1.18522	-0.364101	-0.0258074	-0.17013	-0.254626	-0.273722	0.441944	-0.708225	-0.224067	-0.422426	-0.0480215	-0.0821441	0.455383	-0.127655	0.0175112	-0.369086	-0.15596	-0.209858	-0.0672208	0.00721284	-0.125308	0.251446	-0.461597	-0.258514	0.133039	-0.397162	-0.629988	-0.313514	0.0593885	-0.175843	0.0409075	0.620321	-0.479635	0.0455607	0.0873702	-0.211005	-0.246687	0.449687	0.202962	0.0619637	-0.106979	-1.37785	0.329781	-0.709739	-0.231522	0.0186903	0.010911
5-({[3-chloro-5-(trifluoromethyl)-2-pyridyl]methyl}thio)-4-pentyl-4H-1,2,4-triazol-3-ol	-0.0440304	-0.893298	-0.664124	-0.622338	-0.104705	-0.264687	-0.380877	-0.206967	0.135919	0.0223199	0.153959	-0.327795	0.829171	-0.441528	1.49279	0.183937	0.650646	-0.237858	0.0419752	0.617006	-0.479115	0.431418	0.375134	0.660708	1.75831	0.0658703	0.0800641	0.0706367	0.0870117	-0.0120392	0.578405	0.469187	-1.5095	-0.00184834	-0.497086	-0.296972	-0.704662	-1.09191	0.0873828	-1.84674	0.118879	-1.37449	0.792916	-3.7784	0.40742	0.542175	-0.696411	0.165463	-0.0738089
5,6-Dihydrouridine	-0.0915031	-0.0954807	-0.16227	0.466103	-0.586226	-0.348028	0.0143236	-0.204362	-0.143036	-0.126267	-0.224242	-0.0744806	-0.508949	0.0735468	0.00910096	-0.245472	0.00697355	-0.0892862	0.465091	0.241635	0.15656	0.0922536	0.0835296	0.188641	-0.228374	0.104728	-0.090248	0.0684477	-0.0764943	-0.257512	0.0546899	-0.576328	0.138386	-0.0306653	0.143225	-0.16219	0.179354	0.111138	-0.0672318	0.130127	-0.0597995	0.207543	0.167082	0.175492	0.0879618	0.106322	0.0372211	-0.00167516	-0.535066
5-hydroxyindole	-0.125622	-0.241866	0.827961	0.256205	-0.647708	0.973778	-0.241255	-0.750706	0.00597138	-0.118993	0.0597307	-0.159145	0.147437	-0.127714	-0.307949	0.240215	0.065681	-0.125074	0.0616445	0.61715	-0.349648	0.281591	0.728099	0.0519678	-0.0778284	-0.0301838	-0.0779958	-0.492357	0.0176424	-0.15339	0.0645751	-0.0698425	-0.0675748	-0.196945	0.0641786	-0.00277551	0.0941896	0.610282	-0.0836093	1.02471	0.0745914	0.377865	0.321235	-0.505508	0.151552	0.122046	-0.531544	0.256235	-0.798408
5-hydroxyisourate	-0.25328	-0.0744777	0.231614	-0.611304	0.205237	-0.196766	-0.276558	1.3909	0.0440407	0.860341	0.0590372	0.117496	-0.181233	-0.0816272	0.147596	0.425543	0.370459	-0.0916959	0.389092	0.376182	0.245492	0.956608	0.535875	-0.217135	0.679466	0.158737	0.212027	0.528103	0.27502	-0.0464056	0.299661	0.323592	0.412794	0.0584689	0.0144047	0.18808	-0.400472	0.132416	-1.18936	0.804575	0.652305	0.0113691	0.0728289	0.55212	-0.104415	-0.63069	1.10317	-0.0568641	0.218996
5-Hydroxymethyl-4-methyluracil	-0.0432301	-0.17939	0.0492862	-0.367685	-0.148965	-0.28264	-0.237053	-0.00962381	-0.0171009	-0.0183018	0.186012	-0.183896	-0.125936	0.0416255	0.124409	0.16717	0.0668526	-0.354347	0.107906	0.126805	-0.210591	0.106397	-0.236001	-0.00490358	0.168204	-0.0331539	-0.0386828	-0.509112	0.121864	-0.133659	0.304934	0.0878443	0.255588	-0.0244648	0.324002	0.167143	-0.0570062	0.0713821	0.424342	0.273538	0.880888	-0.207394	0.547941	0.185309	0.471007	0.250309	-0.202385	0.195047	0.297761
6-[(3,3-Dimethyloxiran-2-Yl)Methyl]-5-Hydroxy-7-Methoxy-2-(3,4,5-Trimethoxyphenyl)-3,4-Dihydro-2H-1-Benzopyran-4-One	0.140921	-0.0657232	-0.786754	-0.51529	0.64635	-0.370897	0.115991	-0.263555	-0.135865	-0.00437937	-0.741083	-0.606861	-1.55985	0.167672	-0.361957	-0.281914	0.243184	0.0103825	0.130088	-0.201496	-0.393921	-0.999235	0.359584	0.0410663	0.404584	0.0201272	-0.0120243	0.0212311	-0.136091	0.726186	-0.441194	-0.771375	0.0590411	0.186182	0.161452	-0.0561902	0.551573	0.352806	0.810272	-0.705733	0.454301	0.124311	-0.210499	0.318746	0.363544	0.44073	-0.163398	0.486115	0.0436721
6-Acetyl-1,2,3,4-tetrahydropyridine	-0.0555643	-0.0425029	-0.0816247	-0.290911	-0.174487	-0.140361	-0.886435	0.0386116	-0.124035	-0.341105	0.0458285	-0.0891242	-0.302459	0.0935378	-0.00684588	0.0784588	0.16618	-0.249179	0.048987	0.279575	-0.0229208	0.140929	0.11165	0.172987	-0.198343	-0.174674	0.0503483	0.013906	0.165464	-0.0848761	0.148087	-0.0327494	0.0977594	0.283261	0.0566819	0.0973545	-0.22924	-0.117697	0.380719	0.147596	0.419718	0.267397	-0.0628572	0.593288	0.327037	0.180875	0.121246	0.331757	0.346208
6-Methylnicotimide	0.205252	0.212466	0.060296	-0.583905	0.063935	-0.0853945	-0.445699	0.0152959	0.0614517	-0.356447	-0.0723029	-0.493927	-0.336202	-0.111122	0.261913	0.24409	0.273677	0.117504	-0.284672	0.213078	-0.308536	-0.174514	-0.406748	-0.106724	-0.0717415	-0.0442513	0.325274	0.095543	0.0663447	0.303737	-0.0469986	0.145447	0.262924	0.328433	0.0189568	-0.433647	-0.299982	-0.5074	0.422611	-0.0409936	0.191238	0.450128	0.295245	0.346536	0.0722753	0.210286	0.307987	0.0379421	0.363959
7-Aminomethyl-7-carbaguanine	0.125843	-0.0816111	0.00312974	-0.664243	-0.93521	-0.179821	-0.308512	1.69816	-0.0700821	-1.09681	-0.0887698	-0.192573	-0.462365	-4.16699	0.00144144	0.178141	0.216468	-0.00981459	-0.0865587	1.66268	-0.335514	-0.206826	-0.216894	-0.0111753	-0.191126	-0.0595866	0.336324	0.125829	0.36027	-1.50688	0.887226	-0.0409929	0.0421158	0.339911	0.0256195	0.35698	-0.266129	-0.270435	0.0126402	0.42199	0.392759	0.207025	0.316467	0.244344	0.205269	0.241555	-0.528555	0.0154636	0.532787
7-Dehydrocholesterol	-0.194186	0.449293	-0.220271	-0.367915	-0.252375	0.388032	-0.189714	1.22488	0.540845	0.142091	0.393968	-0.300446	-0.789734	0.0547671	0.170685	0.128901	0.133875	-0.47797	0.315961	-0.0865018	-1.39426	0.821588	-0.184428	0.117907	0.00188772	-0.240319	-0.275814	0.0477905	0.497875	0.531021	-0.192323	0.553789	0.0358804	0.245321	-0.33069	0.249561	0.254886	-0.0901467	0.425263	2.01801	0.540965	-0.225594	-0.0205542	0.67683	-0.347652	-0.0627794	0.07348	0.232454	0.606251
7-ketocholesterol	-0.00418999	0.361442	-0.114626	-0.0926426	-0.128351	-0.168031	-0.225427	-0.0155783	0.171659	-0.145858	0.6397	-0.462514	-0.157457	0.0859618	0.00551945	-0.0276646	0.518316	-0.116518	1.54478	-0.0985316	-1.09334	0.328593	0.164031	-0.0147835	-0.28661	-0.301685	0.134781	0.0290423	0.148162	0.352544	-0.60013	1.08988	0.0232995	-0.088878	-0.379228	0.0671788	-0.0454079	0.929505	0.244519	1.53284	0.181567	0.216128	-0.00438169	0.559181	-0.16643	0.0719908	-0.0693387	0.208203	0.0373431
8-Acetylegelolide	-0.559656	-0.00704752	-0.024902	0.819601	1.13129	-0.0582654	0.271496	0.394171	0.0491169	-0.165673	0.0406134	-0.884818	0.773865	0.218654	0.0203022	0.323736	0.222109	-0.223925	-0.292036	0.427287	-0.00980535	0.0583612	0.0744373	0.425751	-0.0436332	0.0493327	0.158097	0.0740925	-1.108	-0.383337	0.0277952	0.69854	0.203881	-0.294102	0.162699	-0.255722	-0.605668	-0.341348	0.0750689	0.999447	0.653572	-0.0949468	0.06615	-0.00233297	0.0786884	-0.0712279	0.329437	0.00711724	-0.0406359
Acamprosate isomer	-0.194076	-0.256563	-0.0586365	0.151825	0.0545383	-0.37739	0.159623	-0.196783	-0.499245	-0.535226	-0.0678899	0.359629	0.0594009	0.0528006	-0.0826425	-0.301545	-0.146287	-0.509783	-0.239505	0.412762	-0.272203	-0.191706	-0.259647	0.099006	0.1035	-0.298619	0.67424	0.105439	0.167301	0.226803	-0.0979708	-0.115308	0.170878	-0.0369803	-0.0489299	-0.305123	0.276691	-0.724919	0.251765	0.104981	0.291375	0.248317	0.275279	0.320979	0.570486	0.23138	-0.121667	2.01381	0.25485
Acetoin	-0.015968	-0.0246533	-0.106133	-0.664733	0.903755	-0.0573621	0.107037	0.252027	0.235981	-0.118246	-0.0499724	-0.390545	-0.189029	0.895007	-0.00284075	-0.0811742	0.131928	0.293168	0.13769	-0.414308	-0.605614	1.65669	-0.775124	0.466691	-0.430038	-0.21961	0.19461	-0.426534	-0.667831	1.57178	-0.128179	-0.524907	0.16806	-0.140631	0.462474	-0.308328	-0.751437	-0.637586	0.347604	-1.52361	1.47095	0.273446	-0.170981	0.233188	-0.227531	0.118544	-0.997478	-0.0583531	-0.224084
Acetylcarnosine	0.0241464	-0.0814189	-0.0637009	-0.314091	-0.298242	-0.089946	-0.140481	0.0526159	-0.278097	-0.219002	-0.0612827	-0.177653	-0.633654	0.103986	0.0896932	-0.161143	-0.245931	0.447549	0.190373	0.395464	-0.0857964	-0.0152872	0.556886	0.426376	-0.121779	0.00959507	0.0869693	-0.0232767	0.233871	0.358883	0.102398	-0.218339	0.0836667	0.123959	0.195838	0.191527	-4.26811	0.0487319	0.0641629	-0.218804	0.0830133	0.741824	0.455081	0.236725	0.0635326	0.114665	-0.353931	0.243338	-0.0217162
Adenosine	-0.118277	-0.794139	-0.320393	-3.63579	3.36843	-1.71007	0.180407	-2.27644	0.0778122	-0.250188	1.3422	-0.294606	2.40195	-0.356577	0.00850816	0.247883	-1.53974	0.958335	0.193475	0.988757	0.0455706	-1.31466	-0.290975	0.232439	0.276418	0.0881294	-0.00825054	-0.53081	0.470256	-0.1284	-1.28888	0.0101062	0.162278	0.288237	0.964559	-1.25997	0.954766	-0.879504	-1.38016	-1.08688	-0.311581	-1.23044	0.0055744	-2.15022	0.317953	0.900131	2.21296	0.960076	-0.488851
Adynerin	-0.188609	-0.146107	-0.24445	-0.0858431	-0.760822	0.133829	-0.390356	-0.355297	-0.782521	-0.0553324	-0.369449	0.0297035	-0.290703	-0.00182011	-0.173715	-0.198812	0.238695	-0.147872	0.422805	-0.00870235	0.104644	0.367875	0.225375	-0.0294601	-0.204288	-0.407639	-0.208555	0.0167837	0.91849	0.0408462	-0.068137	0.0255672	-0.0246306	0.172381	0.0694554	-0.00201909	-0.145678	0.291381	-0.580845	0.0374067	0.098607	-1.27172	-4.67356	-0.211119	-1.23022	-1.75557	-2.89734	-1.92089	-1.48646
AICA-riboside	0.134192	-0.273353	-0.0939015	-0.783589	-0.0725304	0.0557781	-0.31271	-0.726334	0.0896472	-0.261574	0.341034	-0.662193	0.401139	-0.225097	0.407411	-0.506039	-0.285156	-0.256839	-0.710165	0.234605	-0.29329	-0.214023	-0.0428634	-0.712617	0.141269	0.345558	-0.158151	0.0450342	-0.502992	-0.599167	0.564246	-0.624573	0.316375	0.0197337	1.47653	0.699146	0.820341	-0.556389	0.53224	0.0595757	0.145858	-0.128433	0.67014	-2.48334	1.56021	0.729817	0.652176	0.845512	1.01523
Alanine	0.162902	-0.230037	-0.673647	0.127039	0.612009	-0.271712	-0.172537	-0.221759	-0.418201	-0.135539	-0.297605	-0.0489093	-0.253961	0.294408	0.137765	0.0767082	-0.557243	0.00523258	-0.063268	0.0380568	-0.0335749	-0.151566	0.0173594	0.294318	0.626659	0.104533	0.142431	0.336687	0.231449	0.132577	0.156285	0.12988	0.0749509	-0.107689	0.112444	0.152852	0.0896256	0.798945	0.227874	-0.213736	0.0394198	0.249067	-0.119165	0.0777623	-0.123422	-0.0834331	0.142006	-0.103239	-0.10495
Alanyl-alanine	-0.964988	0.00219877	0.0844397	0.111275	-0.750331	0.263146	-0.905379	-0.260342	-0.0580497	-0.109733	-0.18134	0.176826	0.063055	-1.0543	-0.168373	-0.331017	0.0450868	-0.243014	-0.0287948	0.0740774	-0.0507705	-0.0821859	0.0157934	0.155903	0.0717251	0.0497425	-0.237129	-0.128669	0.497832	-0.224077	0.0781052	-0.488619	-0.250313	0.0801227	0.172468	-0.32206	0.24029	0.271334	-0.0209049	-0.0605412	0.0171338	0.185212	-0.104246	0.207425	-0.0400408	0.000630881	0.292052	-0.336625	-0.160503
Alanyl-Proline	-0.288897	-0.147505	-0.0265022	-0.264417	-0.438188	-0.517413	-0.59285	0.367364	-0.0772105	-0.700565	-0.311177	-0.608906	-0.415572	0.0550638	-0.194724	0.209128	0.456688	-0.0460438	0.0899006	-0.0466486	-0.163651	0.216484	-0.441957	-0.0166045	0.0240786	-0.0783809	-0.857289	0.126491	0.0148051	-0.339547	0.112174	-0.00405709	0.317415	0.609279	-0.730908	-0.239427	-0.462225	-0.10279	0.447939	0.81366	0.120852	0.886145	0.344063	0.500015	-0.126596	-0.847996	-0.0268555	0.678054	0.189105
Alanyl-serine	0.102768	-0.338357	0.143072	-0.534815	0.047619	-0.070131	-0.597445	-0.722195	0.0772757	-0.388978	-0.0656876	-0.331535	0.00422538	-0.291765	0.736565	0.47883	-0.431166	0.123932	0.169848	0.245408	-0.288646	0.0981257	-0.234521	0.125656	-0.0699275	-0.0484623	0.0471404	-0.0637947	0.359091	0.0844613	-0.124043	-0.165809	1.09614	-0.186387	-0.0105718	-0.0927425	-0.0315142	-0.134868	0.155967	0.430703	-0.0138645	5.31482	0.069743	-1.10958	0.19768	-0.243825	0.589205	0.292249	0.368789
Allantoin	-0.0781451	-0.0835542	-0.145568	-0.104428	-0.27076	-0.184906	-0.0375581	-0.208592	-0.230188	-0.144457	-0.253414	-0.0987125	-0.473714	0.0346464	-0.0346427	-0.0923516	0.192809	-0.0717574	0.150697	0.140916	0.0526194	0.000862336	-0.120803	0.191781	-0.180828	0.0859351	0.0446952	0.00993507	0.102092	0.0174486	0.313007	-1.08591	0.138366	-0.0296086	0.128927	0.0110817	0.152348	0.101394	0.2738	-0.00655016	0.231048	0.248631	0.22022	0.163101	0.104636	0.162685	0.018631	0.219162	0.141981
Allyl hexenoate	-0.592758	-0.53384	-0.343161	-0.16939	-0.0569041	-0.951308	-0.130151	-0.137276	-0.10017	-0.287219	0.662562	0.901416	0.209522	0.241403	-0.17249	0.349107	-0.288082	-0.0041687	0.28256	-0.0802384	-0.232568	0.0389181	0.52245	-0.91652	-0.2417	-0.0213784	-0.083759	0.495865	-1.03278	0.746847	-0.951975	-0.00252578	0.411064	-0.496259	0.557759	0.0595775	0.0497979	-0.350181	-0.223907	0.417987	-0.108699	0.477729	-0.435262	0.118419	0.15158	-0.199861	0.259681	-0.146747	0.277907
Alpha-Hydroxyisobutyrate	-0.227689	-0.252708	-0.299357	0.391171	-0.281431	-0.546184	0.036108	-0.102974	-0.204194	-0.204533	-0.480071	-0.346569	-0.467112	-0.0282643	-0.389827	-0.153752	0.0545328	-0.0979261	-0.20143	-0.0540519	-0.0684645	-0.0429394	0.23891	0.136248	0.125562	-0.00544508	-0.0769665	0.068	0.0212653	0.507126	-0.115645	-0.285578	0.305199	0.289352	0.274093	0.304292	0.088098	0.666991	1.58489	-0.0213818	0.439311	0.27961	0.122088	0.169608	0.367745	0.182158	0.186355	0.256943	0.322045
Amyrone	-0.209212	-0.0812507	0.0992425	-0.118425	-0.427728	-0.0532255	-0.535309	0.0772607	0.0929769	-0.666705	0.0601174	0.0891796	-0.523369	0.189718	0.266524	0.199335	-0.00502134	0.00977023	0.438959	0.148826	-0.400454	0.304587	-0.0654623	-0.161503	0.0547738	0.0950399	0.122	0.126123	0.632166	0.407633	0.107615	0.362227	0.0353128	0.0476862	-0.095282	-0.0622042	-0.0575077	0.180994	0.218724	0.759784	0.435896	0.171792	-0.0147106	0.385147	-0.314213	0.024429	-0.341221	0.354358	0.148568
Aniline	1.48381	0.415423	-0.0915162	-0.801612	-1.393	-0.226165	-0.124986	0.227588	-0.385324	0.179077	-0.797494	-0.126515	-0.099016	0.302449	-0.122319	1.06262	0.33747	-0.429685	-0.351722	0.360966	-1.01084	1.91199	-0.384928	-0.742832	-0.200209	1.9167	0.0558693	0.95145	-0.413767	-0.324539	-0.212807	0.368993	-0.092343	0.0778416	-0.837803	0.322198	0.461468	-0.480337	0.843313	-0.768882	1.29568	0.645583	0.445791	-0.214535	-0.261387	-0.100766	0.624245	-0.735141	0.350897
Anserine	-0.0517843	-0.198134	0.104414	-0.451902	-0.157764	-0.143584	-0.486089	-0.571996	-0.306796	0.0583948	-0.176454	-0.262045	0.126234	0.0275762	0.739992	0.322735	-0.395403	-0.0825053	0.129418	0.396614	-0.074779	0.471302	0.662417	-0.187186	1.16178	0.0270469	0.0662151	0.286719	0.451208	0.784923	0.264635	0.371647	0.241694	0.0779614	0.324513	0.956034	-0.327302	-0.10257	0.238671	0.707475	0.332941	0.178032	0.221451	-0.0986835	0.257529	0.0815281	0.214581	0.279864	0.0819824
Aprobarbital isomer	0.0817944	-0.399259	0.417378	-0.539919	-0.191898	0.126437	-0.0648698	0.555161	0.295008	0.111707	0.153074	-0.408615	0.0013393	0.0830721	-0.052598	0.299233	0.693064	0.132207	-0.0871406	0.0409125	-0.13956	0.028549	-0.268054	-0.131583	-0.106761	0.107854	-0.0388548	0.837197	0.254639	-0.0852734	-0.0753321	0.0259743	-0.0117114	-0.503993	-0.0583978	0.25354	0.116391	-0.493164	0.335146	0.617197	0.331665	0.364279	0.168158	0.281292	0.115325	0.163136	-0.0518359	0.0911258	0.171399
Arabinonic Acid	-0.178787	-0.134513	0.163787	-0.0585121	-0.264264	0.184178	-0.136083	-0.278981	0.181927	-0.223335	0.0869633	-0.0769771	-0.23176	-0.00260326	0.0157026	-0.0860438	-0.0498067	-0.0840631	0.0758124	0.335286	0.206082	0.18786	-0.675363	0.150614	0.307318	-0.00460107	-0.110427	-0.171221	0.105149	-0.107038	-0.150466	-0.0081974	0.357127	0.136925	0.448988	0.0535225	-0.0499505	0.016112	-0.131193	-0.14375	0.188189	-0.108492	0.473482	0.484378	-0.282712	0.177353	-0.358374	0.335084	-0.0903129
Arborinine	0.573107	-0.83115	-0.00854836	-0.526311	-1.01784	-0.17013	-0.557503	-0.405442	-0.420251	0.17216	0.0054235	-0.33162	-0.0480213	0.167085	0.102072	0.145976	0.0596101	-0.234282	-0.0801339	0.192309	-0.338011	0.0746523	-0.154468	-0.184737	-0.120882	0.032057	-0.0181369	0.0940763	-0.0485416	-0.16966	-0.575021	-0.0297539	0.727206	0.276926	-0.120806	0.10524	-0.389665	-0.0708162	0.548763	0.843972	0.259803	0.0619638	1.7666	0.169338	-0.146575	-0.0612681	0.0190992	0.0162901	0.127464
Arginine	0.750101	0.0934884	-0.695037	0.612998	0.753089	-0.925776	0.413312	-0.353276	-0.00604795	-0.146907	0.123061	-0.0717869	-0.153139	0.0233491	-0.0949995	-0.0257166	-0.121503	0.760532	0.783689	-0.603558	0.0729541	0.0175776	-0.211554	-0.423015	0.213378	-0.172073	-0.12351	-0.0345963	-0.293379	-0.100546	-0.177955	-0.405645	-0.296715	-0.487895	0.170146	0.175376	-0.296721	0.170877	-0.0611643	-0.056373	-0.409881	1.11895	-0.391377	-0.266128	-0.288774	-0.253755	-1.08694	-0.11842	-0.282683
Artabsinolide A	-0.0158712	0.325665	-0.838957	-0.810201	0.123124	1.90733	0.12815	-0.367351	0.4847	0.786585	-0.0825028	-2.99878	0.574394	0.893427	0.100361	0.243822	0.3448	-0.620217	-3.71192	-0.358335	0.469239	-1.3001	-0.596833	0.438624	-0.244921	0.483485	-0.332035	-0.165738	-3.44079	-1.69321	-0.704354	-0.713015	0.0116452	-0.227929	0.536527	1.1037	0.062378	-0.507451	0.768639	0.239204	0.289645	0.711412	-0.00274814	-0.152978	-0.271183	-0.782985	-0.453936	-0.0664293	0.242696
Artemether isomer	-0.452193	0.46701	-0.35032	0.124065	-0.0799734	-0.2697	-0.395238	0.0095689	-0.530844	-0.235555	0.0415104	0.0308102	-1.09382	0.401249	-0.670638	0.0672088	-0.255422	-0.0497303	0.404626	0.250088	0.226276	0.223276	-1.81998	1.30449	0.00510975	0.603154	0.0231782	-0.45738	-0.263385	0.171355	-0.359816	-0.155168	0.555051	0.297245	0.180856	-0.665617	0.431225	0.136702	-0.514699	-0.28761	0.292587	-2.05934	0.350124	-0.0723966	-0.0481319	0.0501219	0.10569	-0.095005	0.535218
Asparagine	-0.0141166	-0.0958818	-0.823306	0.0808394	-0.648998	-0.207379	-0.135022	-0.400246	-0.398033	-0.0427324	-0.294994	-0.0882834	-0.400055	0.110506	0.0767369	0.300829	-0.0688816	-0.212355	0.375039	0.470959	0.180503	-0.324524	-0.209683	0.198805	0.0577758	-0.085283	0.000595041	0.15769	-0.0752738	-0.0272648	-0.00190167	-0.154792	0.0572054	-0.210236	0.195034	0.30094	0.0631883	0.250973	0.0828218	-0.242413	-0.393802	0.122628	-0.036649	0.165359	0.00758096	0.0892178	0.205418	0.05748	0.130797
Asparaginyl-Hydroxyproline	-0.0619338	0.288392	0.00368251	-0.197727	-0.0898985	-0.345401	-0.258702	-0.199505	-0.195307	-0.360838	-0.394095	-0.177002	-0.0774944	0.0736687	0.0274559	0.12526	0.346016	-0.265823	0.119795	-0.10259	0.187457	0.0769866	-0.109621	0.366468	0.0785186	0.0861172	-0.217329	-0.298881	0.0812637	-0.00430804	0.12378	-0.205546	0.0747279	-0.110966	0.227724	-0.0191678	0.186847	0.111901	0.408994	-0.163678	0.349726	-0.028026	0.125789	0.201995	-0.0066519	0.155384	-0.0545648	0.237859	0.241601
Asparagoside A	0.237906	0.010623	-0.182395	-0.683748	-0.733395	-0.544305	-0.0441277	-0.118801	-0.269149	-0.173148	-0.436176	0.067729	0.301123	-0.155021	-0.172481	-0.159716	0.172733	0.338819	0.739816	-0.100327	-0.0397927	-1.0269	-0.294165	0.0553094	0.50994	0.150366	0.104141	-0.0200291	-0.742451	0.363536	-0.199563	-0.890428	-0.47872	0.102959	0.174374	-0.201622	-0.177303	0.0569434	0.261579	-0.455511	-0.0157456	-0.425354	-1.34905	0.4165	-0.208755	-0.0224497	-0.848723	0.430621	-0.17791
Aspartate	-0.643031	-0.269115	-2.1972	0.217371	-2.86923	0.273728	-0.742047	0.0565204	-0.52719	0.176025	-0.197166	-0.225218	0.857576	-0.258167	-0.0713009	0.250205	-2.26495	-0.952654	-1.23778	0.998806	-0.0964429	-0.1732	-0.313801	1.38413	-0.0303124	-0.183224	-0.188459	-0.120717	-0.345484	-0.155457	-0.178244	-0.52089	0.345403	0.0493919	0.170517	0.559373	0.376518	-0.672666	0.46699	-0.0057422	-0.957906	-0.304292	0.0437832	0.359639	0.557533	0.466488	-0.622721	0.467905	0.236527
Aspartyl-Glutamine	0.139792	0.316016	-0.223771	-0.0478544	0.323902	0.109677	-0.0648326	-0.0654785	0.293012	-0.302003	-0.260601	0.109153	-0.15482	0.0857782	0.318328	-0.116892	0.186503	1.06958	0.408797	0.435757	0.584063	0.088984	0.369947	0.604382	-0.156848	0.36782	0.134671	-0.155359	0.217094	-0.0526169	0.623215	-0.130817	0.0376572	-0.227082	0.440852	-0.485423	0.847082	0.299866	1.06808	-0.219774	0.0942765	0.668588	0.466759	0.185945	0.309516	0.32631	0.139533	0.311392	0.279968
Aspartylglycosamine	-0.00960656	-0.654037	-0.721525	-0.538746	-0.401349	-0.181118	-0.440957	-0.186747	-0.122951	-0.169056	0.269544	0.0352626	-0.575272	0.0139045	-0.126563	0.386559	0.965948	-0.366272	0.0530009	0.25959	-0.0622927	0.0690894	-0.177965	-0.0319237	-0.283933	0.0644393	0.0388498	-0.0152937	0.298609	-0.575149	0.281055	0.193516	0.3658	0.526056	-0.147974	0.13477	-0.424789	-0.212898	-0.336418	0.450136	0.145494	0.260303	-0.343021	-0.455381	0.362968	-0.0699772	0.130286	0.268862	0.0462384
Austalide L	0.763976	-0.286824	-0.379063	-0.280246	-0.876109	-0.51087	-0.0456014	-0.181667	-0.019103	0.00445193	0.152574	-0.611226	-0.524741	1.07131	-0.241919	-0.571991	-1.18647	0.0730454	0.197502	-0.465774	0.350533	0.145028	-0.171444	-0.510103	0.455117	0.172849	0.524351	-0.5985	-0.0800645	-1.21519	-0.627304	-0.34846	0.987145	0.441132	-0.179789	-0.498265	1.9427	0.181613	-0.491085	-0.151283	-0.106843	-1.26049	-3.58755	0.432402	-0.200443	0.372926	-0.00823774	-0.384836	-0.108121
Behenoylglycine	2.94455	1.16331	-1.2954	-0.270128	-1.37018	-2.74964	-0.584768	-0.755391	-0.523366	-2.53497	-2.42318	1.40305	2.02376	2.29673	-0.416023	2.38062	-1.96955	-1.18671	1.95651	1.59774	4.29911	-1.77503	-1.00353	-0.0689812	-1.80338	0.651424	2.96871	0.0780386	-0.598618	1.05925	1.26369	-0.783669	0.864027	-0.914109	1.33152	-0.181413	-2.60323	1.84685	1.10036	-2.17514	-0.686901	-3.28791	-0.416083	-1.93789	0.604664	0.390773	-0.559407	0.472676	-0.704359
benzaldehyde	-0.166042	0.328143	0.103033	-0.312597	-0.301424	-0.00788041	-0.27872	-0.670304	-1.57941	-1.77756	-0.795826	0.143794	0.0228934	-0.0971061	-0.202476	2.89022	-1.90345	0.618976	0.00764141	0.266246	0.237547	0.264601	-1.32791	0.151825	-0.302046	0.203292	-0.921889	0.0733336	0.151218	0.119098	1.64497	0.0168631	0.252835	-0.0540373	-0.30077	-0.917267	-0.0902086	-0.22043	0.294319	-0.467544	0.260348	0.176482	0.219038	-0.237627	-0.168611	-0.0324135	-0.0974864	0.325722	0.0181232
Benzyl Alcohol	0.11148	-0.214893	-0.195396	-1.04014	-0.384118	-0.649762	0.025446	0.0340328	-0.0474136	-0.114338	-0.397915	-0.0383492	-0.547413	0.438503	-0.20214	-0.0678444	-0.141953	-0.149487	0.368196	0.028594	-0.128705	-0.114094	0.0546816	-0.475389	-0.234303	0.140487	0.111368	-0.0621013	0.389637	0.0844555	2.1144	-0.144517	0.31388	-0.114105	0.189661	-0.389412	0.344035	0.551341	0.740583	-0.277989	0.22993	0.293316	-0.334406	0.30855	-0.00556647	0.163183	0.264012	0.0120941	0.0890641
Benzylsuccinic acid	0.0164181	0.406296	-0.870662	-0.237606	-0.927796	-0.0647328	0.606306	-0.610975	-0.807766	-1.24675	0.296366	0.278346	0.142774	-0.0482249	0.233209	-0.0643309	-0.998811	0.589088	0.513755	-0.952486	-0.133227	0.505723	0.73112	-0.0616517	-0.152637	-0.0255029	-0.454575	1.19973	-0.939488	1.10411	-0.506776	-1.63192	0.721096	-0.46268	-0.510912	0.700127	-0.404424	0.0456841	0.9275	-0.307095	-0.230358	1.09809	0.250186	0.223956	0.27919	0.958009	-0.476849	-0.920642	-0.673152
Bergaptol	-0.168924	-0.181164	0.0499391	-0.611409	-0.590977	-0.091625	-0.295343	-0.33244	-0.245591	-0.0869413	-0.0375764	-0.253017	-0.247747	0.0215575	-0.0870563	0.265544	0.0819224	-0.0641417	-0.174301	0.414325	-0.22381	0.187366	-0.129637	-0.0461807	-0.191825	-0.00743085	0.0640419	0.0201976	0.0775283	-0.563718	0.337176	-0.237704	0.18843	-0.0866757	0.258232	0.135594	-0.495136	-0.117965	0.10845	0.0843586	0.411871	-0.138991	0.298721	0.112222	0.156132	0.118286	0.0712706	0.253592	0.467255
beta-Damascenone	1.32611	0.271251	1.11706	0.290251	-1.46558	-4.25193	-0.864502	-1.27303	-1.57811	-1.9015	-1.2185	-1.18042	1.94614	0.773909	0.695291	0.876673	-0.537467	0.663186	1.81563	1.53533	3.33876	-2.69709	-0.166549	1.60465	-1.01014	0.00488201	0.00239625	0.204116	-1.02584	-1.47056	1.70636	-0.257544	0.585086	-1.33212	0.532399	1.28021	-1.14121	0.0155558	0.0403161	-1.01816	-1.80178	0.815836	0.268393	-0.410185	0.0956142	0.283534	0.0967837	-0.120157	-0.306578
Betaine	-0.0225095	-0.112793	-0.0785551	-0.31797	-0.427967	-0.115819	-0.405636	-0.727574	0.0326195	-0.389948	0.011673	0.0139564	-0.0772751	0.0267071	0.141628	0.220693	0.19235	-0.215329	0.0431785	0.155858	-0.194099	0.267715	0.00328244	-0.11195	0.00430612	0.034227	0.00234349	0.0560707	0.202411	0.123708	0.105358	-0.643108	0.217254	-0.0793541	-0.035112	-0.0111278	-0.194001	-0.0593655	0.201909	0.0721771	0.255013	0.372981	0.333532	-0.202067	0.134348	0.0525931	0.130706	0.291707	0.230498
Bicine	-0.129358	-0.080942	-0.0317599	-0.276306	-0.321049	-0.0877025	-0.253138	-0.11448	-0.144165	0.0237258	-0.168878	-0.129705	0.00256436	-0.0273136	-0.0640438	0.141068	0.252429	0.177123	0.0721855	0.0994567	-0.0739168	0.218747	0.0206243	-0.139335	-0.152887	0.0484051	-0.0250299	-0.025799	0.195565	-0.135339	0.114665	-0.0907446	0.179834	0.0693979	0.125577	0.0768453	-0.480939	-0.0195028	0.169894	0.533564	0.315912	0.250008	0.409468	0.516518	0.281522	0.259095	0.164974	0.15678	0.346517
Biliverdin	-0.501673	-0.687749	3.11158	-0.214115	-0.918626	-0.30896	-0.593752	-0.314395	-0.191652	0.106342	0.396382	0.244347	0.146323	-0.353199	-0.203164	0.455821	0.100134	-0.00729443	-0.165944	0.313636	-1.85064	0.412196	0.0512889	0.215759	-0.569897	-0.495492	-0.036428	-0.197878	-0.0167919	0.744631	0.310595	0.360032	-0.592535	-0.146195	-0.182044	-0.136241	0.314363	0.100123	-0.128508	-0.773807	0.320404	-0.049339	-0.687042	-0.338253	-0.680189	-0.291687	-0.62845	0.304431	-1.15042
Biotin amide	0.14179	-0.0621514	0.0859647	-0.513555	-0.223363	-0.167384	-0.774346	0.0457814	0.0431124	-0.166041	-0.010486	0.0110273	0.0465738	0.0423635	0.203997	0.108531	0.400376	-0.325613	0.110045	0.0262806	-0.0317982	0.239369	0.0457136	0.172768	0.0145612	0.0859175	-0.105206	0.0217713	-0.0444224	0.104851	0.0540347	0.227023	0.182435	0.126077	-0.0653508	-0.0642431	-0.361538	0.165813	0.0730851	0.560739	0.348052	0.198987	-0.166992	0.501049	-0.0559225	0.301815	0.0536274	0.330115	0.213902
Bis(2-Ethylhexyl)Phthalate	0.462346	-0.178417	0.0298622	-0.55636	-0.0773513	0.0665021	-0.450176	-0.534517	0.0424666	-0.13646	-0.00966928	-0.747789	0.475781	-0.010754	-0.0425989	0.282318	0.224262	-0.0325014	-0.0319688	0.100429	0.1343	-0.450698	0.355233	-0.352794	0.149115	-0.0124487	-0.072934	-0.0196844	0.645835	-0.250459	0.131308	-0.0329483	-2.71012	0.202122	0.000782659	-0.00335224	-0.09389	-0.341942	-0.776911	0.0651951	0.227655	-0.469841	-4.2209	-0.5186	0.101789	-0.0386005	0.0467241	-1.05286	-1.47331
Bisnorcholate	-0.517194	0.336374	-0.37515	0.0405746	0.635849	0.136192	-0.0782242	-0.151559	-0.661604	-0.256679	-0.218202	-0.0246978	-0.00589719	0.237197	0.539631	-0.445179	-0.236901	0.33791	-0.190028	-0.022348	1.26219	-0.213608	-0.0348274	-0.151685	-0.253156	-0.29458	-0.243239	0.106807	0.417819	-0.755512	-0.16602	0.467456	0.265217	0.18047	0.19504	0.244804	0.218549	-0.534205	0.259595	1.05139	0.730249	0.0287387	-0.177015	0.0618004	0.149792	-0.135156	-0.190111	0.162293	1.21353
Bosentan isomer	-0.043888	-0.344826	-0.306135	-0.229498	-0.34375	-0.0709436	-0.1682	-0.491305	-0.131218	0.369052	-0.0812259	-0.289492	-0.294789	0.303073	0.441407	-0.136042	0.084974	0.119739	0.0101714	0.663745	-0.250181	0.583593	-0.130967	-0.179715	0.0869235	0.200058	-0.276622	0.0104385	0.100677	-0.655517	0.247355	0.0214068	0.226239	-0.325582	-0.137405	0.373323	-0.60958	0.438334	-0.504029	0.536364	0.13964	-0.0851032	-0.129389	-1.8029	-0.125164	0.482784	0.217962	0.355144	0.2275
C10:0	0.0985055	0.365744	0.129134	-0.29201	0.43748	0.231557	-0.224585	0.052702	-0.184869	-0.114587	0.425515	-0.0636585	-0.0440383	0.00920864	-0.0566332	-0.280023	0.0530487	-0.0150253	-0.0382642	0.113228	0.189321	-0.135829	-0.0201682	0.087614	-0.0644716	0.0444659	0.0267945	0.0279129	0.219744	0.389422	-0.0346441	0.452671	0.0633768	0.0308934	0.126681	-0.331038	-0.03327	-0.00934985	-0.062467	0.356633	0.192363	-0.14552	0.121381	0.112465	-0.0196062	0.0292834	-0.19373	0.273669	0.44208
C10:1	-0.0313998	-0.393248	-0.399207	-0.232352	-0.0895618	-0.666206	0.306941	-0.060287	-0.386189	-0.168055	-0.494727	-0.189056	-0.120741	-0.0703946	-0.794825	-0.701139	0.222562	-0.00446206	6.68e-05	0.231298	0.0163584	-0.314762	0.0371818	0.154147	-0.00903772	0.0368369	-0.00432874	-0.095668	-0.0300951	0.372742	-0.0322383	0.509054	-0.444269	0.864383	-0.231666	-0.158205	-0.318535	0.0144237	-0.260005	0.140232	0.292754	0.0382299	0.435244	0.43757	0.0544862	-0.037896	-0.160379	0.260672	0.231871
C10:1-OH	1.51061	0.143917	-0.181218	-0.206161	-0.384933	-0.621281	-1.98819	-0.037614	-0.183992	-0.420496	-0.161352	0.543256	-0.0995855	0.20353	0.0897978	-0.0708544	-0.433909	0.289047	-0.248469	0.0817538	0.258206	0.0617103	0.303522	0.598428	0.0115486	-0.0953849	-0.0912271	-0.12354	0.343252	0.359168	-0.0521002	-0.284089	0.309982	-0.213733	0.439368	-0.40752	0.0832365	0.240831	0.0367581	0.279917	0.120612	0.00244947	-0.0983272	0.315805	-0.119563	-0.0618494	0.257041	0.0770856	0.0632587
C11:0	-0.12327	0.0108726	0.119134	-0.455521	-0.0482351	0.00763142	-0.193973	-0.210696	-0.229248	-0.191972	0.229005	0.0754882	-0.210706	-0.152976	0.216904	-0.133966	-0.0834078	-0.0688001	0.0697086	-0.111449	0.0987125	-0.276339	-0.136101	0.216704	-0.0873842	0.109601	0.175694	-0.0923064	-0.475108	0.217493	0.293194	-0.0765108	-0.0230989	0.0653381	0.0656083	-0.362548	-0.0130372	0.342993	-0.0553909	0.0646799	0.284578	0.0678852	0.103806	-0.0423586	-0.0246162	0.0257608	-0.0771963	-0.260879	-0.486287
C12:0	-0.544615	0.175495	-0.0594561	-0.106347	1.11254	0.59818	-0.194881	-0.234491	-0.28367	-0.102662	0.848096	0.204663	-0.0546083	0.279995	-0.0797014	-0.0913434	-0.282658	0.204006	-0.0157999	-0.0418817	0.046083	-0.147857	-0.197722	0.183126	0.00470432	-0.0820009	0.143701	0.120957	0.103123	-0.0820089	0.60966	0.109942	-0.106925	0.00540181	0.547811	-0.271125	0.279683	-0.338156	-0.186859	0.00390714	0.322001	-0.165	-0.725764	-0.0194191	-0.153985	-0.212161	-0.561749	0.212379	0.644359
C13:0	-0.248091	-0.18653	0.221277	-0.397738	-0.0493544	0.133769	0.0696969	-0.0587385	-0.211402	-0.294902	0.23843	0.360167	0.458144	0.0995464	0.186786	-0.130241	0.0451834	-0.0865927	-0.0223656	-0.0851091	-0.0659221	-0.320631	-0.155815	-0.0542042	0.0146697	0.152325	0.247917	-0.0535732	-0.288983	0.454433	0.706773	-0.297939	-0.126237	0.182208	0.0774781	-0.897467	0.237297	0.187143	-0.156877	0.262919	0.0955451	0.148153	-0.385892	-0.161415	-0.164471	-0.293039	-0.0795101	0.00539167	0.310906
C14:0	0.0790409	-0.65167	-0.0102399	0.28043	0.730583	0.440987	0.0788889	0.320869	-0.0955661	-0.046812	0.51579	0.225992	0.530205	0.288055	0.281649	-0.168415	0.132624	0.129396	0.329288	0.00652683	0.120874	-0.0482125	0.388061	0.412815	0.322876	-0.0358412	0.355313	0.148719	0.271132	0.13414	0.262712	0.425693	0.226477	0.298545	0.193097	-0.893326	0.225646	0.450618	-0.279172	0.26892	0.504977	0.156409	-0.177477	-0.404436	-0.609202	-0.512786	-0.102911	-0.106187	0.595497
C14:1	-0.0777532	-1.24736	-0.122744	-0.499372	-0.448935	-0.806413	0.0403866	0.324801	-0.217146	-0.236673	-0.454003	-0.04803	-0.50908	0.431131	0.0710254	0.0365187	0.210669	0.29722	1.14908	0.12654	-0.251381	0.435189	0.894383	0.56693	0.676039	0.0417317	0.692076	0.275008	0.568633	0.977435	0.843052	0.459611	0.191574	0.894266	-0.1292	-0.123166	0.0778723	0.6096	-0.866403	0.762127	0.437395	-0.198598	-0.209156	0.990257	-0.39152	-0.860555	0.744747	-0.279763	-0.024617
C14:2	-0.180305	-0.4177	-0.306688	-0.378212	-0.71826	-0.981869	-0.484217	0.185254	-0.180785	-0.217254	-0.344614	-0.0654633	-0.172666	0.195717	-0.129479	0.13649	0.225131	0.151229	0.574386	0.188261	0.0123145	0.320015	0.387765	0.674248	0.492437	0.166418	0.512636	-0.0106605	0.379889	0.682396	0.304691	0.26538	-0.274934	0.294739	-0.403486	-0.164856	-0.261566	0.271026	-0.659737	0.115566	0.43986	-0.384657	-0.573268	1.07925	-0.456346	-0.755148	0.247769	-0.492455	-0.0607717
C15:0	0.119502	-0.59165	0.066334	-0.0414469	0.0417148	0.624377	0.042587	0.100661	-0.196931	-0.358409	0.0879535	0.166523	0.152322	0.310045	0.394449	-0.120842	0.0918614	0.0664148	0.448807	0.158453	0.510983	0.00161496	0.424535	0.424986	0.351213	0.130023	0.372554	0.260373	0.316232	0.191514	0.20962	0.389538	0.283935	0.207038	0.127011	-0.723098	0.280969	0.412652	-0.384473	0.489636	0.523519	0.448069	-0.284093	0.0260209	-0.385183	-0.453475	0.014654	-0.071547	0.527799
C15:1	-0.103471	-1.01786	0.0220988	-0.117962	0.0933707	-0.870392	-0.0348134	0.130176	0.144287	-0.367156	-0.333721	0.31202	-0.455839	0.240164	0.0211814	-0.367159	0.184684	0.101391	0.606218	-0.143777	0.0919388	0.0301624	0.552454	0.981691	0.722662	0.138467	0.267804	0.277644	0.34026	0.879642	0.634326	0.513038	0.219571	1.00423	-0.194967	-0.576473	0.194011	0.231548	-0.645028	0.209166	0.277965	0.566117	-0.68015	-0.354408	-0.392246	-0.750191	0.32709	-0.213336	0.468687
C16:0	-0.0175831	-0.500844	-0.469703	-0.370028	0.586574	-0.230016	0.00982759	0.241148	-0.454885	-0.0816844	-0.258878	0.147285	-0.00686212	0.334283	0.0758072	0.331843	-0.503695	0.0802931	0.057775	-0.0698624	-0.0176218	0.151067	0.688621	0.339393	0.0549803	-0.257393	-0.0494986	0.196096	0.11883	-0.021182	-0.0765261	0.402737	0.165186	0.287111	-0.0262865	0.144957	-0.0372896	0.189642	0.391654	0.155323	0.20444	0.97724	-0.191912	-0.114556	-0.253558	-0.254139	-0.127797	0.108536	0.874266
C16:0-OH	-0.225531	-0.012746	-0.339665	-0.0832582	-0.0268744	0.0314589	-0.428463	-0.408154	-0.611122	-0.163786	-0.480371	-0.010386	-0.27393	0.362531	0.187667	-0.0442427	0.441783	0.31596	0.0846784	0.311929	0.414287	0.338379	0.668377	0.695248	-0.126302	0.421919	-0.00985816	0.318127	0.357258	0.00684061	-0.159753	0.202784	-0.306237	0.258172	-0.246307	-0.364051	-0.571205	0.107181	-0.67681	-0.240524	0.0601068	-0.152283	-0.793432	-0.170646	-0.491335	-0.577187	-0.117249	0.162844	-0.281204
C16:1	0.050216	-1.31193	-0.0906421	0.121315	-0.0889225	-0.589013	0.210357	0.48583	-0.297352	-0.137818	-0.220575	0.259132	0.0191606	0.220355	0.0602825	-0.159232	0.183207	0.231224	0.671983	-0.0333273	-0.486157	0.407257	0.749356	0.566763	0.528878	-0.0681724	0.37944	0.328969	0.303437	0.878484	0.582547	0.831644	0.242556	0.761469	-0.236923	-0.0890408	0.0728699	0.625192	-0.743622	0.549543	0.623885	-0.275963	-0.0310791	-0.802645	-0.922819	-0.852421	0.568908	-0.0876707	0.180462
C16:2	0.305311	-1.7409	-0.137369	0.0593688	-0.460039	-1.3294	0.279242	1.85427	-0.413929	-0.0143039	-0.239169	0.199473	-0.375388	0.465623	-1.34461	-0.265506	0.221198	0.294638	0.905498	0.274339	0.1143	0.451654	1.01824	0.678088	0.350987	0.142977	0.450248	0.311007	0.317138	0.943758	0.570338	0.824104	0.205972	0.828772	-0.557882	0.124733	-0.26327	0.720984	-1.38747	0.448904	0.524062	-0.421621	-0.432524	0.314992	-1.34176	-1.20002	0.550182	-0.5105	-0.149762
C17:0	0.0229709	-0.467937	-0.0707534	0.240399	0.225561	0.118533	0.1161	0.0488008	-0.213777	-0.182524	-0.243088	0.177703	0.164152	0.216192	0.308121	-0.157858	0.0627806	-0.0426729	0.0583038	0.013932	0.658242	0.0194751	0.19587	0.164117	-0.00513928	0.00127327	0.0439107	0.12696	0.15704	-0.171133	0.0670758	0.383614	0.0500415	-0.0641366	0.210302	-0.794189	0.17805	0.223369	0.163151	0.608187	0.422869	0.197644	0.0884199	-0.103498	-0.122633	0.0770259	0.0338914	0.193247	0.531499
C17:1	0.0897997	-0.944257	0.0279456	0.124003	-0.333634	-0.520135	0.221746	0.359685	-0.276825	-0.163941	-0.340219	0.21363	-0.154202	0.389271	0.23587	0.0213729	0.317241	0.0676644	0.489078	-0.0225933	0.297875	0.27564	0.553743	0.53568	0.583789	-0.0852624	0.457632	0.210635	0.181194	0.886145	0.564374	0.928559	0.072735	0.566376	0.0252377	-0.198989	0.118789	0.605506	-0.500002	0.568035	0.464525	0.241006	0.0408009	-0.576664	-0.671116	-0.478296	0.422007	0.102986	0.273281
C18:0	-0.0175831	-0.715042	-0.510813	-0.301463	0.228594	-0.243579	0.00982759	-0.127436	-0.518528	-0.245122	-0.242861	0.0700632	0.0500028	0.334283	0.121291	0.344403	-0.852062	0.0425333	-0.0368339	-0.00451317	0.0491845	0.209199	0.782138	0.339393	-0.172705	-0.153239	-0.220656	0.152342	0.154993	-0.266957	-0.167198	0.363851	0.165186	0.290122	-0.0120053	0.0827076	-0.029843	0.0536312	0.337462	0.222135	0.392622	1.10198	-0.191912	0.0970173	0.0513491	-0.0463271	-0.221857	0.149391	1.07682
C18:1	0.115877	0.434383	0.141436	-0.461258	2.89525	0.0643109	0.329621	0.618433	-0.38799	-0.0971312	-0.453882	0.14613	-0.0210364	0.377417	-0.108676	0.361279	-0.684742	0.493055	-0.120871	0.511355	-0.463018	-0.139319	0.254677	0.274193	-0.00582527	-0.143414	-0.0461721	0.053293	0.0619318	0.421865	0.0733377	0.63917	0.0105796	0.514236	-0.0201877	0.288045	0.359741	1.89099	0.336352	-0.138378	-0.233687	0.0716078	0.0699876	-0.391273	-0.527748	-0.423861	0.225997	0.226417	0.138008
C18:2	0.0494589	0.375259	0.0678291	-0.326596	4.28674	-0.0606034	0.287521	0.967859	-0.547081	-0.119163	-0.373064	0.27867	0.0527989	0.37481	-0.138139	-0.0392452	-0.922599	0.901374	-0.00334299	0.353065	-0.48649	-0.237432	0.344777	0.261903	0.034739	-0.109442	0.0936976	0.208068	0.0715309	0.630253	0.266166	0.587821	0.079232	0.672128	-0.0832202	0.880978	0.683946	1.627	0.30178	-0.325828	-0.0527009	-0.0980608	-0.357931	-0.746864	-1.1555	-0.714733	0.315415	0.021939	-0.116705
C18:2-OH	-0.17897	-0.623885	-0.0595493	0.581061	0.224464	-0.0288037	1.0176	-2.00672	-0.193706	-0.0713213	-0.351643	0.00206819	-0.0630692	0.297609	-0.376934	-0.334274	-0.158938	0.326458	0.0926533	0.162072	-2.73859	0.171859	0.102352	-0.449838	0.140432	0.658894	0.363895	0.11866	0.302152	0.686916	0.222274	0.381326	0.217978	2.78268	-0.371692	-0.154193	-0.548089	-0.328501	-0.301586	0.184141	-0.0235235	-0.0751993	-0.49651	0.517904	-0.561894	-0.843761	-1.02928	-0.0203395	-0.725782
C18:3	0.00976198	-1.46281	-0.0332273	0.754457	-0.148846	-0.569336	0.16323	0.756567	-0.32949	-0.0080283	-0.373182	0.25683	-0.0932872	0.369209	-0.342896	-0.551301	-0.283952	0.0601342	0.619587	0.10443	0.418904	0.234076	1.04458	0.485394	0.309688	0.00419867	0.348494	0.504467	0.280374	0.784884	0.611557	0.809635	0.166786	0.896518	-0.00690077	0.0956657	-0.196157	0.474093	-0.83511	0.683156	0.42612	-0.0510924	-0.450899	-0.687908	-1.05646	-0.651916	0.622345	-0.247781	-0.130096
C18:3-OH	-0.350844	-1.1367	-0.467706	-0.110833	0.897128	-1.21033	0.0278365	0.312651	-0.137431	-0.626029	-0.179286	-0.355073	-0.544357	-0.0285482	-0.473358	-0.308286	0.290894	0.681559	0.169381	0.458168	-3.19764	0.0864318	1.07673	0.120149	0.329041	0.101544	0.0581305	0.71933	-0.0950858	0.414646	-0.918028	0.352843	0.346416	1.04587	-0.109421	0.0299006	-0.410637	0.398437	-0.691684	-0.0838154	0.139431	-0.513668	-0.473476	-0.141282	-0.377026	-0.700767	0.180672	-0.109249	0.199858
C19:0	0.0558502	-0.412656	-0.213041	0.254689	0.248224	0.301739	-0.158579	-0.310529	-0.0969823	-0.218669	-0.193496	0.0420059	0.0163748	0.178245	0.245407	-0.223512	-0.149355	-0.013593	-0.653966	0.209038	0.191215	-0.109055	-0.0507689	0.117785	-0.31628	0.0604287	-0.139968	0.0317418	0.203677	-0.37105	0.018575	0.100539	0.105512	-0.29923	0.351583	-0.89429	-0.00450018	-0.68639	0.522689	0.162179	0.303578	0.239233	-0.0548928	0.0941445	0.478021	0.22295	-0.348457	-0.00850409	0.652942
C19:1	-0.0667386	-0.817252	-0.0307719	0.327588	-0.0922992	-0.566677	0.266684	0.154064	-0.119661	-0.0548883	-0.366482	0.15237	-0.056659	0.181588	-0.0890512	-0.00507366	0.211853	-0.00427941	0.227412	0.00734059	-0.207937	0.228381	0.317124	0.339172	-0.176715	-0.132172	-0.108065	-0.0204524	0.185188	-0.0101312	0.437635	0.514417	-0.0122023	-0.0543544	0.137047	-0.0285968	0.0453201	0.496117	-0.179271	0.121672	0.321297	0.194239	0.0140706	-0.0904539	-0.341641	-0.132552	0.192293	0.199014	0.173487
C19:2	0.108326	-0.733489	-0.123096	-0.0217549	-0.444477	-0.573672	0.133271	0.190433	-0.0843284	0.00164642	-0.331494	0.342285	0.0956199	0.361219	0.181612	0.364335	0.46121	0.0395959	0.491634	-0.0418022	0.510614	0.352288	0.78022	0.621593	0.305025	0.137369	0.615785	0.263315	0.42368	0.462465	1.35191	0.891911	-0.0511723	0.284366	-0.115341	-0.219094	0.194318	0.714732	-0.57224	0.317928	0.431028	-0.243828	-0.315218	-0.41457	-0.584734	-0.332315	0.366005	0.183143	0.142216
C19:3	0.109612	-0.00670838	-0.0408439	0.0835585	-0.411958	-0.64244	0.0563955	-0.0899984	-0.321636	-0.16859	-0.392244	0.254397	-0.0409959	0.394386	0.255153	0.43181	0.508284	0.280391	0.654435	0.0545634	0.400593	0.314388	0.825156	0.681917	0.504888	0.20133	0.589509	0.111546	0.319221	0.818466	0.433925	0.714018	0.086185	-0.0311462	-0.768365	-0.430901	-0.0125974	0.492538	-1.09295	-0.00268849	0.431848	-0.366998	-0.623983	-0.638803	-1.2296	-0.590992	0.454961	-0.20047	0.0304101
C20:0	-0.292149	-0.0950921	-0.134552	-0.029655	0.338292	0.272035	-0.157905	-0.102176	-0.319085	-0.229434	-0.0699533	0.0254318	0.1829	0.0528083	0.488062	-0.277251	-0.145275	0.138128	-0.439952	0.000842342	1.08324	-0.409587	0.00427704	0.0351869	-0.430953	0.0340745	-0.253503	0.116808	0.184749	-0.346138	-0.11295	0.38071	0.0662391	-0.0325751	0.168399	-0.0542128	0.0998452	-0.474816	0.270405	0.970296	0.546697	-0.0165523	-0.370744	0.109515	-0.0406125	0.0250551	-0.355908	-0.0973859	0.780374
C20:1	-0.173963	-0.812579	-0.140022	0.396855	-0.1014	-0.0267212	-0.148595	0.301579	-0.192529	-0.198317	-0.410062	0.0353917	0.0659552	0.166325	-0.0964755	-0.122905	0.176846	-0.155861	0.135373	0.0176942	-0.721066	0.313831	0.229363	0.265673	-0.672691	-0.0205991	-0.0843875	-0.0781382	0.247709	-0.412958	0.167293	0.544417	-0.196382	-0.379614	-0.0683458	-0.0526537	0.0207583	0.367464	-0.0877768	0.0743561	0.218131	-0.00492002	-0.133789	-0.120962	-0.199822	-0.10769	0.0498837	0.244326	0.160942
C20:2	0.0539352	-1.19225	-0.0427421	0.540658	-0.207118	-0.379227	-0.00255602	0.550095	-0.256692	-0.0131669	-0.284389	0.232945	-0.168846	0.415954	-0.258917	-0.201219	0.291432	0.10595	0.388649	0.14675	0.0970808	0.313465	0.466367	0.334916	-0.33491	0.0600125	0.000617485	0.0665379	0.190385	0.106898	0.160431	0.827837	-0.138866	0.0197028	-0.0773653	-0.172197	-0.0559675	0.457842	-0.532845	0.370547	0.400469	-0.0909194	-0.165139	-0.337669	-0.709038	-0.351143	0.17197	0.0338917	0.107035
C20:3	0.0786224	-0.73006	-0.0854547	0.130668	-0.120369	-0.16656	0.0212396	0.435552	-0.271954	-0.10873	-0.297996	0.163144	0.0429454	0.279678	-0.100968	0.0404495	0.327252	0.0702683	0.500983	0.118322	0.226612	0.277959	0.590238	0.386919	-0.0832669	0.129118	0.219302	0.208653	0.323961	0.405906	0.313496	0.572356	-0.105314	0.258944	-0.2553	-0.185376	-0.0434681	0.379433	-0.645053	0.148894	0.318719	-0.165619	-0.352832	-0.303139	-0.634442	-0.475014	0.160437	0.0152858	0.122126
C20:4	0.136731	0.416377	-0.305639	-0.412935	3.66943	0.0831718	0.0605004	0.531967	-0.479094	-0.0602991	-0.332139	0.242132	-0.013172	0.325006	-0.0245243	0.102295	-0.364243	0.666762	0.519745	-0.0143486	-0.351258	-0.0778305	-0.135949	0.56789	-0.276512	0.21044	0.167972	0.26585	0.315324	0.410994	0.238807	0.582643	-0.359005	0.240397	-0.0763356	0.382608	-0.147981	2.29486	0.346467	-0.208561	0.159338	-0.141959	-0.480696	-0.322246	-0.743015	-0.69214	-0.0726998	0.0988725	-0.0313983
C21:0	-0.0331509	-0.0480376	0.200129	0.175796	0.195207	0.982882	0.159636	-0.377947	-0.122018	0.026208	-0.125179	-0.104788	-0.00398081	-0.167368	0.327753	-0.165231	-0.0906912	-0.170138	-0.384402	-0.0254948	0.166089	-0.117351	0.603538	-0.0130189	-0.325484	0.146891	-0.12776	0.124637	-1.21441	0.296969	0.845777	-0.411576	0.123012	-0.0528022	0.104438	-0.474269	0.0966316	-0.341478	0.489228	0.15285	-0.0535455	0.652528	0.173545	-0.259904	0.149539	-0.13848	-0.384303	0.793395	1.04569
C21:3	0.0419457	-0.126572	-0.16399	0.485921	-0.193278	-0.531956	-0.604225	-0.287399	0.0437143	-0.311302	-0.248525	-0.0246289	-0.354692	0.0721237	-0.106164	-0.0257991	0.371766	-0.1052	0.324951	0.0535316	0.129114	0.192595	0.527286	0.404404	-0.66054	0.272648	0.116962	0.155587	0.942559	0.0861624	1.3414	0.832027	-0.221318	0.124289	-0.275994	-0.362747	-0.0657133	0.535779	-0.926941	-0.178341	0.383784	-0.611856	-1.10444	-0.493341	-0.888146	-0.364631	0.269471	-0.451949	0.0974034
C22:0	0.0684132	0.0513868	-0.0935181	0.08441	0.0343732	0.499817	0.14792	0.134386	-0.290581	-0.189085	-0.240877	0.193869	-0.0774226	0.0180739	0.307636	-0.0874473	-0.349169	0.0203073	0.0987178	0.0411943	0.659209	-0.0797145	0.421145	-0.126719	-0.423178	0.0645247	-0.209222	0.171753	0.237355	-0.35621	0.287516	0.140475	-0.0476482	-0.473564	0.135849	-0.591218	-0.0386457	0.0654535	-0.0746715	0.451964	0.310614	-0.0539541	-0.23209	0.137588	-0.17222	-0.0625358	-0.404455	0.0664217	0.134228
C22:1	0.163783	-0.50428	-0.112696	0.110965	-0.221264	0.0548988	0.322773	0.21816	0.0575893	-0.148439	-0.540757	0.112414	0.165438	0.63826	-0.088292	-0.224892	0.102153	-0.256797	0.0354569	0.0954658	0.389615	0.0487034	0.311512	0.317449	-0.725898	0.231035	-0.299254	0.0429124	0.105322	-0.287787	-0.255558	0.301176	-0.00665185	-0.369453	0.197012	-1.20068	0.0734578	0.149132	0.0553571	0.246276	-0.141493	-0.10779	-0.000259311	-0.0435446	0.128899	-0.114878	-0.177304	0.465912	-0.265683
C22:2	-0.0412025	-0.927432	0.0270451	0.424585	-0.284313	-0.169782	0.0285425	0.403213	0.0875442	0.0416575	-0.393316	0.238751	0.0308599	0.0626588	-0.0904072	-0.22899	0.0537271	-0.39206	0.0743658	-0.076229	-0.052106	0.345804	0.0200486	0.489454	-0.79601	-0.0235159	-0.236792	-0.254832	-0.266962	-0.581203	0.239486	0.143097	-0.510698	-0.454949	-0.0461254	-0.350008	0.107379	-0.0617032	-0.0247179	-0.138843	-0.0183227	0.5249	0.0853075	-0.0782362	-0.301781	-0.239709	-0.188718	0.199527	0.0297731
C22:3	0.0849187	-0.480775	-0.0960332	0.0765515	-0.222281	-0.148176	-0.260116	0.207441	-0.152427	-0.104374	-0.295194	-0.124577	0.0311196	0.131982	-0.159923	-0.0810225	0.281366	-0.0516104	0.18076	-0.0224208	-0.0125706	0.277084	0.225889	0.29891	-0.762905	0.217293	-0.193512	0.0610643	0.460833	-0.26287	0.321488	0.603971	-0.355108	0.0482972	-0.140761	-0.273461	-0.140855	0.162426	-0.565078	0.0336111	0.242139	-0.109029	-0.141937	-0.101457	-0.416787	-0.329648	-0.165631	0.120854	0.0330228
C22:4	0.114485	-0.53531	-0.0862495	0.0171402	-0.376634	-0.206015	-0.0651803	0.253212	-0.297871	-0.100518	-0.390915	0.142334	-0.133964	0.24636	-0.105452	0.153043	0.436936	-0.0377044	0.281214	0.0956032	0.230335	0.243353	0.397406	0.429552	-0.652014	0.530371	-0.00542682	-0.0244843	0.591871	0.055171	0.307369	0.675559	-0.378908	0.0767281	-0.321973	-0.158431	-0.175865	0.323049	-0.79812	0.0854962	0.378653	-0.157989	-0.710668	-0.35291	-0.952821	-0.542845	-0.0579853	-0.0932618	0.105528
C22:6	-0.0309627	-0.180447	-0.123256	0.0138918	-0.19918	-0.158414	-0.0330263	-0.0248303	-0.252046	-0.0149587	-0.294342	-0.00430136	0.0268874	0.0520864	-0.173979	-0.125514	0.195486	0.0984994	0.31603	0.174022	0.225979	0.114262	0.174335	0.338079	-0.274073	0.261392	0.0435155	0.0893998	0.267039	0.221363	0.177288	0.247274	-0.0547738	0.197867	-0.146655	-0.0910905	-0.0407599	0.263471	-0.15869	0.0535882	0.199038	0.0671949	-0.0870381	0.114143	-0.292121	-0.256812	-0.0819493	0.0720948	0.0313791
C23:0	-0.323133	-0.186412	-0.134379	1.95937	-0.230613	0.605224	0.0798661	0.0170177	-0.0652282	-0.291718	0.126543	0.359773	-0.355379	0.110619	0.762809	-0.395073	-0.0523381	-0.1982	-0.323818	0.0447078	0.393166	0.105047	0.719315	-0.0554008	-0.254847	-0.0200801	-0.271411	0.294529	-0.545584	-0.310868	1.05048	-0.648017	-0.162536	-0.063556	0.370951	-1.03458	0.166061	-0.446059	0.492176	0.982464	0.00346046	0.104659	0.0219292	-0.0129169	-0.0453062	-0.0701784	-0.384054	0.345187	1.13087
C24:0	-0.147875	-0.279485	-0.0297074	0.103981	-0.608288	0.857093	-0.13156	0.158634	0.116924	0.0080356	-0.0111692	0.19856	0.0679237	-0.0641551	0.270331	-0.338424	-0.0939864	0.0467112	0.0291978	0.180882	0.708224	0.0451492	0.721789	0.305392	-0.234304	0.094789	-0.0680657	0.173409	0.0511894	-0.394603	0.869266	-0.249759	-0.116878	-0.173143	0.050167	-0.993035	0.0419738	-0.118432	-0.102064	0.31436	0.209151	0.248936	-0.282183	0.184951	-0.0519386	-0.157157	-0.137634	0.219476	0.31983
C24:1	-0.105995	-0.236545	-0.236978	-0.215218	0.0234542	-9.18e-05	0.0271134	0.316888	-0.159352	-0.0896245	-0.402887	0.162536	0.102551	0.139593	-0.106908	-0.186778	0.235173	-0.125108	0.121554	-0.141357	-0.0640885	0.0490044	0.146328	0.251973	-0.547568	0.0235651	-0.149085	-0.00712088	0.068482	-0.2023	0.114871	0.408655	-0.248694	-0.46381	-0.318534	-0.413607	0.03652	-0.0820458	0.0921992	0.00105214	0.101491	0.127894	0.0619257	-0.07658	-0.163553	-0.0800636	-0.221461	0.0257333	0.078236
C24:2	-0.0470564	-0.345775	-0.189265	0.194987	-0.383559	-0.058887	0.0364661	0.248048	-0.246371	-0.154248	-0.444511	0.164861	0.0878127	-0.069767	-0.196225	-0.164914	0.075791	-0.155716	0.0310781	-0.264544	-0.521475	0.460755	-0.162508	0.267093	-0.834379	0.125549	-0.169232	-0.175993	0.299222	-0.482049	-0.33766	-0.0747489	-0.28183	-0.63338	-0.176335	-0.353747	0.142104	0.0975462	0.283024	-0.063129	0.163133	0.387175	0.0681529	-0.168459	-0.118946	-0.0831483	-0.195695	0.0732753	0.16234
C24:3	-0.318891	-0.258685	-0.258456	0.0209649	-0.668852	0.0734629	0.0457381	0.0321282	0.102721	-0.115248	-0.521718	-0.0483834	0.00533165	0.03225	-0.0411402	-0.311519	0.112057	-0.297698	0.0192496	-0.132923	-0.338622	0.193424	0.345351	0.207357	-0.840475	0.0980639	-0.237837	-0.0420602	0.105787	-0.334896	0.579928	0.0922609	-0.430554	-0.648549	-0.154614	-0.242305	0.0690343	0.107968	0.010222	-0.297357	-0.123549	-0.0561115	0.0606584	-0.158838	-0.098393	-0.00976783	0.154191	0.270539	-0.20563
C24:4	-0.0567785	-0.621714	-0.211616	0.19807	-0.248748	-0.097823	0.0367204	0.232228	-0.0551881	-0.041711	-0.417857	-0.00201168	-0.0637456	0.0591915	-0.0575614	-0.00699761	0.0379376	-0.25121	0.120782	-0.0880758	-0.0468458	0.501465	0.223302	0.130222	-0.787858	-0.0267852	-0.201338	-0.0274512	-0.0443659	-0.441974	0.0173246	0.232238	-0.158299	-0.226287	-0.132684	-0.335548	-0.0506894	0.110384	0.0345624	0.0267347	0.0966228	-0.192169	0.288348	-0.279264	-0.0816624	-0.0399384	-0.225503	0.194037	0.0694282
C24:5	-0.0802047	-0.212303	-0.232244	0.0237065	-0.24146	-0.301033	0.127871	0.109831	-0.105786	-0.178602	-0.44378	-0.235963	-0.136723	0.160092	-0.0993646	-0.14454	0.00700812	-0.148478	-0.0622449	-0.037419	0.153087	0.183269	0.180308	0.137372	-0.868888	0.130633	-0.262313	-0.0743497	0.152934	-0.30608	-0.0785748	0.133294	-0.00958223	0.0158048	0.086812	0.0145326	-0.00843091	0.291742	0.161741	-0.165672	0.45495	0.170919	0.591014	0.410716	0.433671	0.12734	0.159473	0.271687	0.204565
C24:6	-0.097945	-0.131092	-0.311952	-0.0486671	-0.330296	-0.353339	0.264857	-0.0784926	0.0432547	-0.176791	-0.513719	-0.272391	-0.367489	0.050028	-0.280969	-0.18658	-0.00375772	-0.0592353	0.0501648	-0.0124056	-0.189413	0.0364212	0.0430247	0.152286	-0.546453	0.0901144	0.0406118	-0.0232512	0.0351348	-0.290852	0.110141	0.119652	0.193781	0.13115	0.321761	0.0171069	0.251161	0.203066	0.267941	0.146466	0.248499	0.226113	0.735155	0.543958	0.542753	0.186818	0.231593	0.473246	0.257681
C25:0	-0.0902479	-0.0566272	0.159538	1.39465	-0.488665	1.02081	0.216899	-0.383723	-0.408244	-0.145975	0.382548	-0.0606188	0.186635	-0.196067	0.612918	0.00836964	-0.446831	-0.129258	-1.07602	-0.632723	1.10239	-0.0851593	0.902194	0.194425	-0.110308	0.235274	-0.126822	0.477857	0.262344	0.156597	1.40647	-0.861445	0.113114	-0.0297206	0.282195	-0.542518	-0.0822611	-0.708354	0.193234	0.100202	0.391457	0.761372	-0.386973	-0.164406	-0.121383	-0.280387	-0.36345	0.37267	0.0902977
C26:0	-0.0837004	-0.374722	-0.028682	1.16197	0.0820289	1.00903	0.235901	-0.122919	-0.248569	0.0393303	0.289097	0.55982	-0.341968	0.163141	1.02104	-0.107817	-0.610194	-0.312285	-0.140633	0.260763	0.534383	0.147636	1.67357	0.00836177	-0.286506	0.255359	-0.0101487	-0.164053	-0.00764773	-0.154921	1.7191	0.00569168	0.118446	0.0539352	0.221267	-0.825957	-0.0374401	-0.314714	-0.329983	0.667389	0.255246	1.33722	-0.297662	0.619313	-0.174934	0.279411	-0.876257	-0.0835248	0.0757707
C26:5	-0.056803	-0.644708	-0.374383	0.218694	-0.350408	-0.369431	-0.511983	0.430464	-0.0599107	-0.0448324	-0.608104	0.0121	0.0382734	-0.0218202	0.0380416	-0.127292	0.05344	-0.0922544	-0.109348	-0.259855	0.12545	0.426822	-0.0387945	0.280488	-0.800817	0.0843231	-0.147666	0.0321835	0.0482306	-0.216929	0.515266	-0.199031	0.181732	-0.291325	-0.221574	-0.954974	-0.21474	0.490001	0.121507	0.377919	0.244711	0.181397	0.210401	0.0694811	0.113912	-0.315081	-0.461312	0.347986	-0.0462208
C6:0	-0.223192	-0.313709	-0.124593	-0.122248	0.000626389	-0.723493	-0.0675983	-0.352649	0.183968	-0.325783	-0.133404	0.327127	0.0260672	-0.0551795	-0.0678598	0.0327041	0.150835	-0.0622093	-0.0514115	0.285438	-0.261569	-0.191373	0.30816	0.242129	-0.151421	-0.0629473	0.145276	0.0721123	-0.0336965	-0.113723	0.0686376	-0.297262	-0.0777049	-0.0803763	0.2203	-0.836321	0.0288603	0.257086	0.254334	0.264956	-0.123638	0.480595	0.321663	-0.120217	-0.0796509	-0.0682276	0.210667	0.118207	0.358111
Carnitine C14:2	-0.0105507	-0.0932367	-0.315584	-0.577802	-0.564423	-0.270035	2.86943	0.157463	-0.0132729	0.156716	-0.102501	-0.200741	-0.201327	2.77718	0.127442	0.223116	-0.040352	-0.35442	0.14255	0.18174	0.189556	0.513346	0.459374	1.32694	0.211951	0.0907403	-0.219874	0.0452805	0.148275	-0.0374922	-0.455815	0.438264	0.295998	0.24527	-0.132116	0.928595	-0.137325	-0.837752	0.153235	0.846477	0.0867101	-0.108494	-1.10512	0.524372	-0.151696	-0.0590644	0.0453459	0.0882822	-0.228574
Carnitine C18:1	-1.04684	-0.315258	0.07324	-0.449379	-0.270557	-0.114421	-0.79425	0.159865	-0.0370901	-0.0859796	-0.36612	-0.500453	-0.0834328	0.675517	0.183093	0.323275	0.161292	-0.157579	0.161305	0.0620572	-0.406636	0.511801	0.0413482	-0.916855	0.206748	0.495322	0.662464	0.185959	0.0846238	-0.0295968	-0.362731	0.369147	0.337385	0.462266	-0.0543534	0.378202	0.188547	-0.281751	0.174993	0.384011	0.223719	-0.193561	-1.45933	0.856115	-0.621365	-0.301609	0.0488389	0.368494	0.0474148
Carnitine C3:0	-0.490082	-0.220917	0.0770889	-0.384919	-0.522889	-0.167399	-0.901724	-0.103789	0.190961	-0.32617	0.0761841	-0.364949	-0.406633	0.00598576	0.00942073	0.100539	0.12484	-0.214765	0.0834773	0.022071	-0.276357	0.0355237	-0.131479	-0.400313	-0.201122	0.030182	-0.0823796	-0.0400419	0.128454	-0.0986761	0.19663	0.349793	0.262189	0.13	0.170085	0.151736	-0.348661	-0.204293	0.46957	-0.351709	0.0836722	1.11088	0.449768	0.387247	0.25697	0.178291	0.180152	0.332718	0.228069
Carnitine C4:0	-0.601373	-0.133812	0.400005	-0.805424	-0.68397	-0.267653	-1.23722	-1.32668	-0.0537045	-0.239993	0.00059575	-0.437898	-0.323506	0.00220864	-0.20293	-0.135891	0.213073	0.176379	0.18362	-0.0490279	-0.266623	0.0450422	-0.361736	-0.260241	0.363311	0.0237471	0.0441872	0.0123244	0.0858124	-0.417441	0.21893	0.219367	0.594151	1.19858	0.214979	0.92614	-0.304048	-0.395235	0.359383	0.0633286	0.201439	0.984498	0.935595	0.774493	-0.206873	0.175888	-0.10701	-0.753988	0.263716
Carnitine C4:0-OH	-1.09024	-0.658804	-0.205187	-0.584228	-0.540733	-0.354615	-0.827603	-0.23267	-0.210157	0.0325549	-0.0881492	-0.572355	1.53445	-0.330048	0.0357247	0.0590751	0.164921	-0.336616	-0.180788	-1.68496	-0.265018	0.121833	0.68172	0.239374	0.367742	0.0575862	-0.0506219	-0.147539	0.208674	0.287243	-0.201868	0.340979	0.306054	0.931546	0.0807316	0.847093	-3.90175	-0.41695	-0.247063	-0.218746	0.425736	1.18915	1.51924	0.552194	0.782816	0.680849	0.25532	0.164948	0.628602
Carnosic Acid	0.184359	0.155063	-0.601805	-0.00594564	-0.318423	-0.264332	0.0745379	-0.174012	-0.191727	-0.171896	-0.518055	-0.185713	0.0617308	0.116067	-0.0308316	-0.0311144	0.0635644	-0.228268	0.0993206	0.220013	0.267632	-0.234377	-0.317517	0.298224	0.0356781	0.269783	0.145453	0.132819	0.0668613	0.0221935	0.216243	-0.0712922	0.280221	0.0381909	0.303317	-0.169303	0.0336769	0.477764	0.209281	0.707325	0.622158	0.28509	0.122496	-0.00064647	0.855032	-0.0349091	0.2016	0.202983	0.382039
Carnosine	-0.204334	-0.123403	-0.054586	-0.398938	-0.157009	0.0319133	-0.142647	-0.138689	-0.138762	0.0795693	-0.118635	-0.119231	0.137313	-0.335418	0.587294	0.278785	0.107248	-0.131009	0.0392607	0.275771	-0.159991	0.282852	0.188154	-0.0363964	0.365487	0.0234457	0.175246	0.164019	0.332245	0.345602	0.152552	0.10329	0.317225	0.177051	0.152439	0.207657	-0.360722	0.0303825	0.409598	0.37287	0.255494	-0.0310803	0.318164	0.21016	0.23717	0.148002	0.220605	0.257665	0.240791
Carnosol	0.102164	0.184126	-0.474009	0.0635793	-0.178873	-0.168576	-0.0882837	-0.2999	-0.3681	-0.247913	-0.708331	-0.166801	0.0923731	-0.183684	-0.184515	0.188527	0.226343	-0.0793065	0.130265	0.150507	0.258199	-0.118111	-0.0500245	0.382017	1.05747	0.191599	0.206369	0.154197	0.240893	0.0155735	0.476734	-0.0110481	0.454402	0.440369	0.764654	0.510878	0.58603	0.899255	-0.678902	0.175448	0.784467	0.209751	0.173335	-0.0344631	1.97035	-0.32501	0.787067	0.482045	0.792892
Ceramide(d18:1/14:0)	0.418033	-0.111914	0.0979219	-0.644042	-0.186576	0.24631	-0.543086	-0.127894	0.0333666	0.0147886	1.42611	0.196694	-0.580133	0.126895	-0.0144442	0.463307	0.285532	-0.241038	0.545943	0.0840548	-0.395337	0.415043	0.451166	-0.144485	-0.113374	0.112201	0.0260008	0.091433	0.433767	0.57958	-0.27465	0.780547	0.0325986	-0.177381	0.0568905	0.385829	-0.00526583	0.410425	0.380588	1.20505	0.513522	0.01292	-0.436343	0.763183	-0.519746	-0.161649	0.295794	0.219057	0.229255
Ceramide(d18:1/18:0)	-0.103445	-0.195525	-0.114005	-0.226292	1.12132	0.352341	-0.349431	0.401396	-0.300713	0.13543	-0.173954	-0.00480271	-0.136313	0.138842	0.248649	0.156954	0.15707	0.0242026	0.0668129	0.725394	-0.00343904	-0.402544	-0.323989	-0.304792	-0.0383094	0.0861477	-0.159846	-0.215661	0.2451	0.0468175	0.0110741	-0.0575972	0.0461191	-0.141847	0.389327	0.464658	0.277578	-0.243012	0.503819	1.82377	0.76109	0.172799	0.265806	-0.111176	0.335014	-0.420954	0.515556	0.281303	0.121297
Ceramide(d18:1/18:1)	-0.214125	0.0152355	-0.00764867	0.0997854	-0.372599	0.0390134	-0.530239	0.161052	-0.0947478	-0.0970155	0.127673	-0.223947	-0.151211	0.149088	0.236449	0.192549	0.0572738	-0.385202	0.0972452	0.321993	-0.120577	0.604589	-0.0816668	0.24328	-0.195293	0.0749217	-0.0505265	-0.261308	0.24843	0.22159	0.0437811	0.192379	0.11081	0.00987056	0.0705026	0.479074	-0.217138	0.565844	0.54871	1.81718	0.451035	-0.0952744	-0.0423279	0.458386	-0.326341	-0.0115471	0.265925	0.355511	0.165488
Ceramide(d18:1/20:0)	-0.0672505	-0.262864	0.202091	-0.149189	0.711059	0.12369	-0.365451	0.118447	-0.607482	-0.0154848	-0.0839555	-0.27415	0.0576234	-0.47468	0.277582	0.588941	0.280096	0.127408	-0.0176746	0.747494	-0.158247	-0.614653	0.424204	-0.401422	-0.0645727	-0.464103	0.204343	-0.48587	0.350983	0.075157	-0.456409	0.109409	-0.351119	-0.13187	0.47115	0.731861	0.984077	-0.0056171	0.46556	1.24534	0.789027	0.465161	0.0204344	-0.233926	0.726172	-0.320791	0.663025	0.0715602	0.142958
Ceramide(d18:1/22:1)	-0.0571475	-0.200521	-0.136581	-0.30199	0.014287	-0.472788	-0.510317	0.0152813	0.226226	-0.0147505	0.243871	-0.12687	-0.371796	0.186292	0.643949	0.467058	0.200057	0.0435109	0.394146	0.569776	0.0719166	-0.363249	-0.319253	-0.214325	0.02344	0.0859768	0.288986	-0.164016	0.284307	0.119664	0.118436	0.0398624	0.141701	-0.0143353	-0.280242	0.0975877	-0.0379332	-0.0162858	0.479917	1.45436	0.143666	-0.221378	0.281669	1.03118	0.577596	-0.0994499	0.298787	0.566877	0.192756
Ceramide(d18:1/24:1)	-0.325784	-0.312788	-0.141786	-0.350728	0.902486	0.121457	-0.207447	0.0371089	-0.45355	-0.0484475	-0.0298852	-0.0536346	-0.225604	-0.164193	0.947541	-0.155922	-0.0521001	0.551677	0.027262	0.706544	-0.346589	-0.117656	-0.000518517	-0.639679	-0.23912	0.0737708	0.0437916	-0.117644	0.198743	-0.390925	0.0821217	0.0573424	0.176625	0.0939024	0.519089	0.47798	0.341106	-0.35359	0.612849	1.5873	0.855394	0.252648	0.191026	0.0453897	0.643142	-0.369293	0.290033	0.159289	0.141354
Ceramide(d18:2/16:0)	-0.342447	0.181786	-0.178539	-0.372379	-0.146449	0.0106693	-0.625009	-0.1417	0.0706262	0.110283	0.627047	-0.357211	-0.475641	0.686343	0.217334	0.609855	0.0997953	-0.159014	0.225601	0.301618	-0.042242	0.620617	0.102077	0.103249	-0.0333689	-0.106572	0.0883676	0.28488	0.756972	0.670871	-0.382284	0.734989	-0.208121	-0.185042	0.011908	0.475537	-0.374834	0.320169	0.254964	1.4248	0.337931	-0.634358	-0.225308	0.482892	0.157963	-0.138816	0.134054	0.184751	0.264562
Choline	0.0363021	0.0970339	-0.492814	0.330392	-3.45006	-2.45459	-0.772378	0.289686	-0.0232426	-0.277197	0.0535059	-0.189093	0.321254	0.316301	0.371571	0.103437	-1.25952	0.128169	-0.390506	-0.0107667	-0.233412	-0.200038	-0.00264018	0.231762	1.12846	0.209783	0.268078	0.311565	0.56329	0.336332	0.0574982	0.512956	-0.444487	0.746522	-0.172129	0.78319	0.434117	-4.0723	0.559305	-0.592175	-1.25533	-0.666059	-0.457549	1.16755	0.112181	-0.22483	-0.656865	-0.247772	-0.588566
Cis-4-Hydroxy-D-Proline	0.0358014	-0.454948	0.0192377	-0.255307	-0.359785	0.0502911	-0.102112	-0.217335	0.0503145	-0.105032	-0.174706	0.053306	-0.191829	-0.00918409	0.594108	0.24763	0.26676	0.232476	0.333626	0.249909	0.1089	0.197181	-0.061065	0.111581	-0.0954052	-0.10109	0.113128	0.361775	0.415443	-0.388916	0.117794	0.139297	0.0578791	-0.1726	-0.490347	0.181358	-0.784884	0.00773262	-0.560195	0.588539	0.354269	0.0546383	0.374909	-0.703483	-0.111968	-0.165666	0.17564	0.101562	-0.126922
Citramalate	-0.00681565	-0.149427	-0.0469926	-0.333901	-0.343979	-0.690952	-0.379561	-0.158801	0.0643464	0.00207708	0.00606545	-0.224945	-0.585771	0.0246483	-0.189474	-0.31276	-0.357271	3.55913	-0.0467256	0.166888	0.293297	0.0731438	0.267203	-0.103186	0.261961	0.532513	-0.071064	0.400539	0.365152	0.250181	0.228524	-0.380292	0.516278	0.353632	0.0899152	-0.0322734	-0.138921	0.0627001	0.552985	0.18671	0.280441	0.411533	0.115756	0.182232	-0.865979	-0.113429	0.0806089	-0.0345075	0.278204
Citrate	0.975145	-0.0540859	1.10067	0.178444	0.0571997	-0.415045	-0.387446	-0.114733	0.0464704	-0.0899638	0.114381	0.352028	0.360437	0.077312	0.148929	0.345532	-0.286149	0.658894	0.241774	0.446931	0.558948	-0.253682	0.139577	0.29879	0.106516	0.296725	0.0318462	-0.167544	-0.0208951	0.119286	0.280989	-0.277671	0.0756928	0.840415	0.143292	-0.42817	0.546711	0.113408	-0.0956993	0.137454	0.063069	0.138794	0.0188373	0.0948042	0.00796619	0.237424	0.303942	0.681002	0.033296
Citrulline	0.368308	0.655945	-0.137085	-0.170145	-0.136997	-0.164627	-0.175311	-0.23563	-0.218986	-0.124739	-0.331012	-0.0598339	-0.225645	0.566642	0.0489594	-0.0996576	0.134258	-0.047765	0.14265	0.104989	0.0187287	0.135754	-0.118337	-0.147008	-0.0586625	0.181014	0.0119167	0.0476535	0.117348	0.00211092	0.116562	-0.182486	0.124659	0.251139	0.0878012	0.0411034	-0.0248087	0.0535739	0.0777937	0.0774239	0.0749709	-0.0483188	0.100852	0.208191	0.00100255	0.127854	-0.359382	0.0461179	-0.0423658
Citrusin E	0.115734	-0.208862	-0.464594	-0.604921	-1.26537	-0.48521	0.145747	0.802547	0.0556379	-1.78737	-0.21016	-0.932896	-0.460109	-0.0271839	-0.306118	-0.185738	0.34103	-0.240364	-0.0622559	0.492191	0.138359	0.0555891	0.481005	0.437427	0.861123	-0.409186	1.43211	0.44908	0.169304	-0.371808	-0.00415446	-1.11824	0.0568699	0.00924506	-1.00716	0.419339	0.261022	0.32746	1.20333	-0.101184	-0.813242	0.711779	0.2458	0.53693	0.386237	-1.5446	0.184886	-0.776519	0.334263
Clozolam isomer	0.277781	-0.107454	4.80586	-0.328909	-0.506968	0.107833	-0.131813	-0.367731	-0.109569	0.455795	1.45394	-0.309699	-0.250247	0.251932	-0.256295	0.263306	0.151353	0.508378	0.113694	-0.0574671	0.0542856	0.549161	0.052825	0.244564	0.205562	0.137013	0.108955	0.0548717	0.383592	-0.181425	-0.0262204	-0.235126	0.167662	0.257463	0.27629	0.104751	0.0868583	-0.0443383	0.456754	0.481836	0.139941	0.161721	0.558111	-1.066	-0.208078	-0.0376578	-3.9041	0.327825	0.211087
cortisol	0.579405	1.12016	-0.786404	-0.0234149	-0.581287	-0.199186	0.610545	-0.309612	-0.039281	-0.162804	-0.38927	-0.56835	-0.878181	-0.261731	0.462624	-0.0271238	-0.103899	-0.285159	0.394249	-0.0647867	0.0151457	0.0863163	-0.184885	-0.144229	0.107193	-0.54891	0.136856	0.0796239	-0.0306899	0.120665	0.219257	-0.173817	0.36112	-0.192871	1.16499	0.337502	0.440775	0.0367721	0.408849	0.71634	1.46203	0.646047	1.05395	0.0476442	1.69267	-0.184769	0.739736	-0.166749	0.709628
Cortisone	0.297099	-0.0348424	-0.24009	0.156979	-0.459812	-0.0152425	0.396729	0.572971	-0.181726	-0.0825071	-0.259423	-0.87297	0.0488866	0.0425249	-0.586935	-0.316208	-0.0244809	-0.0380737	-6.53642	0.101347	0.611638	-0.25743	-0.054778	0.580328	-0.000914032	0.12014	-0.115453	0.0799573	0.0878311	-0.0982855	0.257178	-0.0440172	0.873872	-0.32651	0.108047	-0.0554175	-0.000327941	-0.129919	-0.0771215	-0.0465741	0.285343	0.172243	0.0138171	-1.65889	-0.132434	-0.0968067	-0.146712	-1.1536	2.33816
Creatine	-0.549054	-0.205554	-0.0431115	-0.400846	0.821283	-0.100596	-0.420357	-0.300255	-0.138227	-0.0611512	-0.0673829	0.18074	1.15126	-0.36139	0.234231	0.717701	0.0123508	0.274179	-0.121022	0.214117	-0.128936	-0.0139585	1.37238	-0.12713	1.28872	-0.102203	0.743471	0.0140793	0.539257	0.304671	-0.121189	0.0629088	0.39903	0.172079	0.158532	0.215168	-0.29687	-0.221115	0.391613	0.150183	0.067665	0.0919803	0.364804	0.386977	0.619243	0.376602	0.110741	0.228334	0.273586
Creatinine	-0.0810075	0.0203679	-0.146727	0.0239484	0.0656724	-0.166691	-0.322577	-0.104437	0.0140149	-0.145654	0.071786	0.169296	-0.235243	0.0409378	0.0682888	0.189429	0.145298	0.101598	0.0227987	0.13273	-0.106649	0.197918	-0.208377	0.0147981	0.0792473	-0.0556132	-0.011752	0.169666	0.332883	0.0843151	0.0158665	0.119988	0.173221	0.12647	0.0435416	0.158651	-0.436147	0.277706	0.240497	0.279885	0.170615	0.293836	0.158025	0.226634	0.0967086	0.226092	0.246563	0.343216	0.231213
Cucurbic Acid	-0.654704	0.416344	0.0606832	-0.711137	0.0824003	-0.125981	-0.454832	-0.082287	-0.172772	-0.397826	-0.143573	-0.597438	0.339911	-0.0839644	-0.273855	-0.0739917	0.0134212	0.0475055	-0.522475	0.311265	0.124308	-0.151794	0.0299956	0.026363	-0.253064	0.125961	0.0171645	-0.0109687	-0.103957	0.265169	0.201579	0.112725	0.335096	0.0348119	0.21814	-0.0626169	0.0126908	0.0090496	-0.0186641	-0.148709	0.0941911	0.123425	-0.0983683	0.046784	0.150152	-0.124856	0.163766	0.561536	0.448837
Cumildehyde	-0.017492	0.357719	0.449609	0.862328	0.169208	-1.32247	-0.207176	0.790429	0.284647	-0.161888	0.246826	-1.31404	0.33364	0.723344	-0.543777	0.208532	0.264152	-0.190054	-0.0610913	0.118234	-0.539529	-1.81581	-0.437475	0.198206	-0.36511	-0.100295	0.100002	0.385369	-0.891347	-0.349298	0.0865915	0.0326308	-0.068387	-1.27116	0.0206543	-0.733705	0.219232	-0.104614	0.768027	-1.77266	-1.61252	0.526685	0.374947	0.155093	0.152022	0.0477062	0.0833965	0.247799	-0.581746
Cyclopentanone	-0.554235	0.129573	-0.0522992	0.0924557	-0.253788	-0.163234	-0.440819	-0.543498	0.0964158	0.0744666	-0.0635622	0.782082	-0.0480215	-0.735781	1.1497	0.280447	0.343583	0.0658498	-0.518732	-0.264741	0.335051	0.73116	-0.156276	-0.00170746	-0.261262	-0.0877149	-0.435439	0.0795933	0.983619	0.352203	0.0593885	0.0726974	-0.250248	-0.274418	-0.112328	0.220753	0.0908832	-0.559428	-0.0376024	0.552911	0.516572	0.150677	0.905786	0.203639	-0.132842	-1.13096	0.33272	-0.0698661	-0.100526
Cysteine sulfate	0.184899	-0.0678627	-0.149916	-0.0421955	-0.786012	0.0440444	-3.86046	0.204914	-0.387918	-0.208792	0.136592	-0.310531	-0.418931	-0.175979	0.567062	-0.187949	0.212849	0.0558974	0.100994	-0.161774	-0.128021	-0.114097	-0.0910566	5.43058	-0.017483	0.0186361	0.0975947	-0.078828	-0.553915	0.156898	-0.158179	-0.785716	0.0636528	-0.191529	0.273117	-0.176248	0.133946	-0.0437037	-9.24e-05	0.204233	-0.398864	-0.619265	0.379218	-0.103603	0.416228	0.00844738	-0.00795741	-0.322379	0.116002
Cystine	0.108666	0.0845218	-0.420086	0.217933	0.337744	-0.0786123	-0.141258	-0.333352	-0.0471525	0.019863	-0.44825	0.00129762	-0.14392	0.229493	0.0337284	0.507391	-1.33465	-0.00331219	0.315806	0.0817186	0.217271	-0.111072	-0.190337	0.245315	0.0994755	0.0494802	0.0725781	0.0925391	-0.0733732	0.0484102	0.0210533	-0.283662	0.229186	-0.186411	-0.0290723	0.0137759	-0.203698	-2.19178	0.172463	-0.0135517	0.266879	-0.111127	0.330517	0.287507	0.178999	0.174972	0.0498784	0.262686	0.105842
Cytidine	-0.58312	-0.157431	-0.657079	-0.818724	-1.3468	-0.124841	-0.243139	-0.117808	0.285382	-0.241154	0.112336	-2.05437	-0.311546	0.135246	-0.284876	-0.227861	-0.452678	-0.188598	-0.525118	-0.103694	-0.940864	-0.0875667	0.140084	-0.121351	1.1652	-0.492048	0.231385	0.176348	-0.128571	-0.027557	0.046928	0.170604	0.0918805	0.75507	0.175895	0.817608	-0.229527	-0.217122	1.11839	-0.322643	-0.224364	0.248785	0.306782	0.875065	2.23812	0.301744	0.274488	0.214445	0.38499
Cytosine	0.101539	-0.102056	0.0769903	-0.267769	0.110628	-0.360134	-0.280649	0.028897	-0.0858487	-0.206289	0.0167047	-0.12247	-0.242057	0.248191	0.233151	0.385517	0.10815	-0.172826	0.0621605	0.190531	0.0967655	0.298508	-0.419373	0.0349729	0.18346	0.241143	-0.0219595	-0.0718421	0.0800058	0.0287358	0.330443	0.420932	0.145552	0.0638045	0.162931	0.263724	-0.0383561	0.309939	0.118566	0.508269	-0.0815621	-0.316241	-0.19451	0.309788	0.570351	0.363278	0.311463	0.388973	0.342365
Deoxycarnitine	-0.180091	-0.122596	-0.302794	-0.177505	-0.0610609	-0.328326	-0.186182	-0.0483969	-0.278882	-0.142778	-0.236878	0.012308	-0.352513	-0.267819	-0.111928	-0.200149	-0.530905	-0.015745	0.140826	0.168922	0.13376	-0.0316919	0.091261	0.126458	-0.0715303	0.136833	0.0414004	-0.00311104	0.273953	-0.0362501	0.0780087	-0.203862	0.131995	0.0938393	0.103409	-0.03807	0.0635173	0.247773	0.136683	0.115391	0.413304	0.0888627	0.271858	0.182689	0.0607175	0.0917496	-9.08e-05	0.254789	0.218546
Deoxycytidine	-0.0342072	-0.041291	-0.0420679	-0.0226349	0.17715	-0.24467	-0.237939	-0.254439	-0.128008	-0.166083	-0.144172	-0.0309665	-0.128577	0.115509	0.335138	0.214817	0.187987	0.00488853	0.118522	0.103096	0.128783	-0.039852	0.695108	0.33655	0.311299	0.248037	0.10085	0.0139374	0.234049	-0.505891	0.320845	-0.108681	0.573893	0.504852	0.331211	0.286851	0.523406	0.0975163	0.208087	-0.0148092	0.192109	0.194357	0.308888	0.09266	0.639903	0.393639	0.337776	0.454977	0.330767
Deoxyguanosine	-0.268148	-0.00716989	0.649007	-0.261432	-0.818825	0.13445	-0.0732766	1.64041	-0.717266	-0.0689585	-0.228662	-1.02477	-0.0765397	0.18323	0.134004	0.693876	0.325889	-0.0760003	0.107589	-0.0218096	-0.109505	0.379008	-0.0804446	0.401416	-0.0603151	0.385593	-0.239607	-0.0118811	0.231602	0.209691	0.224888	0.174428	0.0198814	0.0505404	0.388103	-0.171258	-0.403102	0.28693	0.27674	0.133473	0.0823249	-0.0321831	0.579514	0.458381	0.0785243	0.670944	0.0814702	0.731306	-0.054573
Deoxynivalenol	-0.0476328	1.58604	-0.387336	-0.832332	-0.71272	2.21617	-0.709816	-0.335473	-0.822315	1.53548	0.498858	-3.8274	2.23392	-0.125221	-0.116446	0.319529	0.0965693	-0.38536	-3.92385	-1.0737	0.00633481	-2.90401	0.70754	0.125716	-0.184085	0.507367	-0.503145	0.336635	-3.8397	-2.78637	0.0341973	-1.25631	0.0939861	-0.473275	0.821545	-0.149289	0.391733	-0.760852	1.87553	0.0098347	-0.585662	0.841993	-0.353113	-0.0933773	-0.948261	-1.63434	0.0804268	-0.282302	0.327473
Deoxyribose	-0.112106	0.13904	-0.121022	-0.304806	-0.0401128	-0.174663	-0.25079	-0.189741	-0.867759	-0.0289248	-0.0640633	-0.171442	-0.462194	0.00247597	-0.0317121	0.0753045	0.31391	0.0428696	0.116264	0.0230522	-0.117868	-0.122988	-0.0198545	0.255637	0.0479507	0.00657709	-0.133166	-0.0875194	0.320415	-0.365824	0.0714504	-0.09999	0.159927	-0.0662209	0.432435	0.201545	0.27149	-0.147162	0.424145	0.21335	0.0909048	0.119385	0.0404235	0.184437	0.118657	0.260989	0.176134	0.908425	0.502426
Deoxyribose 5-Phosphate	-0.0976249	-0.0402718	-1.83003	-0.294597	-0.045106	-0.400879	0.189433	-0.525519	0.210684	-0.970073	2.18615	-0.0380465	-0.358991	-0.00467677	-0.136929	0.644834	0.720781	-0.261567	0.251301	0.00442025	0.0951518	0.16066	-0.00457154	0.109891	-0.0819664	-0.867042	-1.55119	-0.0521978	-2.17329	-0.0088164	0.103569	-0.25186	0.217538	0.0311398	-0.748642	0.065924	0.468288	0.287075	0.123863	-0.0352659	0.316496	0.31056	0.263063	0.0212223	0.0139799	0.778452	0.185297	-0.0735546	-0.0662037
Deoxyuridine	0.11928	-0.100155	-0.140159	-0.157464	-0.176386	-0.488751	0.0706384	-0.393518	-0.329161	-0.137574	0.0208578	-0.0983774	-0.314373	0.17215	0.118017	0.222956	0.360536	0.23067	0.184079	0.166451	0.137313	-0.0176304	0.0452519	0.168337	1.12813	0.287405	0.144266	0.151069	0.657022	-0.0167367	0.0546691	-0.186393	-0.220894	-0.0502152	-0.168847	-0.281436	-0.502272	-0.0334807	-0.454746	-0.155725	0.20292	0.273953	0.0847577	-0.671826	-0.47552	0.0080428	-0.161357	-0.363571	0.0353596
D-Glycero-L-Galacto-Octulose	0.0186524	0.0133411	-0.231237	-0.170784	-0.181865	-0.399753	-0.178734	-0.150579	-0.208331	-0.143598	-0.592236	-0.0493392	-0.254043	0.0199095	-0.00108872	-0.0655507	0.0946722	-0.0776678	0.151771	0.0712278	0.06531	0.139576	0.115606	0.179492	-0.0773429	0.0747029	-0.0278573	0.0637759	0.0991999	0.0037399	0.0084624	-0.281187	0.211526	-0.0445739	0.132752	-0.0665208	0.158863	0.0824496	0.192977	0.0262214	0.260525	0.224199	0.11264	0.192375	0.0934722	0.136771	0.0448136	0.228866	0.106142
Diacetyl	-0.160158	0.505829	-0.470442	-0.155774	-0.754341	-0.277639	0.235284	0.313779	-0.32469	-0.546756	-0.517252	0.266224	-0.580261	-0.371067	-0.155867	0.180058	-0.773553	-0.24344	0.0234722	0.00653344	0.382512	-0.379287	0.154741	-0.380516	-0.00696789	-0.685189	-0.180526	0.591318	0.131143	-0.216675	0.0680736	-0.267579	0.433614	-0.832439	0.226778	-0.39054	1.32321	-0.110132	0.0108444	-0.176393	0.260176	0.54784	0.960379	0.53399	0.335022	0.0689417	0.281673	0.0148265	-0.141529
Dibutyl oxopropanedioate	-0.636337	-0.399938	0.14584	-0.468457	0.512524	-0.210733	0.543121	-0.316763	0.590817	-0.305838	-0.227509	0.350647	0.554042	0.0476514	0.107989	0.0140554	-0.0900183	-0.0492579	0.168859	0.773023	-0.121444	-0.127139	0.407455	0.670099	-0.150137	-0.469385	-0.0819794	-0.0426931	0.0751456	-0.0539661	1.3878	0.75537	-0.375856	0.0193918	0.149311	-0.106211	0.400991	0.0458265	-0.218565	0.157028	0.521007	0.208869	-0.745909	-0.133947	0.0998341	0.185558	-0.00254862	0.875662	0.3197
Diethyl tartrate	0.119596	0.277111	-0.0706949	-0.110526	0.215663	-0.454517	-0.163716	-0.04011	-0.141889	-0.258783	-0.0278807	0.0927128	-0.909062	-0.0664221	0.250826	0.187717	-0.0946286	-0.195513	0.121192	0.0323309	-0.148862	-0.0426269	0.0952221	0.00499283	-0.385702	-0.057123	-0.219971	0.0867874	0.185364	-0.0475055	1.01477	0.196824	0.188154	0.0177097	-0.139848	-0.0784985	0.299834	-0.0843978	0.185684	-0.0126292	0.0352612	0.177142	0.480217	-0.0285945	-1.06752	0.37816	0.35531	0.195021	0.291368
Dihydroceramide C2	-0.608497	-0.157815	0.336806	-0.396681	0.726101	-0.503863	0.0177752	-1.30392	0.231474	0.318822	-0.273346	0.581501	0.8989	-0.413085	0.256105	0.285541	0.151915	0.666808	0.222251	-0.165042	-0.19638	0.462379	-0.793295	0.824993	-0.648439	-0.078721	0.191677	-0.311048	0.497714	0.651464	0.276381	-0.675333	-0.0864735	0.199285	1.14747	0.446805	-0.19806	-0.199521	0.718916	0.864191	0.714776	-0.259743	0.157938	-0.506209	-0.0292467	-0.121221	-0.22713	0.157547	-0.000914813
Dihydrothymine	-0.243651	-0.0620181	0.148759	-0.357764	0.229281	0.425601	-0.397848	1.2817	0.464199	-0.23389	-0.114632	-0.057351	0.626022	-0.116473	0.0927363	0.259575	0.116305	-0.767185	0.130443	0.233555	0.0688488	0.291707	0.51948	-0.0426806	-0.143399	0.0796171	0.0646551	0.0547111	0.269498	0.132702	0.0779367	0.261199	0.215539	0.0314404	0.0966024	0.255658	-0.305114	0.160315	-0.0022138	0.193421	0.353693	0.469906	0.194587	0.521544	0.0633814	0.556274	1.07365	-0.308396	0.233853
Dihydroxyvitamin D3-lactone	-0.394829	-0.150679	-0.475526	-0.0391509	-0.575629	0.261207	0.00442213	-0.0537904	-0.120331	-0.085735	-0.518178	-0.0175247	-0.765892	0.124753	-0.198457	-0.373098	0.0454998	0.150503	0.255184	-0.148017	0.0194099	-0.341813	-0.226684	-0.0222719	0.207643	0.179225	0.0145701	0.168298	0.395457	-0.0435718	-0.0566183	0.125375	-2.13948	0.217657	0.223147	-0.169461	-0.749164	-0.0359832	-1.34313	-1.72206	0.317377	-0.863948	-4.40086	-0.111092	-0.969649	-0.646583	-1.41654	-0.554731	-1.27657
Dimethoxy-sulphobenzoic acid	0.0320341	-0.278009	-0.175025	-0.469036	-0.377238	-0.379159	0.00696655	-0.220976	-0.0921895	-0.503677	-0.642616	-0.517368	-0.636728	0.0932638	-0.205421	-0.570128	0.342098	-0.175937	0.398014	0.768898	0.0996425	-0.174206	0.0760611	0.111956	0.0311643	0.131306	0.142186	-0.299238	0.0967208	0.252175	-0.210087	-0.275222	0.279818	0.266406	0.337335	0.365739	0.235098	-4.85718	3.11927	0.109788	0.142465	0.263499	0.544036	0.424214	0.339145	0.233348	0.448019	0.479165	0.333312
dIMP	-1.99131	-1.05509	-0.534008	-0.485151	-0.4833	-0.0953423	0.584375	0.143074	0.863275	0.412157	-0.0982209	-0.887343	-0.843832	-2.18828	-2.26284	-2.04228	-1.25258	-0.74505	-0.155339	-1.02269	-0.90912	-0.285381	-1.98834	-3.03189	-0.774059	-2.55805	-2.58022	-1.04998	-1.66992	-1.25938	-1.63452	-3.07952	1.36151	0.919687	0.911841	0.307542	0.200466	-0.0755197	2.39378	-0.0543426	0.0846636	1.06646	2.15471	-0.0810759	2.78453	1.84473	0.343502	0.708665	1.34851
Dioxoheptanoic acid	-1.05865	-0.0865884	0.0979477	0.0315868	-0.0263327	-0.229567	1.75494	-0.234304	-0.69247	0.0484917	-0.144489	0.115562	0.138554	-0.554244	-0.311732	0.210804	-0.504123	0.00465249	0.130228	-0.0485732	-0.352455	0.0244692	-0.201122	0.230042	0.205978	0.249505	-0.235483	0.353777	0.327728	0.486618	-0.27479	0.250648	-0.106438	-0.115195	0.144881	0.138343	-0.0546402	0.0426972	0.0342887	0.0881151	0.0553655	-0.891584	0.201953	0.0171274	-0.401465	0.115544	0.151217	0.0277184	0.599488
Docosamide	0.863949	0.579627	1.16242	-0.249442	-0.668155	-2.94596	-0.612451	-1.83421	-0.15554	-1.49716	-1.1211	0.546315	2.23363	0.607948	0.759953	1.56369	-0.939968	2.97331	0.958567	0.97599	3.32955	-1.392	-0.0925194	0.146399	-0.299197	0.209029	0.667916	0.0863062	-0.18945	0.634084	1.29724	0.662489	0.239178	-0.713071	0.351109	-0.365197	-0.732511	0.586097	0.266261	0.388965	-0.181282	1.18614	0.121077	-0.870247	0.39191	-1.12192	-0.667188	0.578504	-0.380424
Dodecanedioic Acid	0.102934	-0.277821	-0.541003	0.404361	0.00258063	-0.496636	0.507768	-0.184626	-0.153959	0.141195	-1.28167	-0.0411298	-0.205353	0.0764652	-0.0183638	0.134376	-0.0417649	-0.0888778	0.54091	0.818605	0.216487	-0.4636	0.115027	0.0798067	0.0843101	0.00382775	0.0427985	-0.110842	0.301379	-0.0274157	0.0029018	-0.00212214	0.189326	-0.0409141	0.397135	0.041574	0.0954772	0.00566983	-0.0831699	-0.0191403	-0.135595	0.533776	-0.962547	0.0593789	0.164898	0.181254	0.0702858	0.450667	-0.0339202
Eicosapentaenoate	0.0830304	-0.333709	-0.225318	-0.40016	0.522146	-0.161574	-0.0652922	0.304155	-0.169892	-0.0649541	-0.251529	0.253428	0.0819695	0.200001	-0.197176	-0.0213926	0.115064	0.0629358	0.338058	-0.0788119	0.0837572	0.10807	0.503608	0.40538	-0.101379	0.175701	0.28102	0.207273	0.227347	0.174156	0.1752	0.281947	-0.0260685	0.244455	-0.0448994	-0.0416433	0.00681093	0.206922	-0.0722869	-0.0902972	0.326162	-0.0555888	-0.120126	0.0167189	-0.259765	-0.331344	0.0997084	0.246222	0.133817
Enterodiol	-0.369297	-2.053	-2.87651	0.977961	2.64157	0.0327581	-1.84146	-0.233139	0.137148	-2.19461	0.450151	-2.79332	-0.620001	-2.10546	0.00967954	-0.432658	-0.325074	2.16744	0.937226	-0.21581	0.276924	-0.269701	-4.1901	-0.0897547	-1.03284	-0.296955	2.91318	0.498167	0.868899	-1.86587	-1.28865	3.17958	0.0884481	-0.181965	-1.60562	-1.62529	0.522018	1.62121	-0.407212	-1.08101	-0.297372	-0.638994	0.611661	-1.04436	-0.981371	0.123429	0.300276	0.745343	-3.17394
Eplerenone	0.0901518	0.291187	-0.742867	-0.628416	0.264248	1.76311	-0.00481735	-0.353474	0.52436	0.637298	-0.202661	-2.53621	0.531436	0.638775	0.0406254	0.201123	0.340976	-0.539148	-3.33302	-0.119227	0.418441	-1.00844	-0.568373	0.450078	-0.157153	0.370488	-0.355989	-0.137869	-3.08823	-1.38658	-0.674923	-0.485033	0.06081	-0.201654	0.411216	1.03078	-0.0228931	-0.34268	0.629088	0.23899	0.393631	0.601149	-0.037402	-0.0945999	-0.112671	-0.631132	-0.43915	-0.0100244	0.273617
Eremopetasinorol	1.45971	0.143603	0.832489	0.2592	-1.90196	-4.02975	-1.08927	-1.53118	-1.57683	-1.84263	-1.35444	-1.198	1.94545	0.787951	0.80675	0.686058	-0.431995	0.543732	1.74123	1.69311	2.86872	-2.49906	-0.254014	1.74169	-0.917961	-0.0293975	0.0403421	0.240857	-0.948244	-1.39962	1.76331	-0.144009	0.554009	-1.35294	0.446088	1.26347	-1.06413	0.00167165	0.203145	-0.763843	-1.8778	0.917709	0.351209	-0.510171	-0.0166166	-0.000680949	0.113443	-0.125989	-0.137552
Erucamide	2.687	0.39796	0.150195	-0.454772	-1.24506	-2.8317	-0.683092	-2.08071	-0.118823	-1.81138	-1.31553	0.972042	1.76065	2.09286	0.111007	2.06817	-1.63915	2.57924	1.23884	1.03305	0.751262	-0.491409	-0.0741208	0.121801	-0.494994	0.237258	1.47294	0.00857625	-0.0972087	0.608137	0.904457	1.21449	0.689976	-1.04723	0.874637	-1.3197	-1.64096	0.979467	0.720529	0.419188	-0.290741	1.41788	-0.0759662	-1.12431	0.876002	-0.426835	-0.568525	0.449312	-0.542795
Erythritol	0.0720162	-0.0140188	-0.200095	-0.182527	-0.192729	-0.323185	-0.144323	-0.124664	-0.172259	-0.203051	-0.168778	-0.0664658	-0.325187	0.0217181	-0.07846	-0.0483213	0.134335	-0.0163005	0.135501	0.0793864	0.203524	0.148164	0.0754937	0.191562	0.0160729	0.125694	0.0676998	0.0427726	0.17705	0.0324064	0.0219333	0.00894904	0.141123	0.0459142	0.140066	0.0441366	0.113558	0.131353	0.191391	0.0478635	0.219829	0.178021	0.166832	0.223161	0.11129	0.0246118	0.093247	0.160976	0.285115
Ethyl 2-[2-(2-Thienylcarbonyl)Hydrazino]-4-(Trifluoromethyl)Pyrimidine-5-Carboxylate	-1.72578	-1.08146	-0.262204	-0.347105	-0.222696	-1.15771	-0.135434	0.0796379	0.788526	-0.362328	-0.754765	-0.573358	-0.403938	-1.87096	-1.78927	-1.62794	-1.64357	-0.969548	-0.170542	-1.10371	-0.625997	-0.352598	-1.77379	-2.36253	-1.45863	-1.27426	-1.39565	-0.961937	-1.72881	-0.977523	-1.40908	-3.09826	1.27454	0.680325	0.937509	-0.0463427	0.557119	-0.238161	1.92157	-0.247244	0.0371247	1.02788	1.67004	1.3813	2.21748	1.48841	0.211066	0.897718	1.34487
Ethyl Glucuronide	0.198364	0.596379	-0.450184	-0.248531	0.719277	-0.434782	-0.151392	-0.893095	-0.16816	-0.436369	-0.398318	0.199868	2.247	-0.202504	-0.410259	-0.0712435	0.206255	-0.139584	0.117642	0.0823388	-0.116041	-0.934417	0.218364	0.3896	0.792078	0.0171968	2.73453	1.55572	0.134685	-0.0861454	0.181387	-0.184997	-0.135518	0.816684	0.360048	-0.0211106	-0.709967	-0.154093	0.334258	-1.6147	0.558408	-1.64259	0.406347	-0.596213	0.0886734	0.169278	-0.829078	0.243155	0.255298
Ethylmethylmaleimide	0.413076	-0.219894	0.799732	-0.433846	1.08162	-0.153165	0.704994	-0.017241	-0.363966	0.189684	-0.496228	-0.687783	0.53301	0.144324	-0.174586	1.91438	-0.604173	-0.056274	-0.0764772	0.13107	0.0479385	-0.0874891	0.534369	-0.182814	0.614798	0.139734	0.355264	0.501565	-0.630238	0.2508	0.203537	-0.163155	0.296214	0.262201	-1.35731	-0.159543	1.05258	0.282394	-0.319293	0.131058	-0.73951	0.160637	0.0812493	0.0776526	0.0220498	-0.0160746	-0.761242	0.225003	0.719665
Flavidulol C	-0.151084	0.10002	-0.214087	-0.504935	-0.660444	-0.246803	-0.981001	0.788866	0.0479543	-0.117744	-1.71096	-0.176783	0.417282	-0.179607	0.133149	0.723517	0.282825	-0.999859	-0.941151	0.0314919	0.799836	0.608408	-0.22332	-0.798011	-0.495727	0.419526	-0.42	0.371046	0.574057	-0.161454	0.717318	0.245151	-4.10663	0.0212779	-0.238852	-0.156672	-0.26343	0.434873	-1.53818	-1.35219	0.138013	-3.80676	-4.54534	-0.582792	1.04837	-0.55412	-4.17225	-2.16831	-0.379659
Flurandrenolide isomer	-0.652073	-0.162874	-0.279098	-0.442703	0.596848	-0.37308	-1.36715	-2.33783	-0.067811	0.34402	-0.231815	-0.238827	-0.104928	0.437452	-0.0592851	-0.571848	0.0125444	-0.188677	-0.220658	-1.56142	-0.874625	-0.304923	-0.313981	0.568813	-1.26511	0.285689	0.102077	-0.0482212	0.0555854	2.43865	-0.485978	-0.686147	-0.0656536	-0.0164448	0.731072	-0.25994	0.0135044	-0.520587	0.238935	-1.26972	-0.818055	0.637425	-0.875338	-0.134139	0.0347288	0.0287189	-1.24274	0.434272	-0.388013
Furazolidone isomer	-0.0395569	-0.533976	-0.13511	-0.496713	-0.790021	-0.0591448	-0.159241	-0.495887	-0.102671	1.53173	0.0462744	-0.236517	-0.139866	0.0317409	-0.101366	-0.0219656	0.327616	-0.00559029	0.126892	0.339033	-0.0953251	0.122113	-0.141702	0.125045	-0.112267	0.0948345	-0.00623497	0.0101329	0.281782	0.0757475	-0.258854	-0.11035	0.00911126	0.140258	0.123256	0.673507	-0.560382	0.190789	-0.12655	0.260265	0.22594	-0.0171315	0.26791	0.658831	-0.461646	0.371942	0.16579	-0.0305287	0.203127
gamma-butyrobetaine	-0.0392411	-0.031914	0.0704059	-0.395287	0.615915	-0.228302	-0.748553	-0.212147	-0.0428692	-0.178909	0.0398275	-0.00832548	-0.339117	-0.0522695	0.0553269	0.129871	0.249422	0.267471	0.080267	0.340321	-0.0692856	0.151789	0.61093	-0.0329008	0.525417	0.0187334	0.15494	0.225872	0.515947	0.454777	0.208026	0.306965	-0.0685033	0.0983131	-0.0396112	-0.0539547	-0.291531	-0.142454	-0.205436	0.130229	0.349815	0.253615	-0.201977	0.321705	-0.0676437	0.0978627	0.191133	0.129207	-0.0499297
Gerberinol	-0.174863	-0.858755	-0.635479	-0.595308	0.0257525	-0.0439421	-0.2651	-0.354365	-0.152435	-0.0208996	0.154252	-0.355561	2.63058	-0.416082	1.82002	0.193063	0.526986	-0.46455	0.0595993	0.218986	-0.265843	0.454554	0.349724	0.715835	2.11457	0.0244137	-0.0227359	0.100758	0.12968	-0.0595417	0.0470226	0.248956	-1.26938	-0.0997194	-0.497206	-0.232378	-0.805395	-1.03214	-0.0667847	-2.07223	0.186125	-1.51816	0.794417	-3.4213	0.407055	0.287868	-0.677151	0.148666	0.0784627
Glaucasterol	-0.142612	0.652262	-0.0563611	-0.619318	-0.298654	0.623169	-0.0696931	0.460864	0.611552	-0.0390693	0.583262	-0.0792914	-0.242854	0.149263	-0.234894	-0.0805384	1.09772	-0.162924	0.00413915	-0.145229	-0.596569	0.682404	0.292103	-0.102841	-0.227922	-0.328513	0.184591	-0.290891	0.178298	0.843123	-0.599274	-0.238559	0.075193	-0.0609469	-0.160108	0.0126054	0.0688872	0.0891053	-0.0455322	1.41804	0.705631	-0.431168	-0.00802564	0.625936	-0.160639	0.19652	-0.201049	0.186714	0.629646
Gluconate	-0.0191682	-0.128706	-0.37018	-0.675669	-0.544378	-0.499001	-0.237279	-0.262762	0.511007	-0.0436113	0.243817	-0.475538	0.147687	0.160105	-0.12234	-0.467225	-0.147631	0.00207423	0.449743	0.322373	0.0565952	0.205563	-0.217718	0.241781	0.407278	0.246375	-0.0188219	0.177533	-0.326544	-0.328798	0.715439	-0.310149	0.264765	0.221358	0.254333	0.125763	0.619367	0.189777	0.721553	-0.0488961	0.0978835	0.637781	0.529502	0.417517	0.961929	0.589942	0.250453	0.40803	0.330692
Glucose	-0.313277	0.234688	-1.28474	-0.238515	-1.68225	0.27125	0.262358	-0.196277	-0.27958	-0.209772	-0.627814	-0.418865	-0.651677	-0.0220202	-0.0389157	1.08257	0.172057	-0.650414	-0.296875	1.52173	0.141209	-0.108007	-0.282661	0.0547781	-0.0268697	-0.0113927	-0.0743452	0.0396814	0.0512409	-0.241373	0.0157585	-0.31157	0.777324	-0.0285273	0.13533	-0.862473	0.0500967	0.0616791	0.173775	0.264832	-0.0718709	0.230004	1.1344	0.416931	0.691044	0.534913	1.10569	0.635224	0.755498
Glucurote	-0.0201503	-0.257387	-0.0881589	-0.0892089	0.0341444	-0.299932	-0.195608	-0.280227	-0.0806593	-0.133679	-0.330386	-0.129019	-0.167552	-0.0308735	-0.0513287	0.0368854	-0.0404277	0.00401007	0.165508	0.0348167	-0.00394501	-0.00480401	0.098628	0.204939	0.203258	0.221616	0.00516745	0.0415297	-0.00335111	0.00463762	0.137507	-0.226753	0.0994726	0.31008	0.380963	-0.122805	0.109733	0.153743	0.195908	-0.304743	0.254137	0.136541	0.170406	0.320029	0.157012	0.211421	-0.192368	0.225437	-0.0289201
Glutamate	-1.07006	-0.500582	-2.34197	0.246947	2.25289	-0.162052	0.175352	0.0754749	0.297181	-0.351356	-0.425485	-0.553665	-0.643057	-1.06578	0.0651107	0.453604	-1.05754	-0.700347	-0.80086	1.65305	-0.0805479	-0.155013	-0.642585	-1.43212	-1.00491	-1.04197	-1.23062	-0.731895	-1.09517	-0.617664	-0.670167	-1.77565	1.03682	0.120619	-0.368879	0.601403	-0.345099	0.469997	0.250935	-0.157039	0.389763	-0.382615	1.46765	1.02765	1.8441	1.21451	0.231562	0.92545	1.1803
Glutamine	0.337451	0.0492615	-0.436957	0.0608909	0.94719	-0.261994	-0.174275	-0.204873	-0.579669	-0.0174137	-0.0695603	0.124656	-0.238181	0.361846	-0.143337	0.100186	0.0735588	-0.299339	0.499451	-0.488386	-0.163281	-0.0848864	0.248194	0.525389	0.642289	0.121466	0.27932	0.391446	0.247169	0.0651093	0.302937	0.267154	0.100701	0.475703	0.188322	-0.0950292	-0.145825	-0.190769	0.28688	-0.0742117	0.275126	0.677556	-0.505476	-0.0127607	-0.228885	-0.131185	0.934316	0.0273283	0.253484
Glutaminyl-histidine	0.106284	0.182539	0.092371	-0.199877	-0.158575	0.730063	-0.522278	-0.022994	0.298914	-0.338121	-0.345241	0.0833327	-0.220631	-0.150149	-0.0267948	0.0251433	-0.0330795	-0.0934032	0.745464	0.785801	-0.101668	0.276022	-0.307217	-0.0591748	0.099968	0.271094	-0.342652	-0.176208	0.0115741	-0.651594	0.000519627	-0.346774	0.395004	0.153661	0.208313	0.507931	-0.339125	0.767259	0.25944	0.478893	0.382268	-0.160881	0.0792112	0.258888	0.158477	0.20646	-0.00294394	0.429839	-0.797226
Glutamyl-alanine	-0.27505	0.445925	0.0677532	-0.215949	0.921287	-0.243473	-0.992453	-0.311234	0.324462	-0.251122	-0.399756	-0.264502	-0.476038	0.326905	1.01784	-0.461676	-0.0598563	-0.0385437	0.0674212	0.314183	-0.26259	0.0697316	-0.593185	0.956237	-0.425054	-0.1081	0.156002	0.390128	0.0678361	-0.0407968	0.044201	-0.39254	-0.677267	-0.67225	0.324391	0.00657412	0.294047	0.270282	0.114664	0.00113566	0.254794	0.466047	0.0143759	-0.539525	-0.0337466	0.0913614	-0.00717165	0.242865	0.150833
Glutamyl-arginine	-0.321789	-0.736081	0.122551	-0.0615597	-0.00279479	-0.805552	0.331052	0.775899	0.129758	0.0692884	-0.567357	-0.271824	0.0915518	-0.318414	-0.148555	0.164234	0.381612	-0.253869	0.0740136	0.0561276	-0.327839	0.340966	-0.417868	-0.269969	-0.0768336	0.133859	-0.321707	-0.1432	0.159313	0.0209099	0.342698	0.130667	0.0153164	-0.525638	0.556276	0.113003	-0.389802	-0.191863	-0.0856725	0.184016	0.448904	0.506199	0.25952	0.422016	0.227154	0.582494	-0.0497973	0.375859	0.129839
Glutamyl-glutamate	-0.39202	-0.274279	-0.0347303	-0.220228	-0.0367312	-0.279947	0.145993	-0.2944	0.0665083	-0.157767	-0.147454	-0.11924	-0.18696	0.102082	-0.0744072	0.190162	-0.3065	-0.00981707	-0.0945195	-0.239596	-0.203008	0.153741	-0.256891	-0.81899	-0.0301455	0.0848157	-1.07704	-0.05061	-0.220376	-0.261428	0.0246823	-0.601948	1.02031	-0.189434	0.533482	0.224563	0.800865	-0.0516704	2.05227	-0.435091	0.184527	1.22416	1.39763	-0.0201949	0.177324	0.876448	0.345467	1.04903	0.759356
Glutamyl-glutamine	-0.230186	0.187293	0.746136	-0.0150068	0.878029	-0.154095	-0.332035	-0.141382	-0.0312069	0.46561	-0.00796468	0.31825	-0.313423	0.0650113	0.0838393	0.27251	0.00595119	-0.234765	-0.0670116	-0.682953	-0.0662497	0.136684	-0.294295	0.0900478	0.272653	0.042974	0.0943921	0.0524658	0.0648078	0.104953	0.0711387	0.19348	-0.855077	-0.639244	-0.073613	-0.506743	-0.138297	-0.125744	0.190205	0.706796	0.487946	0.296619	-0.144951	-0.0861474	0.187864	0.614006	0.452771	0.508848	0.024459
Glutamyl-glycine	-0.307832	-0.108577	0.00846104	-0.18232	0.248167	-0.0769453	-0.145397	-0.109671	-0.125045	-0.160959	-0.111812	0.166219	0.0440345	0.130675	-0.371048	-0.22306	0.00017463	-0.0736645	-0.0608338	-0.511877	0.0369371	-0.0373283	0.19551	-0.0541541	-0.0236621	-0.0103346	-0.0504533	0.015075	-0.330192	0.0621437	-0.0140522	-0.21801	0.0140522	-0.0456358	0.203709	-0.133895	0.473791	-0.0826863	0.991084	-0.342124	0.164753	0.609377	0.67091	0.259972	0.416284	0.649897	-0.0972898	0.689657	0.203616
Glutamyl-phenylalanine	-0.478593	0.00482908	0.615777	-0.297599	-0.0779568	0.0232762	-0.674094	-0.226845	0.228805	0.156338	-0.0224472	-0.222287	-0.223514	0.245878	-0.088192	0.375658	-0.478633	0.348507	-0.0792879	0.150377	-0.428979	0.443127	-0.188746	-0.0774159	0.0229889	0.10781	-0.00809863	0.191102	0.0329318	0.386978	-0.14423	0.351518	0.891887	0.166753	0.206934	-0.0647711	-0.0393341	-0.307337	0.814818	0.248567	0.384428	0.153369	0.687671	0.349286	0.156042	-1.67624	-0.15922	0.301752	-0.0388209
Glutarylcarnitine	-0.233709	-0.156079	0.043466	-0.42135	-0.370949	-0.332772	-0.48509	-0.327855	-0.107825	-0.0580121	0.076756	-0.0908948	-0.555667	0.0234691	0.166313	0.180974	-0.0570522	0.0529414	0.199976	0.103394	-0.207285	0.165765	-0.0221425	-0.486041	0.663716	0.0141041	0.0773237	0.118163	0.206112	0.0225238	0.114783	0.107222	0.204583	0.326281	0.183672	0.289346	-0.487553	-0.12572	0.2681	0.65023	0.384801	0.0635791	0.188929	0.541231	-0.124406	1.49001	0.0744855	0.308074	0.0641574
Glycerate	-0.0176973	0.129968	-0.122833	0.017954	-0.450228	-0.823977	0.16852	-0.117058	-0.565761	0.0749755	1.36766	0.0929366	0.145522	-0.0872481	0.32537	0.508161	0.15949	0.281306	-0.0337939	0.0874823	0.327087	0.173034	1.09305	0.208419	0.223498	-1.05814	0.120831	-0.284441	0.12383	0.315713	-0.0239111	-0.636796	0.296975	0.194139	0.491248	-0.857858	-0.0226499	0.331073	0.580907	-0.452354	-0.0229172	1.28692	0.738034	0.246111	-0.141809	0.257299	-0.826647	-0.0483997	0.0988186
Glycerol 1-propanoate diacetate	-0.150988	-0.296725	-0.0213225	0.0835185	-0.127531	-0.511083	-0.0158484	0.423238	0.0275623	-0.34035	-0.0976604	-0.00642464	-1.6251	0.0355615	-0.225445	-0.738841	-0.0646945	-0.0500373	0.0441972	0.630751	0.189648	0.0539822	-0.42901	0.164359	0.000747253	0.0270721	-0.196325	-0.105175	0.16059	-0.0502289	-0.784963	-1.55742	0.134599	0.0476129	0.120914	-0.249801	0.145557	-0.0245998	-0.125182	-0.141724	0.203126	0.474774	0.159686	0.555702	0.0161813	0.197954	-0.343208	0.113303	-0.159809
Glycerylphosphorylethanolamine	-0.492243	0.0753966	-1.15217	-0.733292	0.740154	-0.342942	-0.0583611	-0.395629	0.0940596	-0.0266155	-1.21704	0.323275	0.215857	-0.0953377	-0.152278	-0.0613604	-0.792026	-0.171269	-0.723112	-0.389976	-0.00104672	-0.0157133	1.34527	0.32819	1.70392	0.0485949	0.333647	0.490475	0.704806	0.479705	-0.0537793	-0.257671	-0.759703	-0.456801	1.19094	0.409341	-0.499826	-0.555448	2.27648	-1.18968	0.516447	1.54727	2.71329	-0.100338	0.685689	0.750907	-0.111944	0.973182	-0.488119
Glycine	0.0478861	-0.293854	-0.488859	0.0286646	-2.12849	-2.64528	-0.0180512	-0.106729	-0.358903	-0.105261	-0.215604	-0.0985794	-0.379376	0.176609	0.108375	0.347581	-1.18855	-0.0300027	0.190377	0.254723	-0.0519297	-0.129328	-0.186045	0.253793	0.128893	0.0785519	-0.0356782	0.080782	0.0384516	0.121348	0.0143351	-0.0498237	0.180386	-0.141653	0.206176	0.040672	0.0501062	-2.75893	0.178683	-0.177988	-0.744372	-0.36521	0.307467	0.26467	0.150566	0.149334	0.103163	0.147914	0.179391
Glycocholate	-0.282908	-0.174815	1.18403	-0.27692	-0.236404	0.0422245	-0.970703	-1.40675	0.551878	0.614581	1.09228	0.251015	-0.467926	-0.254904	-0.241699	0.564693	0.975457	-0.0466259	0.152234	0.165194	-0.339886	0.345333	-0.327808	-0.0508543	1.5786	-0.114841	-0.0866679	-0.0652822	-0.120033	-0.397633	0.188878	-0.0206853	-0.247744	0.459359	-0.0784222	-0.153197	-0.177788	-0.305906	-0.622406	-1.67576	0.274135	-0.090377	-4.96434	-2.64419	-0.194833	-1.71567	-2.10177	-1.08569	-1.49453
Glycodehydrocholate	0.100386	0.196259	-0.318839	-0.658223	0.396734	0.63128	0.377501	-0.756119	0.804368	0.314769	0.140853	-1.09512	0.351621	0.980682	0.26768	0.0133671	0.359835	-0.420785	-2.23452	-0.102784	0.445452	-0.406586	-0.251503	0.454668	-0.199539	0.0911627	-0.279784	-0.102838	-1.28438	-0.334375	-0.481329	-0.0518901	-0.0378879	0.0199171	0.269325	0.789593	-0.0757271	-0.177749	0.431587	0.019557	0.420522	0.400487	-0.0999593	-0.68794	-0.245443	-0.444382	-0.0838086	-0.108156	0.267507
Glycodiazine isomer	-0.103384	0.453931	-0.625242	-0.131343	-0.433847	-0.740283	0.0729834	-0.258829	-0.228059	0.136396	-0.0450929	-0.266382	-0.28798	-0.17192	-0.0273303	-0.190117	-0.146342	-0.0336316	0.189024	0.218142	0.0233613	0.301506	0.187362	0.0760804	-0.123056	0.0394902	-0.144785	0.554764	-0.0922476	0.0117062	0.194942	-0.396617	0.270971	0.387867	0.332613	0.118934	0.0708305	0.322837	0.000776049	0.0512229	-0.264434	0.194728	0.170716	0.212346	0.0404716	0.0286897	0.0561976	0.220894	-0.0584279
Glycyl-Lysine	0.0135375	-0.0957588	-0.153551	-0.241626	-0.364809	-0.356173	-0.242443	-0.699691	0.0791602	-0.1814	0.199	-0.212895	-0.247849	-0.374425	0.00930147	0.266751	0.143921	-0.337211	-0.0100159	0.18197	-0.0632051	0.0224201	0.25557	-0.197887	-0.330048	-0.112396	0.212088	-0.289215	0.157685	-0.0433545	0.0364	0.235931	1.00397	0.190735	0.626797	-0.523255	-0.374329	-0.515802	0.271774	0.428986	0.157891	0.785265	0.27442	1.18692	0.244176	0.322721	0.0983401	0.175989	0.0976604
Glycyl-prolyl-hydroxyproline	-0.365273	0.99385	0.395574	-0.436172	-0.0671358	-0.213808	-0.319735	-0.24896	-0.141394	-0.10507	0.116067	-0.216002	-0.799076	0.163929	-0.00514205	-0.196658	-0.396251	0.18993	0.122288	0.0435948	-0.174939	0.440844	0.0348656	0.181894	-0.735612	-0.00408913	-0.168329	-0.0389383	0.13656	-0.262637	-0.174278	0.7021	-0.86609	-0.587411	-0.171249	0.197821	-0.773845	-0.457105	-0.228665	0.767881	0.408097	0.2978	-0.0142466	0.146256	-0.420469	-0.174277	-0.365294	-0.0140745	0.0364513
Guaiacol sulfate	-0.0568698	-0.292808	-0.501874	0.0420684	-0.22252	-0.08397	-0.0845387	-0.296947	-0.625819	-0.0911506	-0.463412	-0.0668723	-0.144459	0.230557	-0.153239	0.0193731	0.235031	-0.229761	0.313207	0.219847	0.458547	0.0292631	0.437155	-0.805468	1.83424	0.0645293	0.104953	-0.350868	-0.692835	0.573401	0.212299	-0.326523	0.431709	0.0760163	0.371865	0.14627	0.251545	-0.00218133	0.465879	-0.00590721	0.151844	0.0814442	0.559759	-0.0392589	0.433512	0.987869	-0.682073	0.817146	-0.992735
Guanidinoacetate	-0.236865	0.555215	0.0749479	-0.549992	-0.812536	0.0176701	-0.804222	-0.677823	-0.422405	-0.122887	-1.27652	-0.628485	1.78573	-0.483352	0.378653	-0.169733	-0.0657765	-0.0392552	-0.191286	0.362853	-1.0553	-0.446893	0.230838	0.00209566	0.569347	-0.0759063	-0.10374	-0.799217	0.031308	0.835863	-0.35114	1.83346	-0.690068	-0.0146319	0.165054	0.0677942	-0.849552	0.0928462	-0.739857	0.221778	0.618763	-0.810392	-0.868968	-0.700658	0.660395	-0.829749	0.0514241	-0.00601337	0.328923
Guanidinosuccite	-0.078131	0.079506	0.0324668	-0.343248	-0.560697	0.0404471	-0.272405	0.423018	0.196817	0.264444	-0.0551436	0.236506	-0.399438	0.0245583	-0.0655131	0.378679	0.131468	-0.915179	-0.0205899	0.194743	-0.120898	0.298182	-0.133857	0.0157227	-0.0984377	0.495061	0.166343	-0.264217	0.318686	-0.14752	0.044836	0.0514507	0.205791	0.265716	-0.052803	0.0184525	-0.888987	-0.0488735	0.166316	0.470771	0.323846	0.14814	0.301471	0.0524561	0.257166	0.279525	-0.242623	0.191082	0.233594
Guanine	-0.0890139	-0.542804	-0.258774	-0.144385	-0.671024	-0.246888	-0.471023	-0.301583	-0.366107	-0.254997	-0.25896	-0.715651	-0.718545	0.427048	0.396167	0.60514	0.606838	0.311479	0.333063	0.339955	0.242104	0.360681	0.32036	0.713216	0.971832	0.579639	0.146375	0.225058	0.71481	0.360977	0.14436	0.599323	-0.109923	0.274857	-0.664752	-0.206229	-0.0442617	0.342418	-1.16954	0.146132	0.129046	-0.0182243	-0.743971	-0.0110372	-0.199363	-0.540324	0.535223	-0.358492	0.0419218
Guanosine	-1.08582	-0.485378	-0.486585	-1.19051	-0.503741	-0.0397447	0.664332	0.0249131	0.52131	-0.183416	0.993252	0.347579	0.445024	0.0345248	-0.0183307	0.110287	-0.587446	-0.0724973	-0.987591	-2.26973	-0.481416	-0.277631	0.327247	-1.24069	1.24977	-0.390008	-0.00515068	-0.0227042	0.0842855	0.982266	0.141267	-0.305596	-0.0415195	1.04529	0.340744	0.700093	0.52599	-0.426147	1.94524	-0.536493	0.0103049	0.242784	1.27058	0.984744	2.15574	0.39311	1.14209	0.843973	0.333939
Heptaethylene glycol	-0.350143	-0.217599	-0.251677	-0.620448	-0.0577609	-0.0300194	-0.209473	0.126848	-0.128185	-0.0145338	-0.0878423	-0.494758	-0.193173	-0.0726849	0.588003	-0.434016	0.700639	0.318845	0.354114	-0.759084	-0.520661	-0.067858	-0.612885	-0.369865	3.86554	-0.231504	0.171168	-0.129961	0.583843	1.79419	-0.4111	-0.564511	-0.487579	0.168138	0.69939	0.364271	-0.429592	-0.626854	0.122464	-1.63423	-0.383679	0.329273	0.286377	-0.366006	0.155934	0.117583	-1.10229	0.16959	-0.0959732
Heptanoate	0.0037057	-0.256844	0.0471849	-0.0950063	0.187366	-0.0213562	-0.105411	-0.0872516	-0.333324	-0.179757	0.0434133	0.0445255	0.21528	0.216018	-0.090093	-0.116668	-0.11406	0.0873931	-0.171299	0.0732475	0.0312037	0.0869497	-0.0692526	0.211985	-0.0876684	0.0591082	0.000555033	-0.00517176	0.207678	0.280065	0.0576787	0.139001	0.144742	0.20626	0.438728	-0.126718	-0.00486416	-0.238453	0.0671884	0.0291654	0.228508	0.152365	0.0265627	0.127076	0.149705	-0.0144642	0.174636	0.062369	0.205543
Hexadecanedioic acid	-0.0583748	0.0677824	-0.284534	0.108046	-0.225012	-0.723092	0.00412674	-0.262915	0.12095	-0.540661	-0.171923	0.080765	0.0783236	0.126573	-0.0154399	-0.160532	-0.00632917	-0.168218	0.0203312	0.0242335	-0.680041	-0.178045	0.274267	-0.145357	-0.285879	0.0646931	1.85094	0.0373468	0.116218	-0.106872	-0.0595131	0.102783	0.239167	-0.0250233	0.0839863	0.279741	0.158398	0.0676132	0.204062	-0.247091	0.237909	0.194091	0.66938	0.00206595	0.0201753	-1.15597	0.205592	0.050444	0.445535
Hexaethylene glycol	-0.267186	-0.309874	-0.2504	-0.674571	-0.0981757	-0.162438	-0.311367	-0.00516609	0.104232	-0.0727681	-0.146561	-0.438497	-0.240852	0.183375	0.606117	-0.432638	0.538143	0.419342	0.354326	-0.651342	-0.529172	-0.0103657	-0.623796	-0.222162	2.8726	-0.222306	0.0513165	-0.273861	0.154809	1.49064	-0.529402	-0.561469	-0.394676	-0.323979	0.610566	0.401611	-0.724158	-0.74699	0.179748	-1.74666	-0.473833	0.366804	0.010037	-0.547886	0.103332	0.0102507	-0.861595	0.105256	-0.0350522
Histidine	0.0930021	-0.0128259	-1.47666	0.161854	1.61775	-0.0791649	-0.276764	-0.988361	-1.6083	-0.117923	-0.0720193	0.105661	-0.326824	0.123932	0.131963	0.353501	-1.16868	0.110438	0.586676	-0.287219	0.545097	-0.0727238	-0.0375872	0.224598	0.152736	0.0520363	0.117831	0.0665067	0.0762401	-0.23811	-0.196914	-0.396826	0.0594666	-0.139533	0.228675	0.0279991	0.492106	1.71	0.186699	0.145952	0.281454	0.307822	0.0788178	0.249655	0.0236716	0.103566	-0.0379884	0.00724563	-0.172164
homocitrulline	-0.292284	-0.0322495	-0.0317847	-0.335194	-0.316976	-0.140765	-0.534975	-0.0911426	0.0281395	0.435245	-0.0975685	-0.20232	0.19891	0.156162	0.0774745	0.18547	0.159077	-0.10916	0.115776	0.1125	-0.0993781	0.259222	0.215941	-0.0120214	0.0199308	0.000644814	0.0234032	-0.0113192	0.150089	0.00275354	0.137506	0.126818	0.277266	-0.0162459	0.202567	0.0060387	-0.413614	-0.201576	0.222507	0.610127	0.368742	0.349287	0.427622	0.510038	0.268954	0.374513	0.104733	0.223924	0.296539
Homocysteinesulfinic Acid	0.00904297	-0.106993	0.293644	-0.148467	-0.21618	-0.729474	0.0958265	-0.105684	-0.142453	-0.275531	0.121014	0.100231	-0.249641	-0.61755	-0.103986	-0.129168	-0.533662	0.273379	0.217653	0.138903	0.158668	0.0428964	-0.318554	-0.258922	0.236062	0.497983	-0.0846329	-0.574078	0.186895	0.0818385	-0.0161113	0.126495	0.0100617	0.185248	0.268509	0.0564158	-1.10375	0.041192	0.0679993	0.165782	0.210706	0.335759	0.184963	0.221901	-0.009882	0.186235	-0.159254	0.0774399	0.15232
Homostachydrine	-0.0529924	0.0682553	0.125016	-0.326285	-0.297767	-0.296975	-0.764769	-0.555688	0.0111471	-0.160911	-0.107647	-0.118284	-0.363758	0.154236	0.00392051	0.37023	0.120539	0.364698	0.0881976	0.0763744	-0.276573	0.141199	0.114609	0.052228	-0.145321	0.10071	-0.0120407	0.0677453	0.238301	0.177314	0.473453	0.220649	0.265541	0.139354	-0.0993988	-0.60983	-0.334568	-0.129404	0.325323	0.352419	0.415319	0.512798	0.206587	0.416489	0.0468669	0.256627	0.0648443	0.265339	0.115199
Homoveratric acid	-1.19916	-0.114556	-0.596897	-0.384212	-0.382737	-0.0156492	0.334668	-0.579395	-0.0824246	0.233406	-0.644056	-0.0596844	-0.164896	-0.0275929	0.673411	0.581735	0.417357	-0.0567948	0.196601	0.0602763	-0.300128	0.445158	0.760846	0.57876	0.175104	0.34423	-0.49653	0.222817	0.183228	0.11913	-0.975549	-0.269483	-0.475638	0.33843	0.233488	0.337043	0.0883979	0.0253867	0.107143	0.487843	0.395679	0.199293	-0.211434	-0.328909	0.0414387	0.183	0.134845	0.0833013	-0.141891
Hydantoin-5-propionic acid	-0.18065	0.282305	-0.0307523	-0.183604	-0.589153	-0.457264	-0.467812	-0.196908	-0.121155	0.747355	-0.0848932	-0.339405	-0.201816	0.0414523	-0.105176	-0.166905	-0.0587857	0.189972	0.0565884	-0.0519187	0.0134582	-0.290347	0.0369717	0.170941	-0.0115653	0.0462377	-1.03019	-0.0705739	-0.019314	-0.133335	0.0150552	-0.301881	0.135466	0.111011	0.142124	0.171912	0.039964	0.0656231	0.540458	-0.0248609	-0.0840453	0.282563	0.123274	0.21152	0.231164	0.0888066	0.112017	0.427435	0.249498
Hydrocinmic Acid	-0.036207	0.381863	-0.280805	-0.347548	0.146131	-0.0787913	-0.0661857	-0.0805283	0.236346	-0.70467	0.72052	-2.61748	1.14725	-0.861867	-0.413784	0.00165568	-1.13082	-0.427499	-3.4217	-0.131059	0.491232	-1.52385	0.111913	-0.437532	0.328408	0.0457755	0.314225	-1.5887	-3.32837	-1.60788	-0.273422	-0.39759	-0.643514	-0.168913	0.710419	0.0839471	0.927486	0.196341	0.73731	-0.548741	-0.31012	0.354195	0.712137	-0.415402	-1.30913	-3.04862	-2.85497	-1.10037	0.141454
Hydroperoxylinoleic Acid	0.0911021	0.0646814	-0.275745	-0.198726	0.113872	-0.574214	0.14151	0.040047	-0.0950004	-0.0814563	-0.0346978	-0.0353419	-0.284966	0.293462	-0.0773746	-0.22192	0.056083	-0.0750745	0.236556	0.22682	-1.22746	0.0839774	0.213669	0.0729623	-0.252982	0.145383	0.104197	-0.0348372	0.112837	0.131578	0.139319	-0.1554	0.206484	-0.134917	0.0739648	-0.156628	0.280323	0.0872258	0.42658	-0.414474	0.189752	0.281196	-0.12393	0.407698	-0.203244	-0.078469	2.06138	0.357878	0.336961
Hydroxycyclohexanecarboxylic acid	0.370338	-0.486257	0.281246	-0.112256	0.243816	-0.269627	-0.0187099	-0.305027	-0.433712	-0.253462	-0.340265	0.0875635	-0.461105	-0.691426	0.560324	-0.0385784	-0.321368	-0.493742	-0.190169	0.460199	-0.202386	-0.0233934	0.34375	4.87057	-0.0363988	-0.535986	-0.176124	-0.07356	0.19118	0.00151143	0.402632	0.0758978	0.282824	0.0807075	0.595815	-0.225029	0.497237	-0.0827509	0.122312	-0.25814	0.231056	0.219808	2.57638	-0.216559	-0.179077	0.104407	0.0886477	0.305259	0.45227
Hydroxycyclohexylacetic acid	-0.10673	-0.171583	-0.159709	0.339391	0.149456	-0.624581	0.685562	-0.189738	-0.169245	-0.207695	-0.0213345	0.642192	0.179137	-0.216731	0.534037	-0.226905	-0.0272184	-0.302518	0.532379	-0.61801	0.142761	-0.286633	-0.351652	0.160221	0.405828	0.175881	0.0252853	0.0405997	0.350543	-0.419343	-0.582143	0.163988	0.0596419	-0.206215	0.222878	-0.0030225	-0.183383	-0.00431805	0.141577	0.364661	0.620049	0.551455	0.0866142	0.475299	0.14785	0.150746	0.159878	-0.523812	-0.140674
Hydroxygaleon	-0.323903	-0.362305	-0.387303	-0.156852	1.0061	-0.184616	-0.430851	-0.447247	0.569641	-0.00738537	1.31904	-0.778317	0.538827	-0.110452	-0.0673972	-0.0548118	-0.427508	-0.0232231	-0.70293	-0.196054	0.0757539	0.318181	-0.098682	-0.101683	-0.172741	0.0943062	0.146898	-0.0482341	-0.222055	-1.4709	0.234715	-0.0921278	0.297308	0.119384	0.274191	0.275993	-0.31313	-0.114207	0.363318	0.0447526	-0.0690976	0.191191	0.298624	0.180583	0.172654	-0.303334	-1.31952	-0.36813	-0.404658
hydroxyvalerylglycine	0.0566923	-0.0863526	-0.46201	-0.193679	-0.30282	-0.263402	-0.175912	-0.245821	-0.490624	-0.344873	-0.191243	-0.221605	-0.271476	0.0304053	-0.123222	1.30431	0.0500242	-0.468628	0.2175	0.0827991	-0.0687962	-0.20785	0.0279691	0.177419	0.119155	3.05618	0.407407	0.169313	0.323676	-0.000623958	0.060655	-0.449178	0.123847	0.0515861	0.0939342	-0.231525	0.365644	0.156377	0.0645585	-0.128662	0.135099	0.288829	0.0089863	0.210424	0.5312	0.202602	0.0161803	0.28399	0.167024
Hypotaurine	-0.537005	-0.118868	0.222888	-0.462073	0.53108	0.0784748	-0.573185	-0.608116	-0.30667	0.00803536	0.281121	-0.00422343	0.466735	-0.152702	1.00163	0.164085	0.113215	0.0835652	-0.584963	0.347258	0.0507421	-0.292434	1.66848	0.324457	2.71559	0.130913	0.494591	1.20614	0.70864	1.35717	0.747104	0.647872	-0.602088	0.128471	0.615675	0.181315	-0.254592	-0.519165	0.0289184	-0.501576	0.149653	1.02241	1.32271	-0.389368	0.0645928	0.418303	-0.0128834	1.38686	-0.311439
Hypoxanthine	-0.0630918	-0.532659	-0.107599	-0.257789	-0.301167	-0.202729	-0.361316	-0.196922	-0.360386	-0.0929807	-0.136903	-0.395483	-0.425798	0.123749	-0.0570595	-0.117159	0.102189	-0.000206871	0.372823	0.143689	0.0612151	0.073133	0.362142	0.250059	0.349652	0.135456	-0.300134	-0.0126338	-0.520568	0.0516641	0.0371565	-0.2269	-0.0662694	0.328019	-0.185824	-0.0543279	-0.286428	0.14258	-0.853071	-0.103242	-0.067954	-0.00778206	-0.336941	-0.0621538	-0.177835	0.205826	-0.0535382	-0.0534575	-0.177093
Imidazole propiote	0.851734	0.480874	-0.121821	-0.127285	0.0715227	0.126163	-0.0239175	0.305172	-0.341417	-0.311056	-0.0451715	0.559476	0.127684	-0.0752248	-0.357734	-1.54213	-0.410025	-0.288573	0.748266	-0.958647	-0.12677	-0.0984065	1.08187	0.106837	0.419934	0.0584627	2.14015	0.0126782	0.637484	-0.873894	1.55794	0.45775	-0.501019	0.085011	0.153968	-0.258951	0.0994963	0.327443	0.62095	-0.751955	0.242515	0.00440087	-1.04077	-0.333171	-0.208195	0.133874	0.214523	0.0689036	0.265528
Indole	-0.191524	-0.0556398	-0.154032	-0.502785	-0.439902	-0.0590675	-0.260751	-0.673609	-0.166549	0.154884	-0.113242	-0.238734	-0.137825	-0.367565	-0.112375	-0.0985047	-0.0288165	-0.0654302	-0.180294	0.0238705	1.44127	0.0751361	0.00294621	0.112668	0.0648026	-0.108825	-0.201557	0.0467012	-0.246651	0.295511	0.109189	-0.176805	0.274006	0.255426	0.0495952	-0.199848	-0.963123	-0.0351795	0.0507423	-0.33585	-0.951195	-0.0933734	-0.0243524	0.127847	-0.32029	0.105505	0.144529	-0.38215	-0.103109
Indole-3-acetate	-0.239241	-0.0039146	-0.393821	-0.284562	-0.523128	-0.620259	0.286137	-0.332021	-0.868683	0.31276	-0.591469	-0.0621792	-0.16661	-0.0306352	1.50421	-0.355747	-0.434561	0.748697	-0.0624766	0.0794174	0.0356667	-0.234208	-0.243389	-0.978073	-0.0999143	0.278086	0.961289	-0.575635	-0.0792833	0.00315522	-0.0204226	-0.585548	-0.0238836	0.104664	0.666778	-0.935423	-0.750797	0.0394555	-0.30461	-0.0762251	0.238133	0.0548752	-0.132687	0.004437	-0.239869	0.116398	0.275596	0.180315	-0.165473
Indolelactic acid	-4.5234	-0.102681	-1.15091	-0.549873	-0.13452	-0.103248	1.51004	0.00403188	-0.0141525	-3.12597	-0.412919	-0.516816	-0.138157	1.21074	-0.0157035	-0.252171	2.22481	-0.378568	0.235158	0.385205	0.0299058	-0.172848	-0.00784453	-0.480245	0.484826	-0.0589264	-0.378264	-0.0404761	0.224681	0.146615	-0.110528	0.166741	-2.80586	0.472718	-0.0718319	-0.0233827	-0.0914188	0.0510034	0.23793	-0.625157	-0.2022	-0.00284689	-0.0925478	0.301412	0.0680046	0.159988	-1.02995	0.311244	0.157108
Inosine	-0.567756	-0.588068	-0.0657828	-1.01033	-0.30705	-0.0966968	0.00455777	-0.196775	0.189554	-0.0597513	0.342533	-0.448199	1.08995	-0.0490607	-0.258304	-0.43148	-0.773387	-0.0168573	-0.913996	-1.15292	-0.599959	-0.176639	0.421516	-0.470866	0.557332	-0.902618	-0.191061	-0.0825922	-0.628601	0.106127	-0.161693	-0.724226	1.08789	1.22374	1.2808	1.16918	1.05415	-0.379376	1.86524	-0.197561	0.413792	0.719937	1.85246	1.00881	2.18155	1.55165	0.842483	1.22544	1.50328
Irgafos 168 isomer	-0.675164	-0.720037	-5.70897	-0.555435	0.0926126	-0.225638	-0.137606	-3.63172	-0.0284248	0.285424	-0.186416	-0.381937	-0.337375	-0.250126	0.795343	-1.55938	1.33851	1.27168	-0.335568	-0.0565388	0.239474	0.294938	-0.123638	-0.827782	-0.21704	0.107035	0.208112	-1.63733	0.0220432	0.0656349	0.427152	0.196712	-0.158993	0.507051	1.56125	0.579923	2.31647	0.497467	0.132153	0.217595	0.178817	-0.0672865	1.95329	-2.30131	0.187334	-2.25199	-0.0869382	0.122764	-0.509006
Irganox 330 isomer	-0.264254	0.192209	-0.624687	-0.304572	-0.43988	-0.41252	-0.0827932	0.113169	-0.739049	-0.387495	0.175636	0.409413	0.130415	-0.0154763	0.224897	0.0685849	0.133645	0.184115	-0.226837	0.0789916	0.339233	-0.0646566	-0.0844784	-0.386183	-0.107886	0.164139	0.0349526	-0.102044	0.318079	0.28938	0.235566	0.457134	-0.222502	0.222218	-0.0754204	-0.183622	0.252688	0.10181	-0.0150345	-0.273621	-0.0719581	0.679252	0.196511	0.319275	-0.0100496	-0.0804975	0.668599	0.275808	0.100562
Isobutyrylglycine	0.0473093	-0.622904	-0.345036	-0.634602	-0.311466	-0.42133	-0.290903	-0.364933	0.169386	-0.374631	-0.192894	0.240728	-0.307132	-0.0219138	-0.147976	-0.144188	0.106974	-0.112038	0.448533	0.224208	-0.135356	-0.265358	0.107428	0.223583	0.115652	-0.0158193	-0.316277	-0.331647	0.0228461	0.219143	0.121882	-0.159926	0.270081	0.257571	0.182864	0.0715034	0.291945	-0.378857	0.307987	0.142061	0.254352	0.0690297	0.2136	0.0981294	0.200575	0.0799724	0.278271	0.398833	0.270617
Isoelemicin	-0.395748	0.0104677	0.303249	-0.457494	-0.723296	0.0763667	-0.896493	-0.280916	0.440891	0.00332339	-0.000827158	-0.129664	-0.551735	-1.6708	-0.21763	0.466525	0.385487	-0.0996143	0.156127	0.179882	-0.543829	0.20277	-0.292138	0.113686	-0.21942	-0.0609296	0.0036067	0.191144	0.321741	0.0233877	-0.114207	0.136712	0.0822033	-0.100988	0.332636	-0.143151	0.0458393	0.00149215	0.231061	0.158254	-0.553432	-0.871096	1.18404	0.01761	0.0573031	0.135705	0.0469665	0.0816843	-0.437083
Isoleucine	-0.087877	0.168517	-0.999719	0.268109	1.39384	0.16052	-0.155868	-0.179689	-0.494398	-0.167125	-0.198502	-0.501967	-0.484377	0.0858518	0.13063	0.545949	-1.01769	0.08678	0.638923	0.597229	0.677135	0.0214675	-0.346016	-0.00195638	-0.0955166	-0.187246	-0.105627	0.0215276	-0.279554	-0.439986	-0.126147	-0.140613	0.0215265	-0.388127	0.255086	0.45779	-0.145523	1.14523	0.146399	-0.444449	-0.196964	-0.277205	0.185401	0.172802	-0.254334	-0.0551795	0.0596889	-0.108473	-0.131812
Isradipine isomer	-0.00349801	-0.0299308	-0.345352	-0.254706	-1.39748	-0.532037	0.30507	0.696447	-0.119477	-0.223974	-0.44554	-1.5769	-0.487169	0.13199	-0.0534254	-0.185647	-0.0326475	7.10838	-0.238697	-0.0292695	-0.316469	0.484241	0.521681	0.051925	0.943171	0.0240436	-0.19031	0.252863	0.168646	-0.0516621	0.444713	-0.510413	0.279979	-0.374047	0.00533058	-0.0942032	0.337088	0.645494	1.19627	0.0131258	-0.597011	0.213311	-0.0852664	1.21496	0.307512	-0.0955918	0.662318	-0.0924546	0.520347
Itacote	-0.137279	-0.205808	-0.103428	-0.113212	0.22856	-0.132478	-0.255126	-0.179	0.507616	-0.149581	0.0396514	0.239272	-0.397573	-0.119384	0.0794162	-0.209367	-0.284643	-0.312478	-0.0467736	-0.10622	-0.294783	-0.750583	-0.00769923	0.22885	-0.621247	0.451134	-0.170086	0.192082	0.310602	0.0283272	0.11338	-0.0753974	0.189888	-0.0784714	0.181326	-0.692903	-0.11718	-0.0270976	0.0283851	0.0589152	-0.800355	-0.0402519	0.0262468	0.0847117	-0.268048	0.106677	-0.042352	0.0546101	0.0610685
Janthitrem E	-0.184668	5.45448	-0.236776	-0.668049	0.231732	-0.296254	0.305845	0.0488715	-0.100178	-0.0985964	-0.59208	-0.666762	-0.854091	0.0869109	-0.0653362	-0.14805	1.99957	0.113923	0.283094	-0.00458128	-0.179802	-0.00832809	0.302486	0.160452	0.0174385	0.129015	0.0614963	2.25877	0.0949957	-0.15953	0.0832698	0.107565	0.507303	0.643403	0.264455	-0.963998	0.641415	-0.0412474	1.1873	-0.455293	0.36492	0.520179	0.535655	0.641751	0.313404	0.646633	0.258788	0.731985	1.27695
Ketoleucine	-0.190639	-0.0109406	-0.202996	-0.359236	-0.392815	-0.44537	-3.39392	-0.523821	-0.230361	0.0306161	-0.231032	-0.049918	-0.288183	0.0256003	0.0964121	0.079598	0.103064	-0.0900788	-0.106997	-0.145397	-0.124665	0.171694	0.192035	0.00926829	-0.393718	-0.0391907	-0.126498	0.291285	-0.126349	0.232646	-0.0247558	-0.169778	-0.0674708	-0.26022	-0.0892409	0.0576041	-0.114436	0.0933095	0.313247	-0.113272	0.399606	0.384258	0.675609	-0.456502	-0.225197	0.313023	0.298296	0.34632	0.36887
Lactapiperanol C	-0.111059	-0.381845	-0.0147243	-0.323601	-0.213408	-0.457063	-0.394119	-0.0439667	0.385422	-0.0361875	0.171347	-0.0648101	-0.251017	-0.0625763	0.285083	0.0519416	-0.168811	-0.0220243	0.0713843	-0.018062	0.0919879	-0.0888462	-0.12078	0.195928	-0.204943	-0.0759313	-0.0775514	0.205666	0.250567	0.278089	-0.0839834	0.0161684	0.163514	0.0977659	-0.463501	0.000858952	-0.207661	-0.00426445	0.305396	-0.697695	0.626571	0.0608724	0.0417898	0.109491	-0.100567	0.0837741	0.0403499	0.024951	0.694672
Lactate	0.0562451	-0.351936	-0.537797	-0.301329	2.86748	0.42487	0.0888878	0.0732492	-0.507184	-0.0691512	-0.118171	-0.239882	-0.0189585	0.464786	-0.0282216	0.0245701	-0.83696	0.15054	-0.159967	0.392422	0.0929216	-0.237602	-0.0395312	0.357874	0.628932	0.431856	0.339191	0.337704	0.680337	0.108232	0.256063	0.426814	0.2775	-0.125028	0.131795	0.151243	0.0694026	2.73228	0.573986	-0.361499	-0.049069	0.136246	-0.170967	0.19309	0.0751169	-0.266625	0.231767	0.0653559	0.438174
L-alpha-Aminobutyric acid	-1.1025	-0.745217	-0.252172	-0.340009	-0.388962	-0.453134	-0.0251807	0.130553	0.274557	-0.256493	-0.323614	-0.481848	-0.522225	-1.20006	-1.12299	-1.47853	-0.955461	-0.750872	-0.101114	-0.585021	-0.524048	-0.421416	-0.944556	-1.2776	-0.804207	-0.961725	-1.23171	-0.658555	-1.0365	-0.707036	-0.831696	-1.94885	1.03964	0.591721	0.738194	0.0942418	0.753479	-0.164904	1.9762	-0.462007	0.055963	0.743604	1.46347	0.940199	1.69929	1.1753	0.254647	0.884333	1.0737
Lanosterol	-0.0608004	-0.221389	-0.0735713	-0.355382	-0.458316	-0.9459	-0.864694	0.292151	0.832162	0.156937	0.803606	1.19178	-0.954519	0.345711	-0.319786	0.29269	0.569758	0.00998423	0.252101	-0.0517001	-0.616974	0.477276	-0.611456	0.0468629	-0.225483	0.23887	-0.345084	0.334256	0.208801	0.295743	-0.811879	-0.0264934	-0.0956517	0.245045	-0.178307	-0.243275	0.163269	-0.0259961	-0.0960119	1.20885	0.471102	-0.393564	-0.266479	1.13591	0.481155	-0.403141	-0.19349	0.198822	-0.749565
Leucine	-0.109336	-0.0385096	-0.90842	0.278279	1.44874	-0.0537211	-0.206892	-0.205646	-0.367889	-0.182875	-0.215486	-0.278481	-0.427535	0.0547107	0.176927	0.561931	-0.917957	0.118075	0.614635	0.502329	0.201674	-0.116222	-0.271734	0.0627239	-0.107747	-0.100733	-0.159587	0.0320099	-0.117494	-0.13756	-0.199084	-0.152066	0.00481413	-0.359905	0.155979	0.43329	-0.2373	0.78991	0.137185	-0.337906	-0.0439122	-0.197718	0.0462037	0.170836	-0.213968	-0.191667	-0.0166918	-0.0700368	-0.119196
Leucyl-Alanine	-0.0362504	-0.0499341	-0.163357	-0.172756	-0.149422	-0.448671	-0.176734	-0.0888512	-0.050141	-0.0990585	-0.159565	-0.225766	-0.406909	0.0328207	-0.0771901	0.262223	0.0718617	-4.91434	0.13413	0.122438	0.0785107	0.0678319	-0.0298432	0.0896644	0.108712	0.373532	-0.142459	0.13376	0.0506078	0.235656	0.134095	-0.278248	0.172643	0.207213	-0.701884	0.0129907	0.462108	0.0971441	0.431889	-0.0784816	0.230757	0.350482	0.237246	0.286638	0.540446	0.247336	0.188266	0.306195	0.193925
L-Saccharopite	0.0751538	-0.134211	-0.168504	-0.0189983	-0.295822	-0.212131	-0.323154	-0.900489	-0.0358773	-0.107116	-0.230795	-0.140314	-0.271271	1.21274	0.173989	-0.0270206	-0.0424431	-0.067235	0.2669	0.0823997	0.0642589	0.158183	-0.093911	0.0100703	-0.401387	0.04124	0.0808708	-0.056626	-0.0405052	0.101184	-0.189382	-0.370159	0.205868	-0.121452	0.197216	0.0960736	0.319383	0.194259	0.260241	0.138145	0.324184	0.410291	0.260585	0.486254	0.27551	0.176266	-0.0586108	0.350876	0.06338
Lysine	0.0909465	-0.0395941	-0.675673	0.107116	1.0778	-0.129895	0.0313084	-0.452666	-0.200513	-0.213422	-0.222095	-0.144763	-0.297208	0.103251	-0.163335	0.602779	-0.416009	0.127337	0.342184	0.280421	0.0868469	-0.0352374	-0.0214717	0.00788589	0.0251224	0.0189483	-0.116244	0.0966244	8.55e-05	-0.0793796	0.0575123	-0.205949	0.106403	-0.118207	0.276867	0.171198	-0.0716358	0.548797	0.355318	-0.0973432	0.0226618	0.121203	0.0886383	-0.0291002	-0.0416168	-0.00908281	-0.0260314	0.0792112	0.1715
LysoPC(18:1)	-0.232423	-0.385387	5.57174	-0.43349	-0.189009	-0.241058	-0.00584703	-0.414167	0.0361373	-0.225527	2.14426	0.116317	-0.669145	0.0245062	0.0395823	0.190971	0.522109	0.505905	0.0903951	0.049754	0.318838	-0.190263	-0.294942	-0.0736113	-0.150211	-0.0785263	-0.225501	-0.184553	0.158689	0.0976606	0.255289	0.0391032	0.252029	0.167302	0.0487759	0.182327	7.27661	0.0886941	0.489241	-1.78185	0.153363	0.169249	0.452387	0.124474	0.166929	-0.131766	-5.75733	0.481081	0.658861
LysoPC(20:1)	-0.273913	-0.856923	-0.268675	-0.343678	-0.586895	-0.115457	-0.0365164	-0.487531	0.0585889	1.48671	-0.204309	-0.196741	0.42003	0.319207	-0.258392	0.377985	-0.195538	-0.41285	0.172646	-0.0738259	-0.380695	0.315259	-0.0870087	-0.161024	-0.0861694	-0.0198275	0.162271	-0.0955074	0.105782	-0.112179	0.130997	-0.0101119	0.538541	0.644559	0.112958	0.541811	-0.45496	-0.158377	0.749763	0.784026	0.60881	0.0578199	0.2698	0.318571	0.317364	0.34805	0.840894	0.447572	0.30111
LysoPC(20:2)	-0.143962	-0.651533	-0.220631	-0.254053	-0.528014	-0.0602939	-0.092607	-0.483097	-0.232567	0.535092	2.43645	-0.208198	-0.254488	0.0674795	0.122215	0.282574	-0.0858247	0.583375	-0.134943	0.134567	-0.201797	0.0108674	-0.350577	-0.129407	-0.0337799	-0.0164267	0.113815	0.0482419	0.0894359	-0.0406642	-0.102088	0.779129	0.352518	0.348095	-0.210113	0.369555	-0.0549793	-0.421717	0.290538	0.391644	0.503391	0.359747	0.462211	-0.000944833	0.226935	0.494517	0.994662	0.417036	0.482022
LysoPC(20:3)	-0.312563	-0.407241	-0.187759	-0.297751	-0.484052	-0.173971	-0.0954286	-0.581405	-0.186211	1.8546	-0.30791	-0.221922	-0.18536	0.581486	-0.417305	-0.0714638	-0.194211	0.263297	0.279345	0.270814	-0.158111	0.517031	-0.408152	-0.113228	-0.191602	-1.52781	0.0892963	-0.0211405	0.252468	-0.0647286	-0.0346357	-0.0256418	0.627157	-0.0138828	-0.142657	0.417315	4.22e-05	-0.152683	0.510471	0.460511	0.381512	0.189263	0.456428	-0.405904	0.337879	0.696698	0.495902	0.455919	0.702288
LysoPE(16:0)	-0.274216	-0.387166	-0.193943	-0.373611	-0.335561	-0.23934	0.0929199	-0.161318	0.107484	-0.106417	-0.363845	-0.0754111	-0.161838	-0.0192561	0.139499	0.341591	0.091412	4.52428	0.00222552	0.157672	-0.134253	0.251738	-0.0726629	-0.213918	-0.504757	-0.0111419	-0.00600447	-0.112309	0.0611687	-0.130912	0.105518	0.0257938	0.118158	0.156857	0.00330606	-0.073584	0.0331998	-0.0800009	0.36367	0.374953	0.29365	0.190318	0.362864	0.468422	0.170347	0.212717	-3.51631	0.241729	0.56938
LysoPE(18:1)	-2.83761	-1.08396	-0.142589	-0.164882	-0.538964	-0.119214	0.0654398	0.112596	-0.174922	2.2522	-0.355792	0.450821	-0.392759	-0.072946	0.0605986	0.200746	0.105059	-0.103035	0.207977	0.0474522	-0.449695	0.312718	-0.185866	-0.212793	-0.462102	0.111061	0.0464909	0.0481747	0.181247	-0.0239266	0.124854	-0.140718	1.58263	0.418439	0.184969	-0.50909	-2.26557	-0.186234	0.490681	0.598723	0.403158	0.405286	0.507867	0.438083	0.173631	0.371798	0.629276	0.549817	0.606064
LysoPE(20:1)	-0.284607	-0.943785	-0.66639	-0.481988	-0.316845	-0.250127	-0.358261	-0.989937	0.0944006	0.0593828	-0.143016	-0.313663	-1.12167	-0.00436487	0.0315139	0.117608	0.0285526	0.302693	0.437673	0.287481	-0.12523	0.262419	0.254969	-0.100383	1.00674	0.0183754	0.0438569	0.123411	-0.21329	-0.182159	0.344103	0.699266	0.82434	0.0604453	0.408783	0.15231	0.382153	-0.122893	0.408395	0.418129	0.598985	0.261837	0.198044	-0.313131	0.309296	0.186895	-0.145766	-0.501877	0.602426
LysoPE(20:4)	-0.247233	-1.09079	-0.14724	-0.288107	-0.772357	-0.118768	0.0613819	-0.673387	0.154922	2.8351	-0.257582	-0.0157213	-0.418148	0.0172335	0.0935647	0.243212	-0.083365	-0.228748	-0.0985338	0.100017	-0.386729	0.289969	-0.208898	-0.113293	-0.482101	-0.0981025	-0.0253069	0.0257999	0.150548	-0.164302	0.0744349	-0.180351	0.30681	0.484748	0.127441	0.0909392	0.211584	-0.370807	0.503942	0.602828	0.509122	0.406029	0.719387	-0.0896225	0.170082	0.157538	0.302699	0.408223	0.355715
LysoPE(22:0)	-0.288407	0.267857	-0.12327	-0.171966	-1.12112	-0.0776584	0.00236662	-0.584536	0.132339	0.384286	-0.287218	0.167786	0.658758	-0.071954	-0.0246592	0.247101	0.197322	0.0958191	0.122528	-0.0633222	-0.37675	0.195063	0.192351	0.0752835	-0.0599435	-0.0903793	0.109238	-0.216456	0.0151539	0.214697	-0.642964	0.0934337	0.211658	0.125334	0.0503894	0.154411	-0.0728938	-0.166139	0.430879	0.706117	0.449484	0.163943	-0.197908	0.112981	0.410321	-0.0904289	0.473797	0.159257	0.656368
LysoPS(22:0)	-0.146343	-0.312153	-0.755637	-0.42044	0.103295	-0.379764	0.623795	0.344735	-0.145202	-0.209148	-0.697024	-0.372315	-0.284497	0.0753213	0.0353638	-0.170567	2.85278	-0.111266	0.362807	-0.0356787	0.0761786	-0.237067	0.0705514	0.250698	0.0758496	0.1022	-0.164452	-0.123804	0.242292	-0.1893	-0.104683	-0.178271	0.294148	-0.0821538	0.184248	-1.10316	-1.20264	-0.0885439	0.933651	-0.172185	0.384347	0.345629	0.326733	0.493766	0.0407158	-1.14453	0.307165	0.493811	0.852068
Mammea E_Bb	0.126167	-0.100205	-0.558117	-0.458323	-0.376706	-0.504653	-0.0307349	-0.19801	-0.144374	-0.211342	-0.58669	-0.0845817	-0.403457	0.0778407	0.294492	-0.0732438	0.168186	-0.164278	0.331635	0.0361266	0.223031	-0.278876	0.105521	-0.169657	1.19609	0.139491	-0.173448	0.0672479	0.261176	0.108493	0.304354	-0.440511	0.0921941	0.509572	0.380796	-0.0560528	-0.0651537	0.0732493	0.221999	-0.578898	0.0633385	-0.294251	-1.25654	0.543328	0.348067	0.206021	-0.409661	-0.23754	0.0270702
Mannitol	-0.431984	-0.084602	-0.677863	-1.13281	-1.51606	-0.095205	-0.318561	0.65388	-0.140071	0.139077	-0.373155	-1.09914	-1.30217	0.0829692	-0.0920512	-0.15604	1.15552	-0.0931795	-0.0550019	0.752789	-0.813753	-0.339935	0.219875	-0.117401	0.460471	0.828626	0.0666432	0.0997664	-0.659834	0.340937	-0.145154	-0.250507	0.617453	-0.416002	0.32688	0.702579	1.79161	-0.00225242	1.45335	-0.429501	0.101814	1.01769	0.364662	0.771876	0.885325	0.643475	1.10971	0.860288	1.04513
Mannosyl-glycerate	-0.219224	-0.254964	0.031858	0.0783005	-0.141603	-1.07105	0.0975985	0.216696	0.0199542	-0.047416	-0.217659	-0.122957	-0.807473	-0.142631	-0.435503	-0.403833	-0.359971	-0.0972859	0.0489726	-0.0648264	1.17217	0.291122	0.0434034	-0.342843	3.54278	0.468932	0.308966	-0.216793	1.34748	0.518339	1.40728	0.601093	0.388456	0.203481	0.343515	0.30883	-0.116208	0.0229355	0.749664	-0.0040619	1.8375	0.0593038	0.770187	1.37369	0.665608	0.522464	0.523308	1.9289	-1.41161
Melibiouronic acid	0.0598808	-0.0910855	-0.785924	-0.20859	-0.688665	-0.340909	0.1466	-0.391746	0.80377	0.390856	-0.51104	0.351501	-0.356847	0.0511381	-0.130241	-0.0909511	0.035709	0.299833	0.132574	0.295384	0.41596	0.368949	0.0263526	0.256574	0.259271	-0.113809	-0.164244	0.309743	-0.803977	0.73745	-0.125616	-0.277403	-0.0112482	0.23762	0.300801	-0.22202	0.579376	0.212493	0.217403	0.149393	0.213236	0.162927	0.450676	0.113456	-0.158227	0.331021	-0.40913	0.279743	-0.0661961
Melleolide E	1.18272	0.234448	0.497756	1.03842	2.89405	-4.27814	-7.40782	-0.356951	-0.842907	-1.4692	1.731	-4.34076	-7.44455	-2.08946	-1.29937	-0.154267	1.61017	0.789619	-2.30218	0.00807718	-1.79649	0.758477	-4.07329	-0.6911	-2.32447	0.725581	5.00301	-0.657589	-0.298605	-1.77828	-2.19869	0.0646492	0.169017	0.929391	-2.85293	-0.138374	1.24888	4.38457	-0.518203	3.13263	0.801174	-0.928825	1.3976	-0.986568	1.11402	1.55397	0.305115	-0.207007	-3.48471
Melleolide M	-0.230131	0.274169	-0.822255	-0.282279	0.58918	1.74825	0.238395	-0.456622	0.617795	1.24759	-0.599761	-3.22824	0.916607	0.263472	0.0473187	0.336473	0.424395	-0.841472	-4.13724	-0.37879	0.482842	-1.78812	-0.430695	0.842713	-0.531511	0.376386	-0.548846	-0.363615	-3.75911	-2.0406	-0.871037	-1.00539	0.789305	-0.0989818	0.908262	0.997118	-0.150772	-0.839531	1.35668	0.142722	0.141715	0.811547	-0.033307	-0.259909	-0.376405	-1.23832	-0.46761	0.00991848	-0.0932327
Meprobamate isomer	-0.0177232	-0.086757	-1.16897	-0.406757	-0.24162	-0.295481	-0.587102	-0.267317	0.022323	-0.0863302	-0.103317	-0.0509503	0.047146	0.0839178	0.08222	0.282628	0.156488	-0.234473	0.0919671	0.0107211	-0.195254	0.231727	0.0761507	-0.0311734	0.100091	0.0934549	-0.0616101	-0.0584722	0.122334	0.149034	0.1872	0.0475097	0.176536	0.223501	0.00580424	0.00822739	-0.307143	-0.0571484	0.201708	0.450773	0.350803	0.0839014	0.208739	0.27161	0.113175	0.297412	0.111932	0.248465	0.203686
Metalaxyl	0.158454	0.363925	-0.188025	-0.371182	-0.266009	0.03565	-0.6496	0.532033	-0.238734	-0.133321	0.340329	-0.0756313	0.566786	-0.327561	-0.0563636	1.03167	-0.041877	0.244509	0.181819	0.225302	-0.231942	0.145357	-0.761041	-0.399733	-1.00691	0.585322	0.199652	0.0597125	0.00015662	-0.730723	-0.341224	0.338227	0.448224	-0.277699	0.483108	-1.18385	-0.386112	0.0344447	0.321157	-0.104878	0.22202	-0.176965	-0.0341679	0.277437	-0.0623093	-0.292666	-0.36615	0.141741	0.336041
methacholine	-0.0241827	-0.0356502	3.70881	-0.372555	-0.314867	-0.275332	-0.666863	-0.0531771	-0.0287777	-0.242584	-0.166399	-0.180462	-0.612538	-0.0245147	0.197551	0.389879	0.410237	2.83451	-0.0318122	0.0983155	-0.301502	0.496963	0.278527	-0.10868	-0.0348277	0.0369332	-0.0098597	0.106229	0.643556	0.278686	0.0785563	0.0634995	0.197443	0.0721388	-0.0602799	-0.111732	-0.156012	-0.0482814	0.353384	0.386033	0.402104	0.381588	0.018639	0.4564	0.185266	0.189242	0.23324	0.0958905	-0.0285751
Methanesulfonic Acid	-0.270771	0.0295832	-0.0465471	-0.429311	0.10875	-1.12058	0.577749	-0.567696	1.0629	-0.632912	0.400934	0.0503264	-0.146616	0.430752	-0.132335	0.51248	-0.0155655	-0.453756	-0.219776	0.174273	-0.729661	-0.435191	0.119385	0.204113	-0.00979297	-0.342112	0.0446736	-0.177716	0.707224	-1.0316	-0.161964	0.400382	0.784378	-0.0407041	0.224678	0.041052	0.0192656	-1.19288	0.355273	-0.0832926	-3.08045	1.54785	0.455409	0.218905	-0.0120078	-0.0849155	0.179453	0.0538807	-0.790461
Metharbital isomer	-0.0597374	-0.573742	0.600503	-0.455393	-0.182904	-0.137448	-0.149985	0.692768	-0.0949502	-0.355493	-0.338635	-0.160876	-0.199713	-0.297819	-0.798355	0.284049	0.29858	-0.12926	0.196601	0.0509451	-0.300128	0.445158	-0.989189	0.369668	-0.0618209	-0.388933	0.153497	0.182242	0.233852	0.105682	0.185355	-0.556206	0.000620461	-0.188352	0.1961	0.058429	0.201077	-0.0110571	0.350384	1.12098	0.395679	-0.082715	0.399521	0.00835654	0.427855	-0.152517	0.229487	0.0898865	0.0600364
Methionine	-0.190159	-0.0696563	-1.57136	0.380804	1.34601	-0.131553	-0.205286	-0.307479	-0.424421	-0.183875	-0.168861	-0.00325154	-0.401293	0.0400784	0.127296	0.791639	-0.671437	0.0537823	1.19978	1.02484	0.552798	-0.28742	-0.712184	-0.137859	0.0099288	-0.0195063	0.054434	0.0152638	0.091209	-0.0441674	0.111188	-0.671602	0.0389756	-0.140555	0.312909	0.48669	-0.385939	0.161542	0.0539251	-0.736191	-0.356412	-0.57751	0.24424	-0.000750235	-0.14886	0.0639222	-0.0619013	0.0073436	0.150758
methyl 5-(4-fluorophenyl)-3-methylthieno[3,2-b]thiophene-2-carboxylate	0.0196283	-0.00247341	-0.232553	-0.754416	-0.177653	-0.206226	-0.0343651	-0.541407	0.180997	0.0569077	0.229226	-0.117881	-0.125439	0.0702841	0.100686	0.25733	0.269606	0.213063	-0.0733406	1.17588	-0.215798	0.542368	0.0492787	0.0203195	-0.222429	-0.0467107	-0.00686919	0.0835101	0.0652063	-0.0191327	0.197543	0.0601685	0.0696897	-0.139078	0.0953926	0.54205	0.0127535	-0.289006	0.101895	0.155485	0.503396	-0.012757	0.275043	-0.454954	0.0557024	0.0488658	0.185394	0.0299114	0.259375
Methyl farnesoate	-0.162735	-1.53295	-0.666932	-0.286236	-1.38769	-2.31144	0.0996319	-0.0102203	-0.252342	-0.277368	-0.606912	0.287571	-0.633708	0.36745	0.035286	0.0345245	0.517696	0.137497	0.870438	0.277577	0.634771	0.855877	1.2777	0.667195	0.704868	0.127023	0.410012	-0.015769	0.316945	0.940484	0.181872	-0.00876277	-0.0137781	0.82706	-1.04824	-0.055583	-0.521594	0.480825	-2.02555	0.403745	0.0884306	-0.930778	-1.17976	-0.74049	-1.4671	-1.41988	0.320919	-0.759721	-0.42178
Methyl Jasmote	0.356775	0.851079	0.500868	0.289475	-0.236831	-0.299537	0.405271	0.435578	1.64262	0.0359278	1.65578	-0.191117	0.548357	-0.0568643	-0.184414	-0.379733	-0.82637	-0.0562771	-0.218606	-0.00818859	0.523528	0.134534	1.91056	-0.0587834	-0.00808764	-0.0126282	0.539493	-0.201142	-0.217101	0.0256179	0.917451	-2.22043	-0.161675	0.228869	-0.0545617	-0.0546766	-0.471803	-0.604823	0.161124	-0.182988	0.225639	0.384415	-0.338466	-0.201213	0.563103	0.113292	-0.457938	0.12356	-0.478319
Methyl phosphoethanolamine	-0.186231	0.085331	-0.0924891	-0.13848	-0.196225	-0.145191	-0.467589	-0.194325	0.0744904	0.276704	0.0713482	0.107882	0.193396	0.0393238	0.120208	0.163257	0.0492495	-0.268608	0.0790068	-0.142511	-0.0995843	0.0640382	0.439047	-0.086286	0.536272	0.108458	0.0343086	0.0428901	0.427245	0.0983644	-0.655267	-1.34112	0.389324	0.132656	0.0786937	0.0491351	-0.337118	0.209621	0.373873	0.555257	0.334299	0.184477	0.561118	-0.924296	0.150574	0.232637	0.0812053	0.584279	0.192364
Methyl-Histidine	-0.2687	-0.185603	0.249782	-0.427932	-0.77531	-0.0919538	-0.421012	1.15467	0.46491	-0.422376	-0.122381	-0.689474	0.00767831	-0.170063	-0.0502291	0.270279	-0.00564952	0.127874	0.0589311	0.136691	-0.13681	0.176252	-0.235637	-0.044394	-0.3125	0.046267	-0.107285	0.0531387	0.121257	0.00495032	-0.317455	-0.0384646	0.173198	0.0209438	0.122179	0.966294	-0.36714	-0.452947	0.365048	0.199966	0.375867	0.0634441	0.250101	0.756962	-0.405172	0.741702	0.189379	0.0414892	0.508623
Methylmalonylcarnitine	0.0113064	-0.0815231	1.32348	-0.416439	0.388778	-0.117281	-0.442926	0.280566	0.00874093	-0.174812	3.03855	-0.045711	0.444247	-0.00549486	0.189982	0.214014	-0.0528624	-0.700737	0.0855286	-0.0983877	-0.197751	0.201804	0.296495	-0.116963	0.453025	-0.0740435	0.102681	-0.820715	0.235889	0.150533	0.293568	-0.0582335	0.243493	0.277183	0.221068	0.263869	-2.16368	-0.0784053	0.248145	0.665253	0.333251	0.199343	0.431079	0.458408	0.267346	0.155951	1.12233	0.181071	0.228224
methylmalote	-2.6011	-0.382684	-0.0218733	-0.330498	0.242955	-0.192975	-0.851886	0.470393	-0.157481	-0.329811	0.193948	-0.212627	-0.517492	-0.0854215	0.0169382	0.212336	0.116972	0.0124725	0.0385106	0.303822	0.326789	-0.173005	0.352203	-0.275445	0.310881	0.0488661	-0.428319	-0.0255335	-0.311677	0.057604	0.285582	0.0942897	-0.325317	1.15596	-0.529638	0.0741221	-0.473102	-0.0982079	-0.668648	0.291054	-0.0157899	0.324328	-0.215772	0.50042	-0.412798	0.163312	0.273761	0.189139	-0.374024
Midodrine isomer	-0.152363	-0.207065	-0.0186997	-0.587435	-0.183208	-0.485902	0.283836	-0.0573353	0.263356	-0.142532	-0.0719066	-0.199985	-0.218538	-0.227301	0.0643798	0.155217	0.224427	-0.155548	0.0679977	-1.07424	-0.394465	-0.132516	0.160836	-0.954258	-0.157754	-0.322003	-0.00545219	0.0484856	0.0694232	0.0474545	-0.0250172	0.797657	0.548779	0.183596	-0.164993	0.22359	-0.462634	-0.182754	0.124021	0.275506	0.089672	0.133546	0.271362	0.542495	0.447123	0.348952	0.107384	0.0658494	0.327464
Modafinil isomer	-0.0342736	-0.709524	0.00282666	-0.562597	-0.349864	-0.324543	-0.260616	-0.163614	-0.04479	0.081316	-0.694499	-0.154444	3.90877	0.0447282	0.153425	0.250146	0.16971	-0.357499	0.0469621	-0.161984	0.131147	0.104543	0.178993	0.130845	0.157361	0.0438234	-0.0560283	1.5786	0.157889	-0.13479	2.707	0.0472551	0.24522	0.0834569	0.0813331	0.199054	-0.382843	-0.247556	1.30299	0.611074	0.311411	-0.232301	0.270692	-2.28592	0.0535293	0.101153	-0.454487	0.217492	0.125306
Montecristin	0.0540779	0.00853827	0.765237	-0.128971	-0.30247	-0.119132	-0.0432725	1.10765	0.610752	0.482493	0.481382	-0.126394	0.147498	0.194982	-0.00715688	0.243659	-0.493147	0.0371004	0.382011	0.172438	-0.133749	0.574943	0.428414	0.169395	-0.197213	-0.13807	-0.400923	-0.055668	0.731333	-0.049222	0.0530971	0.00369504	0.105538	0.402704	0.109905	0.000196692	-0.0264927	-0.0983985	0.400485	1.76332	0.705504	0.0352711	0.0797446	0.679952	-0.188186	0.267354	-0.565041	0.344893	0.336286
Monuron	-0.192783	-0.0200458	0.149047	-0.286451	-0.354098	-0.0230429	-0.194066	-0.225069	0.0348453	0.0455003	-0.0156602	-0.13643	-0.144431	0.0639655	-0.067212	0.211432	0.131199	-0.333697	0.0304041	0.19559	-0.0584394	-0.0913271	-0.0332957	0.0308578	-0.00483287	0.0716547	0.0590263	0.194206	0.0648471	-0.146954	0.120058	-0.16966	0.125612	0.0186914	0.261447	0.222847	-0.462842	-0.116681	0.508009	0.409041	0.58598	0.115744	0.239062	0.0233651	0.214482	0.16007	0.0630597	0.125558	0.290145
Morphine 6-sulfate	-0.714326	-0.554461	-0.357359	-0.884072	-0.224544	-0.513188	0.513802	0.227458	0.609504	-0.46134	0.635136	0.756252	0.336748	-0.197836	0.111306	-0.297942	-0.77867	1.8005	-1.0472	-2.4518	-0.253257	-0.388753	0.871851	-0.910814	1.44433	-0.392058	-0.312779	0.0379256	-0.0899355	1.72908	0.861999	-0.705515	-0.00274817	0.949468	0.176271	0.7056	0.926953	-0.309996	2.1462	-1.15897	-0.0266593	0.472237	1.20793	0.969367	2.08778	0.20929	1.03312	1.06166	0.0647523
Myoinositol	-0.0288002	-0.0375685	-0.254732	-0.163552	-0.197825	-0.435118	-0.121454	-0.117075	-0.141359	-0.0856764	-0.594898	-0.0587651	-0.221462	0.0251111	-0.00762814	-0.0883054	0.113992	-0.142716	0.131574	0.124073	0.057906	0.159744	0.208209	0.177066	-0.0710753	0.135126	-0.0336402	0.0875934	0.126894	-0.0104249	0.00977996	-0.263048	0.201706	-0.0627761	0.119905	-0.0849741	0.121652	0.0857171	0.203827	0.0414115	0.240513	0.26117	0.197152	0.165673	0.0873264	0.167713	0.0212524	0.219247	0.104221
N1-Methyl-4-pyridone-3-carboxamide	-0.102812	-0.0373424	-0.0712297	-0.270503	-0.317063	0.184139	-0.147821	-0.216744	-0.0695204	-0.182765	-0.217025	-0.27606	-0.14595	-0.0825211	0.0207834	0.255185	0.211713	0.00503239	-0.0197698	0.202216	-0.27827	0.372224	-0.0178237	0.0743705	-0.179134	-0.0410219	-0.0230152	0.0833124	0.120025	-0.0258018	0.0130737	-0.0562385	0.0681061	-0.0958941	0.0955034	0.258139	-0.403177	-0.251234	0.162597	0.195737	0.391187	0.259207	0.336398	-0.248557	0.0917707	0.104529	0.217568	0.235539	0.393572
N6-Carbamoyl-threonyladenosine	0.0111502	-0.0431964	-0.148093	-0.521098	-0.770145	-0.762886	-0.396559	0.0578889	0.0137219	0.174098	-0.0425303	-0.276861	-0.354082	0.0361228	-0.0903997	0.310869	-0.0959573	0.600683	0.104613	0.130593	-0.147258	0.167985	-0.412783	-0.276065	0.183698	0.0787525	-0.206152	0.0834225	0.0245414	0.190804	0.25824	0.385123	0.181648	0.0488763	0.156377	-4.98532	-0.260389	-0.149279	0.152906	0.599768	0.225709	-0.0484614	0.481151	0.024379	0.436402	-0.00221515	0.369926	0.224162	0.0557315
N-Acetylalanine	0.0628624	-0.0685269	-0.371135	0.0349315	-0.222319	-0.854067	-0.234021	-0.231923	0.614719	-0.330291	-2.20815	0.166238	0.0578434	0.140744	0.0428572	0.13227	-0.597829	0.203751	0.214349	0.177152	0.109476	0.153201	1.20027	0.182329	-0.0325859	-0.0904126	0.225063	0.112614	0.150043	0.000829081	-0.0941211	-0.939802	0.235208	0.0543537	0.157727	-0.572657	0.141284	0.115334	0.0919179	-0.0183578	0.136508	-0.397554	0.000629568	0.139353	0.649886	0.353179	-0.735568	0.142995	0.074055
N-acetyl-arginine	-0.0527839	-0.0796788	0.114256	-0.414293	-0.336638	-0.123194	-0.392876	-0.138247	-0.323118	-0.140127	-0.112179	-0.180131	-0.317371	-0.0173811	0.0534843	0.23604	0.652732	0.127727	0.17967	0.0187563	-0.310983	0.433018	-0.00188917	0.0730453	0.0951624	0.0074171	0.00287589	-0.00963652	0.0336584	-0.0648443	0.426097	0.12183	0.180579	0.107528	0.0669649	0.0730042	-0.465437	-0.127883	0.194736	0.22034	0.22435	0.0241166	0.0665406	0.35441	0.0324966	0.0808495	0.0419719	0.144321	0.148605
N-acetyl-citrulline	0.0091877	-0.184381	-0.283233	-0.563721	-0.133551	-0.168354	-0.268593	-0.642181	-0.155005	0.253655	0.0670581	-0.34077	0.12978	0.0245878	0.679568	0.282069	0.335985	-0.231028	0.170666	0.315469	-0.149277	0.585616	0.612729	-0.214071	0.276639	0.0711335	0.170441	0.233446	0.276243	0.494059	0.255163	0.126867	0.216387	0.230171	-0.0540149	0.151783	-0.309665	0.198214	0.117579	0.801916	0.328088	0.255703	0.239543	-0.340196	0.160418	0.372917	0.0795424	0.252859	0.239804
N-Acetyl-fucosamine	0.0473489	-0.220352	0.130798	-0.203571	-0.347173	-0.00987919	-0.129453	-0.0801458	-0.175956	-0.191366	0.123882	-0.423136	-0.365407	-0.0046444	-0.0198324	-0.314335	-0.119051	0.14849	0.165	0.0735425	0.0141314	0.151095	0.233817	0.0661707	0.172933	0.0786477	0.083803	0.371821	0.0804775	0.0887325	0.175123	-0.572743	0.313113	0.12587	0.105756	-0.122631	0.0749635	0.0610035	-0.527888	0.132552	0.185687	0.315072	0.277938	0.310604	-0.342904	-0.0684747	-0.651326	-0.45101	0.0562357
N-Acetylglucosamine sulfate	-0.251776	0.339703	-0.469364	0.25725	-0.532649	-0.495864	0.793061	0.106457	-0.25008	0.676983	0.446566	-0.0209176	-0.460717	-0.1477	0.300705	-0.446012	-2.11147	0.153475	0.0584676	0.376466	0.000887303	0.185127	-0.353913	0.514255	-0.252679	-0.425866	-0.311431	0.310907	-0.334054	-0.139786	0.0668596	-0.416248	0.262842	0.567822	0.479938	0.789613	0.218424	0.395852	0.126268	0.201023	0.148563	0.268055	0.773316	0.822263	-0.130194	0.0733113	-0.159983	-0.0524745	-0.0969807
N-Acetylglutamate	-0.0882856	-0.0112766	-0.100724	-0.237848	-0.292989	-0.585281	0.513405	-0.0330598	0.00482228	0.12634	-0.255975	-0.222478	-0.219195	-0.0887018	-0.461269	-1.81872	-0.646494	-0.034591	0.13671	0.208962	0.135313	0.0248831	0.491646	0.325715	0.0589281	0.156322	0.227163	0.174763	0.0908683	0.18751	0.126957	-0.01263	0.128686	-0.0395641	-1.48559	0.0571641	0.232485	-0.0717557	0.521615	0.00363865	0.0905931	0.418688	0.512409	0.871084	0.33858	0.124722	0.00814649	0.244367	0.037213
N-acetyl-glutamine	-0.898518	0.86263	-0.50751	-0.403458	-0.280226	-0.225747	-0.573555	-2.21817	0.0137757	0.521994	-0.0359703	-0.211414	-0.425325	-0.24448	0.780945	0.404401	0.629377	-0.655844	0.352936	-0.153437	-0.0471206	0.38151	0.133878	-0.25765	-0.328976	0.0916042	0.460383	0.31149	0.126866	-0.308437	0.237221	0.452738	0.380036	0.0526542	-0.0480465	0.378597	-0.64368	0.160641	-0.0130863	0.290746	0.215985	0.454265	-0.507036	-1.06598	-0.167638	-0.221185	0.971211	0.11115	0.394303
N-acetyl-histidine	-0.0310919	0.0487502	-0.158248	-0.198729	-0.277963	-0.33489	-0.279079	-0.300981	-0.178802	0.0007827	-0.233051	-0.489045	-0.362411	-0.0322033	-0.053785	-0.315109	-0.190093	-0.0143794	0.129696	0.10998	-0.0785948	0.218599	0.101383	0.130185	0.159604	0.434716	-0.130389	0.0898828	0.0344864	0.0597461	0.129002	-0.096813	0.392888	0.296522	0.256802	-0.210192	0.135336	0.00636212	0.380438	0.136112	0.068559	0.182151	0.250894	0.138025	0.116349	0.125648	-0.0317018	0.458657	0.106912
N-acetyl-L-2-aminoadipate	0.288666	0.0164271	-0.229174	-0.747405	-0.305917	-0.583926	-0.0866584	-0.451842	-0.0181107	-0.0981165	-0.168122	0.431597	-0.609925	0.040046	-0.18601	-0.199279	-0.217186	-0.132496	0.093179	-0.140917	0.0215414	-0.0886279	-0.457653	0.269327	-0.645889	-0.144829	-0.129822	-0.228534	-0.0587898	-0.104077	0.10149	-0.504716	0.212588	-0.176884	0.32949	-0.316791	0.0901814	0.0939197	0.313965	-0.103174	0.278823	0.283714	0.230337	0.0732308	0.0197248	0.365181	0.218283	0.474322	0.296953
N-acetyllactosamine	-0.0791798	-0.0247171	-0.108216	-0.645078	-0.127648	-0.100416	-0.124581	-0.469221	-0.247937	0.15911	0.874925	-0.59466	-0.233152	0.0914451	-0.000169051	0.28011	0.106922	-0.572363	0.119154	0.0372159	-0.255363	0.206307	-0.126231	0.225322	0.226014	0.0696651	0.0733116	-0.364511	0.0779553	0.020604	0.073204	-0.134134	0.122581	-0.0154609	0.420248	0.36623	-1.33784	0.0936855	-0.0837749	0.461743	0.184225	0.181627	0.225021	-0.695408	0.074041	0.380807	0.603933	0.0936415	0.490769
N-Acetylneuramite	0.0587007	-0.256168	-0.177142	-0.319826	-0.557618	-0.364457	-0.340101	-0.371198	-0.0063267	-0.107343	-0.373896	-0.399769	-0.324613	0.122157	-0.139129	-0.26187	-0.18998	0.0866693	0.157906	0.169552	0.365817	0.204572	0.217141	-0.0550877	0.0408427	0.335388	-0.02363	0.0424542	-0.147801	-0.277573	0.142696	-0.148775	0.109701	0.338752	0.164566	-0.121861	0.0724292	0.0551436	0.45094	-0.0305282	0.216341	0.425161	0.45047	0.532287	0.0601559	0.160016	-0.05828	-0.278054	0.27803
N-acetyl-ornithine	0.0103857	0.107606	-0.0733217	-0.435881	-0.292593	-0.0975278	-0.325473	0.446137	-0.189253	0.185079	-0.0371884	-0.207367	-0.369889	-0.00277214	-0.142977	0.154494	0.0526293	0.00542637	0.111273	0.17776	-0.167774	0.277734	-0.0952986	-0.00992624	-0.212664	-0.00349573	0.359307	0.13488	0.0484078	-0.0716734	0.131426	0.0545253	0.219256	0.0433065	0.0879227	-0.0253584	-0.322734	0.00697285	0.355934	0.633454	0.343583	0.267423	0.357918	0.25015	0.25973	0.548679	0.206188	0.0750269	0.373968
n-acetylproline	-0.0234729	-0.206991	-0.22121	-0.36151	-0.132304	0.392009	0.145489	-1.52265	0.271776	0.462232	0.196057	-0.112563	-0.268395	-0.0872573	-0.102251	0.489389	0.499445	-0.176112	0.176528	0.228848	-0.064907	0.480285	0.00703053	0.226404	0.16111	0.124102	0.0557088	0.274185	0.106627	0.220691	0.0442569	0.264476	0.215332	0.19799	0.431092	0.15214	-0.430763	0.000991386	0.0258825	0.364854	0.0634344	0.392432	0.555489	-0.670491	0.742136	0.00324449	0.459286	0.0329046	-0.00527793
N-Acetylserine	0.132624	-0.0780656	-0.0809084	-0.105748	-0.296515	-0.448327	-0.0996259	-0.231691	-0.155864	-0.301829	-0.0368175	-0.0757412	-0.567368	-0.0303939	0.115914	1.14097	-0.0497276	0.0494687	0.0427618	0.0742957	0.0487574	0.0982562	0.152798	0.238448	0.0168374	0.0430692	0.00947902	-0.0129812	0.161289	0.00864212	0.158849	-0.549334	0.177852	0.0145711	-0.0532764	-0.201399	-0.596117	0.178679	-0.000799771	-0.066634	0.151567	0.288095	0.0647757	0.260037	-0.452172	-0.18569	0.203493	0.207815	0.19578
N-Decanoylglycine	0.4118	-0.43223	-0.249095	-0.179467	-0.0254286	-0.130117	-0.101015	0.142866	-0.333722	-0.208014	-0.28875	0.0238451	1.30527	-0.0243154	0.131967	0.337687	-0.0470617	-0.283931	0.0969783	0.270229	-0.104704	-0.247341	0.232281	-0.199991	-0.125067	0.122552	0.0389796	0.00620658	0.498213	-0.0831237	0.969119	-0.895945	0.292105	0.141075	-0.0905839	-0.187909	0.228584	-0.170338	0.29658	-0.14202	0.262755	0.346304	0.416241	0.207569	0.0769412	0.350276	0.0689476	0.44614	0.0760856
Nelarabine isomer	-0.208121	-0.274404	-0.036039	-0.546444	-0.724483	-0.0237549	-0.20153	-0.3307	-0.0658578	-0.274484	-0.0695708	-0.401728	-0.273599	0.00500534	0.0955801	0.291699	0.134705	-0.155723	0.0390191	0.369301	-0.0752944	0.467805	-0.263589	-0.138787	0.130297	0.00782057	0.117632	-0.0687748	0.161291	0.154646	-0.0101047	0.0811232	0.108763	0.164942	0.116868	0.374963	-0.337203	-0.114715	-0.0656274	0.430931	0.190483	0.0767456	0.104212	-0.139729	0.174499	0.0323004	0.0712812	-0.194327	0.0951387
Neosolaspigenin	-0.16511	-0.199526	-1.1482	-0.411658	-0.498161	-0.0539789	-0.361438	-0.651509	0.0666786	-0.266921	-1.65326	-0.161808	0.0159247	-0.11101	-0.0426288	-0.0521931	-0.103135	-0.0236151	0.161434	0.177725	0.178678	-0.0432823	-0.360178	0.166533	0.226302	0.0691879	-0.0319628	0.165615	0.0258537	-0.510539	-0.334566	0.100853	-3.57359	2.32433	0.0866208	-0.638697	-0.288022	0.266569	-0.060423	-1.26238	0.394252	-0.0769757	-4.50343	-0.490376	-1.49986	-2.97092	-3.34445	0.213451	-0.152955
N-Glycolylglucosamine	-0.050935	-0.167266	0.438824	-0.334067	-0.384159	-0.282786	-0.0536199	0.549476	-0.136864	0.152676	-0.0026207	-0.206233	-0.473592	0.0830281	0.242507	0.183108	0.614544	0.926702	0.194313	0.102422	-0.265055	0.179574	-0.21516	-0.0915616	-0.0619505	0.0630223	0.0517685	-0.102002	0.192893	0.0568469	0.208684	-0.239823	0.0217202	0.0964222	0.36692	-0.0862824	-0.120117	-0.0710251	0.226177	0.445361	0.342583	0.0597119	0.318012	0.210058	-0.0898191	0.192296	-0.0238487	0.141893	0.156608
N-Heptanoylglycine	-0.0919499	-1.17488	-0.814579	-0.506892	0.223535	-2.79999	-0.763567	-0.138079	-1.13349	0.503828	-0.432406	-0.762852	2.93771	-0.813117	-1.00442	-0.643417	-1.01608	-0.438007	3.0319	1.13139	3.06608	-3.23497	-0.0248083	1.50415	2.08002	0.606489	2.371	0.0154528	-1.16015	1.2061	2.25816	-2.58283	0.0588625	1.3893	0.0564875	0.250579	0.417719	1.67245	1.43306	0.0960971	-4.16715	0.38795	0.176848	0.760541	0.0349268	1.47339	0.480485	-0.198467	0.620217
Nicotimide	0.162084	-0.322601	-0.125631	-0.206535	-0.62434	-0.0301187	-0.206259	-0.302488	0.0182381	-0.0801665	0.240174	-1.88111	-0.0335758	0.379871	0.743574	0.521589	-0.366964	-0.0345382	-0.455425	0.0987986	-0.0585252	0.384233	0.100233	-0.187201	0.81504	-0.378801	0.00375628	0.0425654	0.282618	1.72834	-0.0670218	1.62106	1.25851	0.523699	1.14363	0.345497	-0.230865	-1.36428	0.157967	-0.505283	0.318822	0.155206	-0.122771	-0.0944903	0.489514	0.527742	-0.591053	1.20544	-0.0637987
N-Methylglutamate	-0.106986	-0.240485	-0.126713	-0.188088	-0.232182	-0.35492	-0.328921	-0.192331	-0.0826222	-0.151674	-0.330284	-0.170489	-0.448275	-0.10064	-0.418741	-0.215883	0.0374855	0.0370283	0.0992206	0.029205	-0.0549399	0.204376	-0.0559582	0.129746	-0.0893554	0.025692	-0.175643	0.00654901	-0.0286931	-0.0491062	0.044257	-0.33694	0.22195	0.158832	0.320454	0.0879266	0.253927	0.0488114	0.435806	-0.0890816	0.253968	0.387056	0.439301	0.35469	0.530157	0.364767	0.232543	0.289652	0.384942
N-Methyl-isoleucine	-0.0962142	0.0529827	0.0248999	4.60688	1.21738	0.0537902	-0.613676	-0.133681	0.0518474	-0.0580411	-0.158451	0.0664476	-0.159689	0.0336013	0.116042	0.220163	0.740632	-0.148634	0.380542	-0.306662	-0.383698	-1.12485	-0.184661	-0.324401	-0.163639	0.747957	0.059824	-0.00616139	0.659741	-1.28227	-0.0425614	0.166641	-0.742699	0.0795738	-0.025732	0.107034	-0.412262	0.769491	0.449942	-0.643882	0.501503	0.220202	0.295252	0.36512	-0.00828048	0.211414	0.159563	0.253064	0.23152
N-Nonoylglycine	-1.04131	-0.0918056	-0.847128	-0.263594	-0.84691	-1.9856	0.42361	-0.510305	-1.48605	-2.85339	-3.02807	0.113602	2.48373	0.058148	0.435313	-0.0502567	-1.40385	-0.39096	0.177547	0.20174	3.08819	-3.20297	-0.498919	-0.200958	-0.689119	-0.216204	1.10244	-0.0259369	0.156126	0.0157907	1.76527	-2.59815	-0.0197223	-0.00142136	0.918823	1.19907	-1.14446	0.0461194	-0.171008	-0.994005	-2.66057	-0.604966	0.0887001	0.17354	-0.0225872	-0.487908	0.0878859	0.227545	0.371661
Nonenoic acid	0.295742	0.122798	-0.343643	-0.623511	0.0577884	0.125129	0.0430076	-0.253568	-0.680438	0.00600201	-0.60468	-0.0816611	-0.102415	0.828102	-0.12266	-0.450726	0.229061	0.102039	0.652724	0.574146	0.264699	-0.146994	0.0671409	1.16173	-0.126188	0.119148	-0.139293	0.333175	0.138466	0.959187	-0.450135	0.268171	0.131874	-0.654447	0.379595	-0.369241	-0.440797	-0.245349	-0.275826	-0.12153	0.356649	-0.00996912	-0.966441	0.139201	0.130741	-0.150983	-0.335483	0.26966	-0.306864
Oleamide	-0.0477946	0.648087	0.34148	5.84068	0.165307	0.608431	-0.413268	-0.0134765	0.172479	-0.274451	0.946278	-0.0635749	0.997426	0.585157	0.318057	0.521945	0.146778	0.169264	-0.144905	0.13791	-0.377315	1.08351	0.0669326	0.320287	0.350118	-0.1642	-0.0269732	0.0882696	0.547915	0.0344533	-0.393131	-0.0816092	0.26685	-0.209964	-0.113662	0.562167	-0.739372	-1.48004	0.282099	0.994667	0.160203	0.506154	0.147146	1.56521	-0.269796	0.146231	-0.254943	0.387892	-0.212783
Oleoyl Ethyl Amide	3.11127	0.513311	0.158209	0.226371	0.0414824	-0.904012	-0.285944	-0.714567	-0.0200628	-1.29489	-1.36244	0.963397	0.984995	2.3594	-0.274577	1.6839	-0.348703	0.981218	1.42331	0.620739	-0.497547	0.447058	0.493963	0.150897	-0.357742	0.147408	1.00468	0.0587586	0.521559	0.727426	-0.325113	0.346119	1.10708	-1.05813	0.227343	-0.83913	-1.24992	0.533993	0.68007	0.857612	-0.131317	0.686512	-0.190886	-1.35307	0.700152	0.0231118	-0.449845	0.446585	-0.726985
Oxo-octadecanoic Acid	-0.0118481	-1.27452	-0.382452	0.454199	0.48878	-0.121499	0.252746	0.178313	-0.346083	-0.322035	0.0338852	-0.11824	0.432645	0.147245	-0.372879	-0.592615	-0.672341	0.327488	0.153774	-0.77732	-0.966105	0.0663741	0.173765	-0.109388	0.105386	-0.0184131	0.354516	-0.286146	0.441113	0.186206	0.0407868	0.391584	0.143507	2.02714	0.214312	0.556117	0.145511	-0.168278	-0.161835	-0.337636	0.106431	0.00283979	-0.0838991	-0.136408	-2.04282	-0.370925	-0.0720412	-0.992731	0.611494
Oxoproline	-0.695919	-0.306804	-0.300217	-0.307932	-0.355828	-0.527145	-0.178544	-0.101382	0.429473	-0.257172	-0.35523	-0.452023	0.25832	-0.569565	-0.237371	-0.896484	-0.914466	-0.708116	-0.140569	-0.431147	-0.514399	-0.368701	0.168195	-0.56852	0.189683	-1.19252	-0.981773	-0.601659	-0.566662	-0.551764	-0.0258396	-0.197596	0.837402	0.436712	0.756044	0.0856094	0.76774	-0.195993	2.06666	-0.389178	0.0514776	0.344672	1.18542	0.525284	1.6281	1.04071	0.272236	0.755658	1.41416
Palmitic amide	0.473403	0.866567	0.452705	3.22608	0.589696	0.492212	-0.228571	0.102674	0.141908	-0.296087	0.643099	0.56304	1.14978	0.636062	-0.0689851	0.487779	-0.223996	0.507107	0.752655	-0.0193989	-0.355358	1.22799	0.479112	-0.0164589	0.759135	-0.148099	0.16729	0.406821	0.634839	1.00462	-0.0420059	-0.162383	0.419079	-0.0349244	-0.105751	0.937103	-0.944104	-1.2532	0.174288	0.764882	-0.0380783	0.28914	0.144916	1.60389	-0.0674577	0.383217	-0.314535	1.6882	0.215741
palmitoyl glutamate	0.281196	-0.0129442	3.57776	-0.280383	-0.383243	-0.0616627	-0.543874	0.706136	0.0722583	-0.212874	-2.35067	-0.134077	0.0249549	0.34571	0.177725	0.223607	0.145435	2.5176	0.183073	0.108579	-0.0415159	0.379682	0.091548	0.16126	-0.215286	0.0206542	-0.0218339	-0.247915	0.17918	0.189932	0.09895	0.190396	0.0538597	0.101545	-0.0844908	0.0783871	3.84951	0.0938612	-0.27525	0.660537	0.223543	0.405259	0.25909	0.331249	-0.0254096	0.0125993	-4.10983	0.213706	0.240394
Pantothete	-0.189551	-0.117525	0.0691768	-0.200201	-0.432572	0.0482797	-0.237791	-0.398435	-0.0887698	0.0136596	0.102454	-0.228554	-0.0770217	0.0320944	0.0890033	0.58948	0.0791806	-0.523825	-0.0197378	0.565975	-0.0702262	0.324398	0.0499679	-0.0342105	0.292445	0.265807	0.158172	0.0373293	0.0839305	0.412602	0.0638862	-0.0896539	0.212485	0.202216	0.117995	0.0650843	-0.226372	0.18764	0.0737024	0.511823	0.2365	0.121783	0.242751	0.48941	0.0378547	0.236716	-0.00129459	-0.125779	0.0634192
PC(28:0)	0.0513676	0.10428	-0.0161239	-0.316458	-0.0754012	-0.170483	-0.188889	-0.878454	0.0824283	-0.242453	-0.0820287	-0.262343	-0.25412	0.0739903	0.145526	0.295452	0.318824	-0.00494969	0.0658779	0.235023	-0.193749	0.254335	-0.0326478	0.103118	-0.421066	0.52435	-0.14578	0.00242771	0.273961	0.26071	-0.110888	0.226875	-0.0740034	-0.324248	0.285219	1.08495	-0.137949	0.0837007	0.103758	0.737218	0.391495	0.0187925	-0.193462	-0.0976756	0.244129	0.75707	0.254159	0.0406728	0.105614
PC(30:0)	0.0435748	0.151644	0.158944	-0.354607	-0.123603	0.00690918	-0.114737	0.147078	0.223979	-0.139618	3.89532	-0.0305708	-0.0920262	0.133102	0.105385	0.283956	0.250493	-0.309188	0.0160286	0.168309	-0.044107	0.344796	-0.158263	0.104069	-0.141404	0.0655167	0.0493317	0.189201	0.18497	0.0829405	0.0229721	0.107884	0.0239084	-0.0517777	-0.0530816	0.185166	-0.0854292	0.144819	0.276114	1.08428	0.346712	0.0872264	0.0334014	0.274263	-0.00187693	-0.956491	0.365552	0.311339	0.134307
PC(32:1)	0.054353	0.199236	-0.165181	-0.421526	-0.449126	-0.149598	-0.109718	0.149303	0.145258	-0.312453	0.113083	-0.452072	-0.658344	0.0797643	0.0983944	0.191625	0.279301	-0.293957	0.0316391	0.171578	-0.140754	0.341896	0.0162817	-0.0401451	-0.21411	0.158528	1.04222	0.0230939	0.520513	0.0880066	0.0495103	0.0565448	-0.00610573	-0.209479	-0.0968607	0.591834	-0.291643	0.0266392	0.218656	0.600958	0.305404	-0.0114432	-0.0974627	0.0805554	0.0115221	-1.23927	0.339736	0.333527	0.142275
PC(33:1)	0.0483918	0.0319519	-0.140787	-0.385008	-0.22692	-0.0543996	-0.124202	0.887795	0.1257	-0.978114	0.32874	-0.10827	-0.0334985	0.168304	0.199506	0.254544	0.214538	-0.526988	0.11882	0.286046	-0.0851797	0.332643	-0.185148	-0.0012725	0.0133625	0.664752	-0.0314617	0.191098	0.253758	0.174793	-0.171061	-0.0469504	0.0234375	-0.206882	0.0720634	1.59312	-0.113191	0.161713	0.150952	0.618726	0.363104	0.015842	-0.0351632	0.362109	0.0778202	-1.40014	0.231429	0.103365	0.0232197
PC(34:1)	0.0586817	0.156765	-0.182425	-0.374482	-0.218536	0.04459	-0.172713	-0.0983024	-9.89e-05	-0.0317988	0.0502918	-0.109117	-0.234994	0.0699673	0.0411109	0.335391	0.278306	-0.267297	0.00139486	0.219716	-0.0608436	0.341268	-0.157003	-0.0784293	-0.115358	0.051703	2.27371	0.185513	0.198844	0.264541	0.143042	-0.00621874	8.4e-06	-0.238422	0.123062	-0.206468	-0.225834	0.213247	0.31144	0.663682	0.424738	0.124483	-0.0423729	0.334541	-0.0334848	-1.32308	0.201628	0.256888	0.131915
PC(34:2)	-0.0863615	-0.0431023	0.00486438	-0.233273	-0.164191	-0.331078	-0.16083	1.39038	0.127975	0.12192	0.371276	-0.146555	-1.02079	0.187423	0.112181	0.264436	0.300246	-0.208614	0.0698489	0.175458	-0.00718067	0.453868	0.132916	0.126213	-0.120291	0.00140631	2.21063	0.159044	0.209207	0.023132	0.0681955	-0.047464	0.0349065	-0.172643	0.0379138	0.281054	-0.53808	0.114805	0.17956	0.297052	0.405561	-0.0332221	-0.0680758	0.486936	-0.0595132	-0.306187	0.213743	0.242864	0.100985
PC(34:3)	0.00468664	0.00754056	-0.0943972	-0.32769	-0.13685	-2.0114	-0.115337	0.678133	0.117778	0.090372	0.0918754	-0.136648	-0.332474	0.170872	-0.0563564	0.30021	0.119433	-0.133662	-1.82901	0.073354	-0.205649	0.200214	-0.306676	0.125959	-0.176013	-0.0248241	0.616714	0.0939705	0.268763	0.125115	-0.307792	-2.21841	0.106906	-0.128916	0.0912986	0.393843	-0.50911	0.180302	0.248189	2.26305	0.573582	2.25685	-0.091768	0.374852	-0.0326981	-0.43188	0.313672	0.275153	0.0976086
PC(36:2)	-0.00376104	0.153839	-0.607576	-0.34768	-0.199061	0.0147145	-0.247094	-0.21219	-0.19218	-0.231871	0.0735879	-0.0792946	-0.258438	0.00302856	0.104468	0.3155	0.183903	-0.966148	0.0398165	0.146033	-0.0997154	0.403342	0.0336231	-0.0659644	-0.130694	0.0454235	-0.0418799	0.135983	0.165058	0.114981	-0.0206826	0.0590189	-0.0217611	-0.261992	-0.0699939	0.233772	-0.419045	0.194732	0.186209	0.686599	0.431515	0.145112	-0.0389596	0.458107	0.185997	-0.161421	0.285689	0.2153	0.123378
PC(36:3)	-0.00567347	-0.0427141	-0.192744	-0.284593	-0.317278	0.0741143	-0.193451	0.409403	0.134478	-1.25754	-0.0119214	-0.0628789	-0.15663	0.0910405	-0.0104923	0.354358	0.148924	-0.0928718	0.254541	0.277165	0.019399	0.254214	-0.165656	0.0603641	-0.179253	-0.0457899	-0.065178	0.0990001	0.262502	0.579695	-0.09049	-0.100604	0.0375232	-0.318882	-0.0557691	0.132486	-0.49616	0.228437	0.288438	0.448755	0.711475	0.0916059	0.017193	0.433919	-0.0136582	-0.503422	0.363942	0.210646	0.268151
PC(36:4)	0.034734	0.186475	-0.0841129	-0.370789	-0.193411	0.131544	-0.176201	0.0861454	0.152593	0.351056	-0.12968	-0.0722212	-0.20355	0.11888	-0.0306041	0.411677	0.15926	-0.333581	0.0444221	0.230431	-0.0920387	0.39896	-0.0912611	-0.061068	-0.132072	-0.045595	0.101136	0.0325262	0.216354	0.414219	0.0745859	0.0365455	0.0728092	-0.233264	0.112718	0.0824209	-0.39318	0.227845	0.241433	0.356283	0.426696	0.168291	-0.0115903	0.291361	0.0317993	0.464784	0.270362	0.0869385	0.103484
PC(38:3)	-0.0764124	0.295651	-0.323346	-0.326525	-0.225576	-0.0746212	-0.170405	-0.383015	0.182241	-0.009978	-0.0137356	-0.0278639	-0.319184	0.1729	0.440585	0.342012	0.0664241	-0.377818	0.159896	0.310716	0.380713	0.435782	-0.177325	-0.272214	-0.526785	0.00368635	0.0486781	0.0751015	0.0922345	0.288509	0.00448293	-0.0351025	0.113467	-0.815591	-0.110098	-0.12443	-0.265472	0.311195	0.336591	0.690152	2.11115	0.0277181	-0.0840938	-1.19125	-0.0996023	0.099515	0.242515	0.206378	0.210731
PC(38:4)	-0.0964059	0.141131	-0.201318	-0.285445	-0.242839	-0.0950048	-0.188158	-0.10952	0.0134515	-0.109103	0.179653	0.0407976	-0.173791	0.0902128	0.125553	0.315757	0.189273	-0.0764937	-0.0116728	0.241586	0.0316129	0.38542	-0.179549	-0.0282074	-0.150175	0.0272542	0.0392172	0.142762	0.178243	0.32403	0.232326	0.126978	-0.00610453	-0.202052	0.000830059	0.0665351	-0.228969	0.285196	0.285301	0.684428	0.343203	0.142702	0.0249045	0.192536	-0.0441379	-5.7523	0.286295	0.238671	0.145623
PC(40:5)	-0.0382762	0.123968	-0.345645	-0.424208	-0.290282	0.0507435	-0.152777	0.0263102	0.281773	1.45375	0.11556	-0.0352669	0.0432558	0.170197	-0.0087639	0.38646	0.16815	-0.467877	0.434996	0.246378	-0.0670783	0.576008	0.113749	0.0414321	0.0940654	0.0353118	-0.227665	0.0778116	0.298391	0.255269	-0.0776732	0.274055	0.00676763	0.104065	0.0734311	1.75361	-0.378397	0.242866	0.286116	0.644208	0.408441	0.21019	0.0795259	-0.0125669	0.0584249	-1.82512	0.317652	0.16051	0.144634
PC(40:6)	-0.141388	0.211622	-0.52614	-0.123992	-0.462337	-0.0609966	-0.0845969	0.0858807	0.192564	0.0210439	-0.0501559	0.0152785	-0.287056	0.172576	0.139022	0.367216	0.158274	-0.4948	-0.0423484	0.293236	-0.0162637	0.486832	-0.221626	-0.0238576	-0.0332669	0.0484083	0.0878728	0.0610661	0.267661	0.210276	0.175426	0.0798464	-0.00583829	-0.192342	-0.109369	0.0147587	-0.443333	0.286126	0.337657	0.645603	0.50945	0.196714	0.031792	-0.0882545	-0.0660215	0.0650001	0.194623	0.220062	0.169259
PE (38:2)	0.0275151	0.842834	0.220556	-0.285825	-0.19531	0.0510685	-0.153215	0.548083	0.209051	-0.102642	2.12173	0.00509057	-0.193048	0.126386	0.959407	0.197403	0.216795	0.732817	0.0568539	0.301009	-0.141072	0.407415	-0.0826075	0.0585857	0.239344	0.126622	-0.126525	-0.812335	0.273895	0.147679	-0.0149556	-0.00699036	-0.0310068	-0.466016	-0.0667474	-0.0386436	-0.178434	0.115082	0.233888	0.602071	0.446	0.139299	-0.110899	0.721767	0.0828623	-0.00361362	2.59682	0.195292	0.127554
PE (40:4)	-0.0373039	0.325653	-0.249046	-0.398775	-0.152913	-0.116463	-0.0696037	0.472593	-0.202484	0.629303	0.039467	-0.125985	-0.397341	0.157816	1.6485	-0.127391	0.176898	0.0257765	0.0451481	0.586285	-0.130972	0.391595	-0.124997	0.00592213	-0.150425	-0.0145882	0.440344	0.0150303	0.157407	0.249859	-0.0444103	0.198443	0.0501775	-0.163014	-0.437856	-0.261467	-0.134791	0.386071	0.0535013	0.699168	0.378067	0.260532	-0.0452521	0.265067	-0.0630459	-2.15461	0.183944	0.146982	0.146169
PE(18:1/P-18:1)	0.439194	0.158114	-0.033894	-0.571744	-0.21801	-0.176465	0.351434	-0.0826128	0.201162	0.0523431	0.0943826	-0.311699	-0.37256	-0.366468	0.271153	-6.37928	-0.0353675	-0.236687	0.10374	0.221292	-0.0646096	0.414603	0.0224317	0.238883	0.0581776	0.0787358	0.00695257	-0.163874	0.174323	0.0624527	0.801331	-0.0990148	-0.231699	-0.0252607	0.128112	-0.0165857	-0.283037	0.0849317	-0.407462	0.729858	0.479488	0.0493925	0.380794	-1.60844	0.0760543	-0.0941982	0.222937	0.0646314	0.0992891
PE(18:3/P-18:1)	-0.0587023	-0.097189	-0.337955	-0.606582	-0.110368	0.14668	-0.10615	0.814117	0.217747	0.0910723	-0.0932456	0.0494406	0.323055	0.151803	0.170625	0.416615	0.268739	-0.434064	-0.0351021	-0.0572282	0.194836	0.71176	-0.0888187	0.148063	-0.197468	0.155318	-0.0630987	0.147401	0.270986	-0.177944	-0.0339471	0.259979	-0.146458	0.0775069	-0.13742	0.0724354	0.120355	0.0135575	0.0959587	1.10038	0.47785	-0.0201485	0.0237638	0.81723	0.0935454	-0.0507323	0.14811	0.162567	0.329539
PE(20:4/P-18:1)	0.187871	-0.511954	-0.195922	-0.218665	0.0194504	-0.207802	-0.144624	0.00746337	-0.55705	-0.160751	-0.414921	-0.000971751	0.512317	-0.078348	-0.427169	-0.504505	-0.00753597	-0.385517	0.0231223	-0.0213142	0.0495533	0.0354363	-0.355903	0.197604	0.10631	0.163809	-0.16945	-0.381519	0.167164	0.15261	0.386173	-0.0790905	-0.138795	-0.715405	-0.0201372	-0.46974	0.107101	0.10086	0.0866629	0.793861	0.232073	0.083605	-0.106424	0.593406	0.164772	-0.35206	0.49221	0.348457	0.214937
PE(22:5/P-18:1)	0.079453	0.255741	0.948117	-0.586023	-0.50814	0.218111	0.103475	-0.0048445	0.243883	0.0677236	5.70811	-0.0711203	-0.039064	-0.0241959	-0.0329258	-0.101801	0.0993194	0.347155	-0.0782118	0.00368183	0.196617	0.46362	-0.0923403	0.0174063	-0.173598	0.0771373	0.0517163	-0.100582	0.563224	-0.167912	-0.00983882	0.167024	-0.0688768	-0.0527279	-4.16808	2.35026	-0.833637	0.469765	0.25272	1.26065	0.504582	0.396966	-0.128665	0.307175	0.00680576	0.20359	0.102218	0.18044	0.337932
PE(22:6/P-18:1)	0.0522132	0.0357613	-0.415346	-0.303263	-0.137075	-0.155103	0.0752273	-0.0627468	-0.28178	-0.27597	-0.0794019	-0.0207333	0.321385	0.0328403	-0.106553	-0.399552	-0.0131692	-0.00274498	-0.0250635	-0.0976647	0.436964	-1.5e-05	-0.389768	0.124694	-0.048458	0.188345	0.0671045	0.0511895	0.06535	-0.103008	0.0565745	-0.00840719	-0.126529	-0.0061054	0.418385	-0.331582	0.164378	0.01382	0.350425	0.594056	0.271328	-0.0855943	0.414545	0.376366	0.1304	-0.143428	-0.185032	0.125441	0.413392
PE(34:0)	0.0665989	-0.0506234	-0.16953	-0.319059	-0.0350061	0.0111235	-0.100432	0.30358	0.8324	0.0234582	0.0219455	-0.0654084	0.09472	0.100463	0.0782302	3.63519	0.171459	-0.32637	-0.0929796	0.179149	-0.101737	0.373646	-0.0640587	0.0342874	-0.0887542	-2.16019	0.235033	-0.256828	0.275655	0.0129309	-0.00875531	-0.122421	-0.00379456	0.060619	0.294326	0.16104	0.274289	0.172928	0.237489	1.19726	0.500941	0.0181809	-0.0312777	0.596603	-0.141381	0.00585861	0.253969	0.296915	0.079992
PE(38:1)	0.0107434	0.112829	-0.19078	-0.456955	-0.126789	-0.0505784	-0.114865	-0.0509709	0.141539	0.0556124	-0.26425	-0.223182	-0.173702	0.171722	0.190712	0.293912	0.0372284	0.0294237	0.0432819	0.542973	-0.107899	0.402383	-0.159186	0.0232208	-0.5126	-0.0627468	-0.20487	-0.0179906	0.116632	0.186515	-0.0698373	-0.10052	0.0307427	-0.0982209	-0.115311	0.0685713	0.0642028	0.29225	0.0913642	0.867294	0.370028	0.0339376	-0.0451796	-0.182051	-0.00277364	-2.25176	0.206057	0.056803	0.159248
PE(38:3)	-0.0768077	0.554738	-0.112756	-0.451304	-0.257437	-0.236279	-0.106801	0.518548	0.146939	0.268532	-2.31557	-0.0874492	-0.169319	0.477298	-0.189554	1.9486	-0.773886	0.0929037	-0.0160484	0.488327	-0.066457	0.294734	-0.207133	-0.227706	0.611614	1.06349	-0.0383876	-2.03098	0.164069	0.212356	-0.272296	0.359795	-0.457397	-0.274379	0.253009	0.110467	0.812605	-0.00468207	0.306626	0.497186	0.346487	2.02564	0.239096	0.588361	-0.471851	-1.92129	-0.255823	0.237963	0.0498401
PE(40:1)	-0.176618	0.288714	-0.26915	-0.357774	-0.168979	-0.0835983	-0.0342217	-0.675533	-0.200691	0.120763	-0.0243516	-0.0360228	0.0921329	0.0469636	-0.0187126	0.318518	0.960441	0.053967	0.0680847	0.171362	0.0819924	-0.235817	-0.383463	0.0958197	-0.226034	-0.19755	-0.202394	0.254521	0.0496695	0.390866	0.021195	-0.0964925	0.272551	-0.232399	-0.0984084	0.591198	0.108012	-0.220023	0.150864	1.09532	0.640585	0.0526981	0.126228	-0.535938	-0.0690652	-0.176665	0.147202	0.343343	0.14378
PE(40:2)	-0.0668036	-0.526465	-0.116448	-0.301848	-0.386215	0.099693	-0.225076	-0.257857	0.276079	1.9406	0.568767	-0.177317	-0.170565	0.200467	0.918405	0.411327	0.114365	-0.227937	0.269734	0.220448	-0.173995	0.441395	-0.290572	0.00750017	-0.0384554	-0.0439282	-0.11907	0.367804	0.115023	0.132384	0.135914	-0.0310518	0.0242632	-0.0692516	-0.0387077	0.259976	-0.100268	0.128769	0.248313	1.19234	0.47546	0.099535	-0.019381	0.152426	-0.0361489	-1.03786	0.135785	0.0962191	0.12178
PE(40:5)	-0.116983	0.0418669	-0.508196	-0.219083	-0.255816	-0.562663	3.67698	0.190282	-0.683698	-0.0822157	-0.380192	0.116402	-0.369223	0.397497	-0.328449	-0.128564	-0.36673	-0.279807	0.0885752	-0.497862	-0.177182	-0.0430671	0.18381	0.145029	-0.120417	0.130919	0.185215	0.310398	-0.0285937	0.201787	-0.12788	0.0888728	0.213971	0.141525	0.0166689	-0.238582	0.195699	0.0900066	0.189237	1.15003	0.1626	0.281253	-1.65123	0.452786	0.104633	0.28454	0.0206015	0.472882	0.34173
PE(40:6)	0.0286982	0.0783633	-0.0837636	-0.343447	-0.254656	0.0498125	-0.120991	-0.0044068	0.167	1.7236	-0.0854524	-0.0211669	-0.243008	0.174316	0.0637386	0.345303	0.545984	-0.129451	0.0729784	0.321972	-0.190638	0.396204	-0.0611931	-0.0028723	-0.116939	0.0193797	-0.0607977	0.318594	0.218729	0.216367	-0.267654	-0.031995	0.0797906	-0.197508	-0.0861138	0.147448	-0.663844	0.200514	0.799589	0.786541	-0.146508	0.182956	0.0501414	0.299549	0.0247247	-2.12922	0.0368576	0.185336	0.197902
PE(42:4)	-0.128024	-0.0379462	-0.35535	-0.208872	-0.131848	0.00901175	0.0546256	-0.184595	-0.090036	0.308728	-0.182097	-0.250906	0.0574467	0.0942743	-0.134153	0.221817	0.514717	0.030824	0.00210159	0.144272	0.112368	0.561086	-0.306025	0.0377627	-0.120717	0.353134	-0.256774	0.0399225	0.067726	0.269252	0.129247	-0.0118047	0.169887	0.0656	0.0238523	0.269649	0.139982	-0.0937962	0.424428	0.98387	0.531763	0.117726	0.183902	-0.486533	-0.093489	-4.75137	0.0680025	0.207318	0.112193
PE(42:5)	-0.0844111	-0.251802	0.0262893	-0.309132	-0.299278	0.0223964	-0.140764	0.058204	0.15014	2.18852	0.342379	-0.088748	-0.102846	0.293519	0.0497958	0.494987	1.75782	-0.431308	0.101104	0.198199	0.00484444	0.28777	-0.185347	0.03991	-0.040145	1.62489	-0.0349221	0.366442	0.121911	0.195128	0.124878	-0.0419689	0.00240973	-0.0083257	0.00163969	0.241254	-0.0376246	0.423091	0.239383	0.510845	0.550552	0.140817	0.0394084	0.250028	0.0256031	0.244769	0.108779	0.0605982	0.172415
PE(42:6)	-0.00766989	0.164458	-0.0770622	-0.191381	-0.465032	-0.05743	-0.15454	0.539666	0.314073	0.649791	0.00496283	0.114334	-0.245511	0.182109	0.0389988	0.454161	0.0722991	0.301263	0.0317864	0.294452	-0.0636594	0.488227	0.0295713	0.155246	0.0157498	-0.050143	0.119698	0.0749304	0.286641	0.280166	0.0960293	0.0398195	-0.0713039	-0.246346	-0.0988301	0.113466	-0.39656	0.165664	0.310459	0.316771	0.367627	0.1467	0.0175377	0.262812	-0.031094	-1.73948	0.17136	0.1537	0.264803
PE(42:7)	-0.034131	0.00572936	-0.143368	-0.603514	-0.00946103	0.0217375	0.0130513	-0.166867	0.165811	0.263667	-0.152623	-0.211946	0.187405	0.0124916	0.848111	0.545207	0.172999	0.0450488	0.0648961	0.189791	0.0173897	0.317281	-0.130193	-0.0710975	-0.527636	0.420803	0.370509	0.118639	0.386398	0.247103	-0.190075	0.187168	0.136937	-0.10364	0.120856	-0.0329938	-0.414341	0.189035	0.0727231	0.287035	0.391308	0.100611	0.178775	-0.957063	0.28928	0.0634363	1.33174	0.0582869	0.280643
PE(44:4)	0.889144	-0.106441	0.312933	-0.0951411	-0.41033	0.0180473	-0.354962	-0.625757	-0.968567	0.018866	0.897775	0.784398	-0.00553524	-0.112399	0.438826	0.72891	-0.18962	0.967782	-0.242998	0.487637	0.161916	0.309829	-0.12193	0.264959	-0.0339569	-1.38104	0.204818	-0.807141	0.419089	0.603519	0.103983	-0.00803461	-0.605844	0.0173373	0.213598	-0.9872	0.965272	0.133817	0.503287	-0.223787	0.16922	0.253971	0.687317	-2.5184	-2.49394	0.480901	-0.681889	0.296419	0.485165
Perseitol	-0.0190102	-0.0180991	-0.0663249	-0.295602	-0.287307	-0.136595	-0.202537	-0.0436735	-0.209447	0.0719516	0.0115332	0.0692412	-0.266324	0.0205186	-0.28224	0.0424842	0.233903	-0.0268919	0.236025	-0.219865	0.143304	0.15942	0.245651	0.253493	0.0978769	0.0969708	0.154975	0.11543	0.418275	0.00833853	0.11787	-0.368065	0.193339	-0.106699	-0.00281492	-0.0783572	0.0619866	0.124128	-0.0238447	0.08728	0.293434	0.185138	0.0416343	0.230183	0.0466629	-0.0449746	0.0743857	0.211446	0.278971
PGF1a	-0.0287829	-0.103735	0.0410548	-0.214292	0.542816	0.909645	0.772561	-0.299234	-0.431504	-0.315266	-0.14963	-0.13673	0.26971	0.118344	-0.153303	-0.124192	0.0449779	0.32851	-0.0942241	-0.108122	-0.430689	-0.0880577	0.575637	0.547768	-0.178246	-0.253266	-0.0187161	-0.121514	-0.300868	0.0241067	0.448738	-0.78946	0.185588	-0.190606	0.12537	-0.756205	0.561944	0.122108	-0.262317	0.190016	-0.26728	1.11353	0.0175634	0.137441	0.485221	0.0731318	-0.0734353	-0.135609	-0.0207521
Phenol sulfate	-0.279412	-0.199271	-0.425522	-0.0342931	-0.47728	-0.0430055	-0.0838977	-0.308172	-0.332294	-0.268798	-0.458032	-0.195161	-0.00467684	0.0425789	-0.0559564	-0.128724	0.0413863	-0.0127182	0.117694	-0.273307	0.198651	-0.11534	0.240687	0.00415036	-0.0441839	0.159555	-0.0797702	0.84601	0.264992	-0.141363	0.107213	0.20019	0.165212	-0.0161911	0.770318	0.0280082	0.120989	0.0132099	0.135502	0.0546046	-0.0390268	0.281509	0.385897	0.177945	0.203185	0.157931	-0.130428	0.193836	0.160031
Phenylacetaldehyde	-0.0708038	-0.244209	0.265082	-0.109315	0.109937	-0.100992	-0.113285	0.767579	0.793797	-0.390036	-0.135753	0.0915762	0.0226958	0.12856	0.151056	0.421647	0.399377	0.366753	0.116347	0.00163217	-0.092455	0.244808	-0.0467165	-0.190249	-0.0988412	-0.368266	-0.205491	0.400313	0.199389	-0.0332722	-0.169329	0.214912	-0.0116117	-0.00150604	0.204063	0.332607	-0.347365	-0.396982	0.168574	-0.319898	0.381954	0.0235517	0.171558	0.402856	0.0242967	-0.867515	0.559064	0.251529	0.426731
Phenylalanine	-0.163211	0.117481	-0.663833	0.124645	2.62866	0.101934	-0.140401	-0.235741	-0.41103	-0.212472	-0.249108	-0.206382	-0.444215	0.0980882	0.218313	0.610008	-0.479298	0.148557	0.375421	0.758656	0.472301	-0.140785	-0.346472	0.0711208	-0.0156529	-0.0275226	0.0246994	0.0505625	-0.0821499	-0.03292	-0.0787518	-0.121887	0.0543341	-0.452413	0.180767	0.218375	-0.0185217	1.00032	0.178606	-0.521414	0.116948	-0.223685	0.0272711	0.0968022	-0.11994	-0.0597345	0.0889897	-0.0342177	0.00276979
phenylethanolamine	0.280118	-0.156951	0.0293695	-0.0430626	0.447933	-1.03906	-0.284959	0.0139488	0.17357	-0.02318	-0.130135	0.63568	-1.35214	0.136131	-0.112358	0.364299	0.0462757	0.0541863	-0.118259	0.798338	-0.140033	-0.125743	0.0529368	0.107667	-0.0948347	-0.187079	-0.162581	-0.0887017	0.522625	-0.175269	0.723486	-0.350692	0.383921	0.100137	0.175993	0.134118	0.233242	0.974188	0.0437227	-0.703329	-0.111084	0.29239	0.024105	0.0811928	-0.125575	-0.0286898	0.0874882	0.298127	-0.0405151
phenylglycol 3-O-sulfate	-0.0123394	0.0989311	-0.829334	-0.57559	-0.0838618	-0.734626	0.0019891	0.607164	0.0727212	-0.362968	-0.318471	-0.162054	0.138363	0.091537	-0.425668	-0.0923164	-0.281557	-0.116062	-0.357716	0.0600799	-0.130483	-0.336831	-0.803786	-0.861401	0.00614242	0.13518	0.180671	0.557699	0.122088	0.279546	-0.480895	-0.903156	-0.250532	0.920059	0.511029	0.201464	-0.0529283	0.0253003	0.0403819	-0.480684	-0.397808	0.141053	-0.024972	0.165162	0.212242	0.261401	0.408511	0.654638	0.230593
Phosphonoacetaldehyde	0.00327826	0.135279	-0.0904161	-0.359148	-0.155981	0.00498962	-0.347232	-0.0660473	-0.242113	-0.638968	-0.0801193	-0.0190873	-0.484344	0.0539879	-0.00272103	0.367833	0.298292	-0.110825	0.023633	0.0935934	0.211537	0.338119	-0.167372	-0.0745415	-0.134713	0.0976017	0.0620395	-0.0405098	0.0329244	0.259968	-0.086559	0.0590818	-0.0632717	-0.122961	0.378285	0.0833053	-0.224968	0.180028	0.270203	0.601091	0.361989	0.105857	-0.0368562	0.420044	0.195318	-0.89885	0.158966	0.270975	0.12211
Phosphoserine	-1.10261	-0.539171	-0.337008	-0.585216	-0.460359	-0.26955	0.209398	-0.711719	0.680581	0.800448	-0.139514	-0.898898	-0.448416	-1.07833	-1.08552	-1.1558	-0.625645	-0.277279	-0.101055	-0.663721	-0.754803	-0.100979	-0.817817	-1.4866	-1.0077	-1.11158	-1.26487	-0.588504	-1.02905	-0.682075	-0.730036	-1.8903	1.02916	0.402539	0.828012	0.173133	0.40033	-0.108465	2.10588	-0.123036	0.0662264	0.877003	2.0519	0.202704	2.0683	1.16274	0.184662	0.787182	1.50981
Porphobilinogen	-0.280052	-0.229073	0.00853336	-0.238614	-0.0498292	-0.435464	-0.245619	0.238975	0.505038	-0.0270958	-0.715031	0.0608699	-0.25627	0.177806	0.175688	0.47279	-0.228235	-0.176443	0.086599	-0.0681996	-0.228656	0.155348	0.239405	0.0855929	0.0513967	0.593177	0.0196757	0.14674	-0.20653	-0.559241	-0.0121299	-0.167337	0.144613	0.115395	-0.22408	-0.110948	0.092202	0.5712	0.294204	-0.0201002	0.290367	0.165973	0.202613	0.0221495	-0.018114	0.327461	-0.00254425	0.231193	0.803782
Portuloside A	-0.184078	-0.444549	-0.0892252	-0.14706	-0.08857	-0.800987	0.571951	0.0928307	-0.656395	0.255754	-1.68765	0.074325	-0.325301	0.118751	0.101665	0.671337	-0.031906	-0.789504	0.180972	0.173455	-0.0469541	0.235952	0.0666372	-0.251476	-0.376428	0.162737	0.680414	0.0848627	0.652288	-0.0494297	-0.244565	-0.042151	-0.229036	-0.242622	-0.0434629	-0.113169	-0.233296	0.174993	-0.118413	0.408738	-0.184728	0.545907	0.444718	-0.167521	0.158536	0.0671569	-0.152508	0.0555124	0.552305
Proline	0.0861192	-0.149043	-0.53953	0.134708	2.08644	-0.246115	-0.113222	-0.170364	-0.436116	-0.14812	-0.117365	0.0249329	-0.254465	0.114833	0.0935044	0.243984	-0.584159	0.00318797	0.279302	0.183258	0.0387784	-0.0938074	-0.0800627	0.224064	0.071002	0.0488142	0.0681752	0.108779	0.0956461	0.00997977	-0.037312	-0.00740421	0.172607	-0.194016	0.150207	0.285534	0.0189598	0.149719	0.100065	-0.103407	0.249222	0.161085	0.164773	0.115471	-0.0754869	0.0513086	0.0171774	0.10233	0.0880447
Proline betaine	-0.0118481	-0.0725224	-0.0227477	-0.0795485	-0.117048	-0.327526	-0.532855	-0.129687	0.128023	-0.19378	-0.0563215	-0.0178221	-0.284964	0.0193561	0.138211	0.239015	0.160645	-0.103864	0.00942461	0.0835524	-0.326321	0.151226	-0.267581	0.0385916	-0.164595	0.0614342	-0.00312231	0.0204695	0.140603	-0.0716761	0.333743	0.470969	0.181528	-0.0709528	-0.0754402	0.112382	-0.208897	0.0713134	0.237966	0.224742	0.305681	0.200581	-0.0231496	0.40757	0.0646869	0.130694	0.0988902	0.27863	0.139478
Prostaglandin D2	-0.416521	-0.0218458	-0.375157	-0.0582446	0.701754	0.225974	0.00984097	0.103193	-0.511479	0.092807	-0.100176	-0.0664567	0.192128	0.141358	0.478537	-0.389244	-0.142776	0.172978	0.000968757	-0.0872819	0.870239	-0.224464	0.0501342	0.182782	0.121261	-0.286106	0.00902049	0.179903	0.027444	-0.183474	-0.0706688	0.380706	0.00331287	0.296042	0.0738023	-0.0252787	0.0237179	-0.220152	0.169844	0.816687	0.713977	-0.0336437	-0.395474	-0.193229	0.0553812	-0.178723	-0.0544372	0.035764	0.812199
Prostaglandin J2	0.0489753	0.333412	-0.546204	-0.0770857	-0.391036	-0.256445	0.229243	-0.0871482	-0.129115	-0.122325	-0.516611	-0.0894946	0.135099	0.0382895	0.12321	-0.00617666	0.0472713	0.106989	0.175879	0.209828	0.169186	0.107152	-0.410224	0.230326	-0.114889	0.0334447	0.146768	0.0780314	0.0340563	0.100727	0.254096	-0.466381	0.0910321	-0.162475	0.314754	-0.365606	-0.14309	0.297229	0.0665913	0.170023	0.201449	0.0214992	0.0669891	0.312809	0.0072079	0.0380896	0.00592707	0.182693	0.179343
PS(36:1)	-1.60333	-0.356176	-0.206532	-0.420133	0.964365	0.10822	-1.10446	-0.580412	-0.302013	-0.0283759	-2.30087	0.0549086	1.58099	0.680689	0.186941	0.106575	0.44551	-3.58733	-0.022195	-0.0491432	-0.602847	0.392022	1.32813	0.161891	-0.623948	0.0505546	-0.428785	-0.367638	-0.116772	-0.0969661	-0.297687	-0.143428	0.844967	0.354361	0.719279	-0.054865	0.261464	0.0984251	0.0848359	1.60821	0.47535	0.0749402	0.272661	-0.382307	0.188562	-1.15446	0.0781365	0.606831	0.0900729
PS(36:2)	0.152428	0.0627543	0.0650882	-0.747841	0.283705	0.0757919	0.604714	-1.30935	1.08516	-0.272273	1.36378	-0.158226	0.450037	0.754802	-0.818897	0.185711	-0.624302	-0.566773	-1.00474	-1.61014	0.230587	0.0174047	-0.0929677	1.20434	-0.0821262	-0.198077	0.513491	0.488814	0.209941	-0.647076	-0.0400755	-0.0548179	-0.133854	1.64672	-0.758738	-0.43336	0.405194	-0.43715	-0.890224	1.48274	0.191991	0.208575	-0.354125	-1.15509	-0.476985	-0.411606	0.831107	0.665819	0.600461
Pyroglutamate	0.0669591	0.00584009	-0.427363	-0.417125	-0.567945	-0.527145	0.00460992	-0.255055	-0.133805	-0.213605	0.618247	-0.0996985	0.25832	0.301369	0.251902	0.308302	0.179012	-0.00600636	0.39907	0.343951	0.0455341	0.253697	0.168195	0.495708	0.133479	0.200895	0.212177	-0.46978	0.281258	0.163205	-0.0258396	-0.197596	0.3518	0.353939	-0.0964082	-0.112843	0.411355	0.325427	-0.214017	-0.309842	0.312457	0.344672	0.400892	0.160282	-0.0683106	-0.018498	0.0118799	0.208476	0.11282
Pyruvate	-0.18806	-0.261923	-0.431495	-0.178851	0.351359	-1.17215	-0.028444	-0.482851	-0.097215	0.0510356	-0.00811013	-0.045657	-0.289291	0.291333	0.298921	0.314636	0.577614	0.383697	0.438868	0.459325	-0.0334499	0.126386	0.703756	0.261827	0.214788	0.39449	-1.68336	0.569988	0.533981	0.288483	0.675654	0.237931	0.184833	-0.122288	-0.252267	-5.03161	-0.194508	0.325218	-0.526632	-0.0755603	0.595791	0.783534	0.335561	-0.902801	-0.474834	-0.0492785	0.470475	-0.328387	0.102424
Quadrone	0.0142058	-0.0979699	0.246723	-0.154242	-0.16222	-0.151395	-0.571327	0.0636752	-0.318713	-0.107212	-0.361327	-0.399734	-0.182374	0.347864	-0.192268	-0.0493771	0.247069	-0.276244	0.648336	0.144292	0.331205	-0.271805	0.366799	0.18516	0.401942	0.0511086	-0.301641	-0.04614	0.293812	0.211308	0.163217	0.0130023	-0.138924	0.225333	0.230128	-0.327568	-0.177922	-0.107272	0.245429	-0.791239	0.313816	-0.0544351	-1.48836	0.358671	-0.0922208	-0.264327	-0.630179	0.042737	-0.00751081
Quinoline	-0.210062	0.0952825	-0.0256572	-0.376	-0.318929	-0.0324293	0.0881494	0.196572	0.270655	0.107139	-0.297534	-0.594054	-0.27438	0.627774	0.0444428	0.207998	0.255448	-1.01051	-0.0858167	0.202494	-0.213315	0.743842	-0.334178	-0.0892642	-0.452139	0.0648729	0.271381	0.143932	0.233084	0.0741216	-0.0846997	0.225835	0.135678	0.4498	-0.207299	0.401848	-0.333591	0.142168	0.462012	-0.196097	0.545334	0.0818735	-0.107089	-0.334134	-0.244649	-0.288843	-0.042677	0.27285	0.302434
Retinoate	-0.0480748	-0.0300536	-0.1613	0.371411	1.13476	-0.175614	-0.0809295	-0.247155	-0.0224756	-0.423545	-0.195029	0.0356021	0.167765	0.0725919	-0.205191	0.215406	-0.0166957	-0.105306	0.109362	0.553562	0.0838343	-0.241701	0.901945	-0.0939982	-0.216301	0.230459	-0.0966699	0.103094	-0.183511	0.0618387	0.703173	0.0881176	0.170366	-0.788822	0.025136	0.153802	0.0899899	0.0790126	0.22031	0.0894605	0.643932	-0.0552366	0.0312679	-0.0592472	0.278371	0.278964	-0.0525439	0.835655	-0.115292
Retinol	-0.372311	-0.134392	0.33583	0.378006	0.848187	0.132167	-0.837122	0.342074	-0.136945	-0.579489	1.17456	0.311078	2.1324	0.388932	0.113349	0.239468	0.569189	-0.837626	-0.207952	-1.51396	-0.0250255	0.571912	0.873118	-0.0806102	0.0659772	-0.05532	-0.0446715	-0.0184463	0.606983	-0.502155	-0.528231	0.345887	-0.266289	-0.117172	-0.0604676	0.1809	0.0695955	0.494978	0.440388	0.225656	0.500151	0.206083	-0.462341	1.01763	-0.171521	-0.800938	0.158568	0.269971	0.0298086
Ribitol	-0.00215506	-0.0506746	-0.0422615	-0.236971	-0.12892	-0.19223	-0.280426	-0.0554867	-0.234816	-0.0567536	-0.00642144	-0.116052	-0.256929	0.0013094	0.131555	0.0837828	0.254665	0.00813437	0.12269	0.131557	0.151378	0.246128	0.227729	0.269739	0.266231	0.21451	0.142294	0.0982527	0.287098	0.0211505	-0.013591	-0.337683	0.151567	-0.101066	-0.0865904	-0.000375671	-0.0849723	0.133047	-0.0523673	0.0482385	0.289904	0.19265	0.130468	0.155192	0.0038607	-0.152267	0.0283497	0.173004	0.106207
Riboflavin	-0.110031	-0.59324	0.0686625	-0.811215	-0.782751	-0.274608	-0.613707	-0.531822	-0.314406	-0.242787	0.2393	-0.660967	-0.271504	0.0703857	-0.0493746	0.179419	0.182802	-0.186257	-0.0386993	0.10871	-0.103826	0.316877	-0.203617	-0.133902	0.50458	-0.0911322	0.167073	0.182789	0.154598	-0.0834124	0.0677401	-0.00791095	0.115803	0.732681	0.252588	0.252851	-0.520315	-0.379684	0.385134	-0.203903	0.117856	0.0955006	0.424383	-0.220499	0.0721716	-0.051227	0.131146	-0.198606	-0.0143867
Ribose	0.101176	-0.490213	0.0336711	-0.0835854	-0.191753	-0.539628	0.149891	-0.299646	1.00795	-0.730817	0.245722	-0.0618327	-1.15869	-0.171792	-0.188192	-0.32465	-0.0529356	0.226121	0.265444	0.212706	0.037063	-0.184803	0.231009	0.0925283	0.138179	-0.976922	-0.636656	0.187193	0.111936	0.0916366	0.312901	-0.652795	-0.122514	-0.089579	0.100765	-0.280688	-0.310495	0.231496	-0.0112371	0.0572244	0.114502	-0.138281	-0.135636	-0.111348	-0.428466	0.801938	-0.637297	0.176429	-0.127491
Ribothymidine	-0.0399381	-0.0505865	0.611659	-0.368161	-0.656951	0.0413477	-0.275898	-0.293038	-0.0378804	0.407492	-0.0498362	-0.263331	-0.224017	0.0233857	-0.0174248	0.279611	-0.0349587	0.295187	0.193039	0.0444538	-0.0338805	0.12951	-0.188891	0.111294	-0.000378803	-0.0378717	0.124169	0.0480707	0.0552367	-0.100615	0.0387049	0.302444	0.139588	-0.0558859	-0.0532956	-0.47383	-0.205397	0.0156754	0.196084	0.477329	0.216943	0.085487	0.353382	-0.364022	0.23935	0.612417	0.424807	0.249547	0.265423
Ricinoleic Acid methyl ester	0.26797	-0.961893	0.0650337	-0.129929	0.0916185	0.335243	-0.933234	-0.0858741	-0.0500501	-0.190465	0.804963	-0.279252	-0.193783	0.309321	0.122918	0.428162	0.546821	-0.169146	-0.42468	0.173207	-0.383746	0.727545	0.0697627	-0.42643	-0.199535	-0.199735	-0.162345	0.0156667	0.578202	0.172568	-0.121866	-0.166636	-0.482737	-0.272474	-0.194659	0.377893	0.034496	-0.195553	0.347699	1.73478	0.663172	-0.235104	-0.00330776	1.27408	-0.162514	0.0719411	0.164236	0.0460187	0.688434
Salsolinol	-0.104653	-0.411384	0.527591	-0.478424	0.139351	-1.10775	-0.111923	-0.179826	-0.0754971	0.283497	0.0227005	-0.66105	0.0755052	0.131437	0.131548	0.222311	0.210514	-0.250494	0.416483	0.421945	-0.085506	0.365931	-1.38673	0.212969	-0.201457	-0.149315	-0.027506	-0.403588	-0.205581	0.251432	-0.249741	-1.65694	0.0206255	0.177718	-0.195549	0.230133	0.315187	-0.372013	0.19253	-0.0731752	0.458908	0.49525	-0.104938	0.624917	-0.233239	-0.254452	-0.0619488	0.459595	0.0794552
Secoisolariciresinol	0.354906	-0.710373	-2.00823	-0.19255	4.11851	0.0899982	0.0840648	0.232818	0.256093	-3.31884	0.381143	-1.53888	-0.722975	0.104168	-0.568146	-0.109052	-1.24277	3.33863	1.29909	-0.353363	-0.0445249	0.477751	-2.36536	4.10104	-0.310564	-0.32846	0.988629	-0.454913	0.101883	-1.56971	-0.800059	-0.10249	-0.519006	-0.606846	-2.31435	-2.62798	0.609133	2.88277	-0.761161	-0.482435	0.961194	-1.00131	0.0529239	-0.168041	-0.634112	0.124781	-0.345211	0.302702	-2.867
Serine	-0.139012	-0.373861	-0.799951	0.232952	-1.85779	-1.67936	0.0818591	-0.37489	-0.321084	-0.233271	-0.256683	-0.228224	-0.472704	0.015124	0.039417	0.335115	0.143147	-0.309951	0.49167	0.737718	0.230954	-0.188706	-0.325578	0.0695734	0.0356817	-0.262946	-0.097659	0.0164793	-0.425019	0.071335	-0.0766496	-0.387376	0.328294	-0.426438	0.17735	0.234974	-0.068908	-1.15324	0.0557438	-0.180739	-0.643716	-0.127986	0.547405	0.066916	0.464873	0.432199	-0.00195467	0.139304	0.143628
SM(d18:1/14:0)	-0.0643318	0.0466596	-0.0994608	-0.392513	-0.266783	-0.0434338	-0.0691162	-0.0892455	0.194489	0.115612	-0.176449	-0.118545	-0.147404	0.0857112	0.207435	0.70899	0.183019	-0.0317419	0.111812	0.104041	0.0429851	0.25731	-0.122849	0.0559763	-0.315441	-0.209412	0.0544895	-0.0389093	0.253204	0.248992	0.103334	0.517821	-0.0200213	0.0170699	0.0839447	0.0653115	-0.060698	0.0903545	0.156884	0.941756	0.457273	-0.0481263	0.0525978	-0.00280881	0.00246421	-1.70165	0.235234	0.259573	0.0217203
SM(d18:1/16:0)	-0.0545615	0.0394627	-0.0325808	-0.438134	-0.225698	-0.0920286	-0.0226996	-0.114354	0.177206	-0.131891	-0.0581465	-0.0912769	-0.130299	0.0549777	0.0900944	0.333921	0.0836974	0.037308	-0.0695586	0.0951804	0.143704	0.182184	-0.242542	-0.0292448	-0.153805	-0.0929039	-0.146759	0.168178	0.182727	0.182837	-0.0956085	0.145576	-0.0331558	0.033687	0.109362	0.076305	-0.0792029	0.160989	0.251648	1.14052	0.566472	0.0586703	0.0703196	0.134101	0.0195858	-9.51764	0.184687	0.250424	0.0647751
SM(d18:1/18:1)	-0.0500132	-0.0199195	-0.208512	-0.0775455	-0.239313	0.0674662	-0.425024	-0.260543	0.263015	-0.0635675	-0.0494653	-0.10401	-0.312453	0.013499	0.464528	0.530181	-0.0706606	0.0628059	-0.121477	-0.0224067	0.0936098	0.271372	-0.221084	0.0395691	-0.331455	0.941734	0.00611753	0.0857967	0.270441	0.108863	-0.277002	-0.0628782	-0.0661308	0.0876037	-0.15918	0.408442	-0.0871298	-0.198422	0.202412	1.02751	0.182553	0.0877617	0.0277704	-0.0842775	0.0584844	-0.0491335	-0.0951516	0.166763	-0.0984485
SM(d18:1/20:0)	-0.0820679	0.195307	-0.0748749	-0.282652	0.43183	0.116657	-0.427981	-0.491592	-0.619955	0.237996	-0.0714377	-0.0602154	0.113088	-0.128724	-0.181883	0.169504	0.255913	0.24026	-0.193738	0.408429	0.710658	-0.588222	-0.0522426	0.0803343	1.13852	0.49682	0.0677234	0.0758735	0.150179	0.401254	0.0390818	0.483735	0.0142204	0.0764933	0.350728	0.310086	0.156024	0.252586	0.333809	1.30329	0.314733	-0.138797	0.00599199	-3.22212	0.71067	-0.791334	0.435032	0.322377	0.0919812
SM(d18:1/22:0)	0.0455001	0.0777226	0.119645	-0.129566	0.400061	0.260371	0.0647666	-0.202195	0.0605635	-2.3227	-0.283823	0.0863991	-0.066128	0.151636	0.210024	0.320435	1.2428	0.0255215	-0.0526736	0.318188	-0.0637424	-0.223359	-0.595117	0.0932485	1.6435	1.78073	2.53515	-0.0715933	0.603101	0.639354	-0.270968	0.0441407	0.0731613	0.0794925	-0.771769	0.282812	0.129826	-0.0750397	0.224094	1.22053	0.74899	0.101084	-0.0464004	-0.892905	-0.100281	-1.222	0.0227032	0.173703	-0.242503
SM(d18:1/22:1)	-0.0576353	0.131328	-0.555135	-0.249345	-0.00826334	0.346268	0.303422	-0.327328	0.0212629	-0.00631203	0.527385	-0.186877	-0.220617	0.059102	0.270379	0.293368	-0.0603716	-0.18981	0.411721	0.213319	0.0770686	-0.0307527	-0.836607	-0.0989765	-0.209044	-0.0273599	-0.301558	0.811702	0.17447	0.0866664	0.0540101	0.577772	0.155397	-0.0288465	-0.316373	-0.112777	-0.31198	0.195941	0.276047	1.32385	0.767017	-0.220345	0.0538597	-0.0265545	0.116334	-6.15834	0.296638	0.240205	0.09735
SM(d18:1/22:2)	0.0622849	-0.296863	-0.414849	-0.268955	-0.382845	-0.142939	0.257716	-0.145558	0.410693	0.131847	-0.311829	-0.146542	-0.0563113	0.150647	0.208413	0.766015	0.161233	-0.12209	-0.230753	0.132187	0.0774763	0.24825	-0.218828	0.059085	-0.699777	0.629876	-0.131864	-0.109557	0.199244	-0.352111	0.00345843	0.303951	-0.0323888	-0.0422653	0.779558	-0.11885	0.0632587	0.164692	0.0657499	0.778124	0.632498	-0.043009	-0.141789	0.352115	-0.17679	-0.73283	0.294756	0.14659	0.12456
SM(d18:1/24:1)	0.0458455	-0.0440078	-0.0703845	-0.33476	-0.0853553	0.0422711	0.117186	-0.066893	0.0631045	-0.0217751	-0.252831	-0.0301817	-0.056285	-0.0670745	0.143676	0.378415	0.116335	-0.0579899	-0.00165343	0.187535	0.00730833	-0.145051	-0.198017	-0.0248087	-0.0388066	-0.173163	0.109271	0.0179426	0.32594	0.121502	0.324103	-0.0226748	-0.00851683	0.0285455	0.156439	0.241149	0.131142	0.0231028	0.318047	1.48424	0.516539	-0.184919	-0.00228763	0.085376	0.0838832	-1.03241	0.297948	0.208896	0.0836192
Sorbate	0.919585	-0.543505	0.255248	-0.300119	-0.286954	-0.287321	-0.619132	0.878239	-0.115869	0.0231089	-0.00229178	-0.117094	-0.0458043	1.77729	0.165006	0.210365	0.498649	-0.0522816	-0.0596727	0.193682	-0.34567	-0.0176883	-0.190597	0.155982	-0.285737	0.0394282	0.168831	-0.0963676	0.625192	0.354946	0.0117366	-0.0155304	-1.154	-0.0767009	-0.0616362	0.0445597	-0.0730609	-0.358794	0.292607	-0.11724	0.245598	0.216861	1.58976	0.253924	-0.152879	-1.31348	0.014036	0.134229	0.305895
Sorbitol	-0.124082	-0.102317	0.0283249	-0.170602	-0.492273	-0.312764	-0.235416	0.0391779	-0.134381	-0.150365	-0.114838	-0.11108	-0.279706	0.091468	-0.0301485	0.0127049	-0.399464	-0.392594	0.183995	0.0949658	-0.0428985	-0.0290162	-0.219871	-0.165834	0.333553	-0.115601	0.233505	0.137681	0.253371	0.115529	0.0613227	-0.248767	0.292402	0.0159389	0.0267827	-0.446608	0.425668	0.14357	0.0482326	0.0985628	-0.0621508	0.317751	0.00608899	0.275655	0.202778	0.160432	-0.0710688	0.175788	0.181531
Sphingomyelin	0.0207211	-0.0150489	-0.119218	-0.442739	-0.0519999	0.0553675	-0.0162166	-0.165487	0.053942	0.0542302	-0.0765795	0.0117057	-0.134897	0.00768793	0.193906	0.332134	0.0218923	-0.0626633	0.0350367	0.217839	0.244126	0.080681	-0.204042	-0.0702058	0.0080145	0.0517557	0.38064	0.0222978	0.483922	0.171622	0.180059	0.0780352	-0.00352496	0.0140722	0.0714577	0.212825	-0.0472199	0.0443587	0.275476	1.31044	0.645018	0.0276999	0.129336	-0.358098	0.0536764	-1.29353	0.169815	0.119903	0.129138
Sphingosine	0.747946	-1.86928	0.195777	0.784088	0.210467	-0.174396	-0.306064	-0.384002	-0.453841	-1.05649	0.478256	0.630874	0.052007	1.66067	0.132894	-0.049723	0.238301	0.520065	0.699378	0.213527	-0.447512	1.76136	0.0987701	-1.10998	-0.0795617	0.221832	0.127255	-0.252642	0.423334	0.405969	-0.0873766	0.215725	0.0579656	-0.260641	0.83283	-0.338372	0.155018	-0.752094	0.144018	0.358265	-0.383914	0.139669	-0.0863087	0.176558	-0.0574041	0.15379	-0.0302242	0.349111	-0.166324
S-Succinyldihydrolipoamide	0.0919342	-0.0575845	-0.20795	-0.649383	-0.843067	0.013819	-0.335229	-0.459504	0.0661801	-0.0270027	-0.283239	-0.4104	0.296062	-0.0688467	0.195464	-0.148085	-0.955075	0.0862655	-0.118622	-0.127757	0.000775734	-0.289003	0.197459	0.386873	0.180193	-0.0806013	0.772414	0.189576	-0.13784	-0.192154	0.0319642	-0.886291	0.758869	-0.17164	-0.120565	-0.239172	-0.189656	0.0280862	1.25197	-0.199821	0.258356	0.288755	0.14724	0.168002	0.00304485	0.0354112	-0.415619	0.685019	0.966182
Stearamide	-0.02595	0.668287	0.504106	2.26383	0.575041	0.832945	-0.432229	-0.0159142	-0.0860973	-0.324406	0.905074	0.844888	1.34188	1.38169	0.207417	0.313611	0.16851	-0.190199	-0.545938	-0.567674	-0.692778	1.1306	0.584485	0.16544	0.573267	-0.291797	-0.257248	0.150057	0.827057	0.316266	-0.298608	0.147773	0.193634	-0.13483	-0.110737	0.911214	-0.30679	-0.433748	-0.374721	0.77923	0.239271	0.121294	0.00117005	1.1334	-0.10573	0.227423	-0.0645157	0.447727	0.0372935
Sucrose	0.130069	-0.759871	-0.235465	-0.353106	0.0243386	-0.436279	-0.310448	-0.0725526	-0.0617709	-0.0987766	0.0468212	-0.248732	2.94727	-0.541805	1.8834	-0.0284711	0.0944717	-0.15409	0.133182	0.119316	0.228305	0.110267	0.678399	0.742945	2.49117	-0.0359057	0.140295	0.18767	-0.0633842	-0.0344287	-0.17945	-0.23641	-1.33419	-0.217559	0.65682	0.110914	0.388687	-0.795128	0.046633	-2.27113	0.293113	-1.80043	0.499204	-0.3794	0.454553	0.27185	-0.0800167	0.268591	-0.256509
Sulfoglycolithocholate 1	0.231494	-0.0169464	-2.04618	-0.479272	-0.0760279	0.508356	-0.360199	1.04564	0.00685139	-0.576579	-0.324026	-0.742784	-0.116097	0.0711011	0.116534	0.32355	0.279999	-1.57515	0.0864448	0.495721	0.167249	0.0749572	-2.09882	0.385655	0.222527	-0.230251	-0.646497	-0.384461	-0.573724	-0.22798	-0.357034	-0.29778	0.510196	0.756038	-0.102542	-0.0763586	0.455336	-0.109039	-0.00908477	0.132029	0.672176	0.18314	-2.9725	0.4249	-0.800695	-0.308652	-0.699979	-2.24495	0.166629
Taurodehydrocholate	-0.158778	-0.443925	0.955156	-0.356346	0.612732	-0.128949	-0.148476	0.308347	0.342704	0.373973	-0.235752	-0.137241	0.999751	0.0121716	0.143984	0.368143	0.705449	-0.343387	0.0372107	0.369118	0.293846	-0.148271	-0.716458	-0.0274664	-0.204943	-0.0308402	-0.0720238	0.0795933	0.37521	-0.0561059	-0.50325	-0.812459	0.192655	-0.107961	0.0692447	0.311016	0.801022	-0.128067	0.188645	0.412572	0.207932	-0.360944	-0.132962	0.361009	0.0624881	-1.10439	0.204359	0.110121	0.17957
taurodeoxycholate	0.062179	-0.267547	-0.586571	-0.364953	-0.56096	-0.385887	-0.581118	1.44625	0.274801	0.0192641	-0.98374	-0.745599	-0.447085	0.116925	-0.0504615	0.344958	0.182058	0.253941	0.435758	0.158947	0.0269782	0.357983	-1.22863	0.0308329	0.270209	0.0525536	-0.0301959	0.0237174	0.593102	-0.670181	-0.508715	-0.0490417	-3.10395	0.491101	0.0209384	-0.657523	-0.944109	-0.194824	-1.21835	-1.28986	0.380069	-2.87803	-4.96275	-0.716929	-1.3378	-3.53129	-3.96436	-2.45298	-2.18297
Tetradecanedioic acid	-0.180421	-0.133308	-1.19433	-0.0375308	0.0204135	-0.351216	0.0184856	-0.244549	-1.87355	0.0036266	-0.447281	0.1176	-0.1441	0.126623	0.159966	-0.164085	0.106783	-0.34151	0.217719	0.108702	-0.0421031	-0.0749269	0.305517	0.19703	-0.171361	0.153704	-0.0140129	-0.47699	0.262507	0.16999	0.118228	-0.0804961	0.248577	-0.0747892	-0.0794075	0.0200444	-0.520241	-0.0688017	0.277845	-0.256318	0.296621	0.35172	0.176306	0.121211	-0.0752992	0.0112892	-0.794864	0.0675455	0.49102
Threonine	0.0450079	-0.0779086	-0.951964	0.120441	-0.942039	-0.229436	0.0663715	-0.448336	-0.506757	-0.144764	-0.177487	-0.0361511	-0.343257	0.10376	0.127581	0.120362	-0.150374	0.373594	0.67493	0.233906	0.133323	-0.0625727	0.0287157	0.222913	0.184942	-0.0826096	-0.0564707	0.166381	-0.0214473	-0.00159089	0.0147814	-0.168722	0.0659676	-0.126437	0.161322	0.318129	-0.228294	-0.607972	0.139684	-0.250867	-0.264685	0.188807	0.161773	-0.0620734	-0.203958	0.122194	0.137767	-0.0932422	-0.0229442
Threonyl-leucine	0.00313481	-0.132576	-0.187082	-0.463878	-0.33716	-0.309653	-0.532776	-0.0407731	0.317039	-0.300679	0.0412371	-0.127837	-0.307257	0.102036	0.171521	-0.123327	0.474587	-0.21547	0.0112143	-0.0770669	-0.0274076	0.190491	0.0136439	-0.211005	0.0748668	-0.441258	-0.167181	0.137107	0.0915469	0.17697	0.206178	0.215348	0.311902	0.0921025	0.392265	0.524678	-0.301659	-0.0227772	0.375522	0.615624	0.318108	0.347063	0.218161	0.606796	0.14343	0.230197	0.14499	0.331008	0.3518
Thymine	-0.442877	-0.0681896	-0.119927	-0.272953	-0.272803	-0.786331	-0.159275	0.0159055	-0.929344	-1.03359	-0.387018	-0.358615	-0.23861	-0.272106	0.0808022	0.413317	0.263124	0.229514	0.302458	0.406475	0.0350709	0.0109374	0.526994	0.0708827	-0.0852363	0.517952	0.826838	0.237725	1.06976	0.24454	0.113723	-0.219674	-0.164791	-0.394471	-0.0135382	-0.636916	-0.283606	0.113217	-0.568683	0.164085	0.230556	0.137635	-0.507485	0.172004	-0.669483	-0.0713336	0.451324	-0.435445	-0.291981
Trans-1,2-Cyclohexanediol	-0.048722	-0.377949	-0.186493	0.0269283	0.067091	-0.37999	-0.224927	-0.107737	-0.269399	-0.339373	-0.833609	-0.243611	0.0420219	-0.209425	-0.376008	-0.261114	-0.101053	-0.214469	-0.0656397	-0.122937	0.136735	-0.136626	0.215206	0.22958	-0.102288	0.200975	0.15269	0.182575	0.243634	0.105541	0.0811034	0.257501	0.549794	1.0254	0.6942	0.821936	0.404131	0.0515729	0.0954855	0.535668	0.861812	0.422897	0.169216	0.086661	0.264885	-0.0670395	1.04443	0.479458	1.07471
Trans-4-Hydroxy-L-Proline	0.147638	-0.54786	0.0526404	-0.332586	-0.0927831	-0.206023	-0.155569	-0.11183	1.13797	-0.0900318	-0.0690395	0.314179	-0.226208	0.125568	0.379014	0.152738	0.167177	0.216928	0.111517	0.128095	0.178103	0.0274295	0.0847074	0.200887	0.35366	0.171626	-0.0240129	0.177148	0.283272	0.0910062	0.0540258	-0.0872466	0.0380902	-0.0362865	0.0776636	-0.267079	-0.148247	0.295912	-0.202329	0.0400127	0.212998	-0.20152	-0.188023	0.0861211	0.34655	0.179189	-0.0432191	0.191019	0.0474475
Trans-Aconitate	-0.117552	0.0403186	0.104643	-0.0996476	0.26991	-0.273806	-0.0655774	-0.404475	-0.0259533	-0.104668	-0.223104	0.191036	-0.388501	-0.184501	-0.120156	0.00999471	-0.268872	0.0595097	0.16947	-0.0490316	0.15436	-0.00203608	0.506025	0.147743	-0.66546	0.00730212	-0.20653	-0.0719165	-0.0141878	-0.024653	0.0786485	0.558997	-0.0435024	-0.102552	0.025845	-0.141625	0.0577951	-0.0556422	0.0853457	-0.188795	0.105436	0.175865	-0.00637837	-0.0377875	-0.0162606	0.0828202	-0.0578036	0.0283547	0.205333
Trans-Cinmaldehyde	-0.026235	-0.358026	-0.529018	-0.574818	-0.377335	0.428811	-0.27599	-0.762636	0.531027	0.598204	0.0481165	-3.32059	-0.118383	0.215678	-0.400433	0.330332	-0.33959	-0.450397	-3.86506	-0.231452	-0.170743	0.349708	0.112828	0.112118	-0.204943	0.603162	-0.469261	-0.368335	-2.34444	-1.21736	-0.110692	-0.205595	0.389351	0.376422	0.696288	0.442526	-0.300904	-0.401243	0.683892	0.807095	0.208888	0.122522	-0.232079	-0.852373	-0.480506	-0.699882	0.199468	-0.157434	-0.700142
Trans-Cinmate	-0.238066	-0.0438549	0.0602078	-0.381704	-0.575385	0.0184655	-0.407551	-0.262346	0.0127527	-0.028522	-0.125162	-0.317867	-0.248667	0.107698	0.103116	0.0597355	-0.0650146	-0.0654557	-0.253352	-0.196537	-0.317286	0.0924337	-0.280401	-0.133356	-0.0412454	-0.0408154	-0.101865	0.0121998	-0.0279408	0.00880243	-0.144187	-0.0724929	-0.112101	0.28759	0.0194458	0.077004	-0.9276	0.347379	0.179256	-0.00626449	0.14082	0.129842	0.0571419	0.0661187	-0.136547	-0.111863	0.0696828	-0.266078	0.136215
Trans-Trans-Muconic Acid	0.0394823	-0.0132933	-2.08074	-0.134377	-0.186979	-0.280649	-0.123439	-0.114419	-0.306178	0.11712	2.84365	-0.0054286	-0.359543	0.000246133	0.0505878	0.304802	-0.803874	-1.53714	0.162682	0.157459	0.0743768	0.115107	0.103615	0.275748	-0.0764989	0.117189	-0.181975	-0.371562	0.224052	-0.0931265	0.0963713	-0.353733	0.152159	-0.136078	0.105046	-1.18996	-0.395802	0.043312	0.142485	0.0329124	0.269075	0.252185	0.122651	0.225876	0.0594132	0.0699763	1.42006	0.277558	0.0911202
Traumatic Acid	-0.0130687	-0.19462	-0.435133	-0.0985927	-0.184757	-0.565811	0.0961816	-0.507553	-0.0519587	0.410386	0.380667	0.272168	0.07257	0.214358	0.0952265	0.0581593	0.31345	-0.716129	0.284151	0.223145	-0.308197	-0.13763	1.09833	-0.185459	0.00944804	0.338866	0.221216	-0.0592901	0.218403	0.0302231	0.4325	1.04332	-0.0678621	0.412306	-0.711043	-0.578849	0.582365	-0.0540482	-0.223428	0.456691	-0.143827	0.175877	-0.5843	0.0940838	0.191132	-0.208899	0.157213	0.403763	0.019233
Trichocarposide	0.0893218	-0.197683	-0.0244573	0.660158	1.12803	-0.261932	-0.0710986	-0.201984	0.404678	0.699339	0.695099	-0.782427	-2.94095	0.872254	-0.0361571	-0.387313	-0.493561	-0.0211026	-2.38559	0.801002	1.14834	-0.50436	-0.861055	0.0605169	0.663059	0.16933	-0.0873927	-0.391855	-2.21637	-1.4026	-0.786363	3.16324	-1.23659	0.57914	0.856718	0.0201491	0.308194	-1.48335	0.608027	0.285926	0.596548	-1.18705	-1.66183	0.15639	-0.435812	-0.43012	-0.515495	-0.1337	0.887479
Trigonelline	-0.0511458	-0.0509581	0.0381342	-0.301958	-0.325312	-0.461726	-0.724842	-0.500284	0.189458	-0.145422	0.0425238	-0.265303	-0.304831	0.0395963	0.144914	0.194984	0.0444683	-0.241786	0.0528173	0.0194682	-0.184857	0.144824	-0.113714	-0.148318	0.0838775	0.00840372	0.0114723	-0.0273506	0.0884212	0.066387	0.0297459	0.193264	0.305859	0.264278	0.231185	0.311558	-0.300151	-0.112163	0.332296	0.166385	0.220561	-0.0825774	0.207096	0.157804	0.360224	0.0992705	0.124862	0.219106	0.138958
Trimethylamine N-oxide	0.0377292	-0.124031	0.0980219	-0.315271	-0.41921	-0.294685	-0.66748	0.187118	-0.0320626	-0.232771	-0.0305173	-0.046094	-0.183562	-0.0735831	0.105934	0.17662	0.0708431	0.180682	0.00774597	0.0168894	-0.217859	0.311733	0.0821821	-0.0566628	-0.0821824	-0.0304513	-0.0753343	0.00681447	0.323069	0.010118	0.0990889	0.021588	0.111872	0.0772504	-0.00963482	0.0701775	-0.274154	-0.0861095	0.198084	0.379967	0.245229	0.232048	0.0695001	0.457724	0.172869	0.27077	0.0649289	0.253658	0.123315
Tryptophan	-0.0730556	0.15502	-0.84088	0.0870804	1.27047	-0.246069	-0.195948	-0.327853	-0.356483	-0.20829	-0.246885	-0.270976	-0.418822	0.121235	0.113071	0.126657	-0.427338	0.244489	0.618036	0.303609	0.128515	-0.116564	-0.164671	0.283771	-0.0155941	-0.0181577	0.0151884	0.183444	-0.169078	-0.0807064	-0.0566792	-0.0523721	0.0851046	-0.196441	0.144002	0.457345	-0.0614428	-0.199681	0.211299	-0.174528	0.265061	0.00777581	-0.0307006	0.112222	-0.232104	0.00421706	0.0816885	-0.0511789	-0.049636
Tuberonic acid	-0.405246	-0.113561	0.215304	-0.363092	-0.069857	0.0433221	-0.634226	0.336704	0.110303	0.0918852	-0.0581638	0.0207426	-0.177905	-1.34261	-0.037793	0.595291	0.17272	-0.0556072	0.25921	0.090735	0.0168581	-0.431806	-0.419256	0.125035	-0.0370967	0.152712	0.637741	0.13312	-0.055765	-0.836702	-0.53909	-0.096011	0.135977	0.0239945	-0.161047	-0.0931633	-0.149895	0.0717476	0.231942	-0.647227	-0.636644	-0.834551	0.620997	0.312093	0.173553	0.0862904	0.0439747	0.0601393	-0.25812
Tyrosine	-0.0210236	0.0274241	-1.13079	0.3337	1.18931	-0.140767	-0.148441	-0.361216	-0.321437	-0.132778	-0.34942	-0.117166	-0.333655	0.148778	0.103582	0.398677	-1.09642	0.416981	0.28702	0.324336	0.0696134	-0.0769905	-0.221049	0.180807	-0.0772066	0.0111552	-0.0235209	0.158102	0.0618138	0.0812892	-0.00601052	-0.0701585	0.102541	-0.220666	0.158473	0.439407	0.112429	-1.68145	0.199761	-0.217606	0.303528	0.0151967	0.223819	0.301149	-0.105811	0.0576674	0.0438824	0.0916704	0.111671
Tyrosol 4-Sulfate	-0.238449	-0.602994	-0.243895	-0.366164	-0.679871	-0.200196	-1.1257	-0.246563	-0.24091	0.0811953	-0.409018	-0.484479	-0.0112157	0.0975189	-0.956742	-0.215512	-0.0725822	0.12823	0.081971	-0.0166684	0.225647	-0.0847749	0.0473736	0.0704834	1.22265	0.280168	-0.0794204	0.208232	0.342322	0.236214	0.48097	0.0488981	1.0068	0.825504	0.24659	-0.34054	0.360835	0.444935	0.122747	-0.14681	-0.283835	0.352393	-0.53788	-0.675127	0.231683	-0.481677	-0.215316	0.0341807	-0.00285103
Tyrosyl-glutamate	-0.14024	0.249508	0.520257	-0.293075	-0.246545	-1.10203	-0.103264	-0.250083	-0.958749	0.0991326	-0.173544	-0.333121	-0.448941	-0.0660425	-0.246066	-0.133389	0.0651685	-0.0632619	0.188453	0.126976	0.113223	0.0353279	0.536585	0.229443	0.00423851	-0.030895	1.38812	0.817691	-0.315795	-0.159199	0.317412	0.136854	0.0060088	-0.594714	-0.489963	-0.122263	0.269189	0.250732	0.244891	0.280965	0.164394	-0.465809	0.0978334	0.275596	-0.638785	-0.112508	0.296087	0.202838	0.00449718
Uracil	1.11509	-0.839503	0.630436	-0.291448	-1.26722	-0.571869	-0.889343	-0.130142	-0.393086	-0.354716	-0.0282965	-0.901569	-0.131448	1.68713	0.105563	-1.86412	0.0225385	0.528049	0.113462	0.091742	0.770974	0.0367921	-0.224579	0.697616	3.0583	0.298048	-0.0881162	0.221908	1.00371	0.10591	0.0125944	-0.460265	-0.606321	1.50307	-1.0687	-0.000856785	-1.95455	0.114138	-0.705779	-1.31799	-0.0736912	0.126633	-0.548622	0.801739	0.770908	-0.65344	-0.294733	-0.560346	-0.441068
Uridine	-0.574425	0.0358189	-0.432152	-0.740463	-0.777138	-0.541613	-0.0918121	0.21653	0.216119	-0.476836	0.305507	-1.3229	-0.394828	0.154449	-0.0375266	-0.211336	-0.596504	0.374304	-0.436168	-0.804025	-0.859065	-0.414148	0.0085296	0.124226	1.71696	-0.221657	0.322125	0.133985	0.490024	0.202273	-0.0388501	-0.26552	-0.382934	0.264469	-0.235388	-0.288192	0.05809	-0.186384	1.02231	-1.24048	0.0710174	0.337105	-0.0803684	0.608427	1.54181	0.122072	-0.0111555	-0.0667315	-0.0598727
Urocate	-0.692438	0.176495	0.118354	-0.928651	2.8777	1.19569	0.497337	-0.526869	-0.238732	-0.158321	2.38508	-0.453702	-0.0989096	-0.607503	0.454655	-0.0623486	0.534596	0.0134883	-0.580747	-0.708426	0.0222144	-0.655358	1.83728	-0.00696441	-0.138946	-0.128055	0.693007	0.0357615	0.242465	0.196219	-0.507165	-0.351179	0.58369	-0.500801	0.460256	0.199766	-0.375098	-0.294277	1.17061	-0.595172	-1.11425	-1.33507	0.489773	0.297092	0.757613	-1.55427	-1.2348	0.212711	-0.468447
Valerenic acid	0.108504	0.915937	-0.0510331	-0.360959	-0.196117	-0.713632	-0.137494	0.0516822	0.584173	-0.271912	0.333837	-0.593443	0.133537	-0.197264	0.74164	0.434136	0.150627	0.0186794	-1.13557	-0.364116	-0.399271	0.219395	-0.275856	0.0655949	-0.993263	-0.0120339	-0.205402	0.222079	-1.00495	-0.191538	0.553272	-0.274649	-0.00259374	0.132285	-0.0219674	-0.118298	-0.320155	-0.474035	0.223164	0.554878	0.395679	-1.15487	0.340977	-0.165318	-0.189654	-0.0032063	0.448554	0.152174	-0.256593
Valine	0.0442962	-0.0698394	-0.399954	0.139522	3.26506	-0.239784	-0.0483813	-0.148306	-0.206855	-0.177241	-0.216826	-0.146288	-0.376365	0.131088	0.130702	0.239655	-0.396787	-0.0715316	0.297132	0.306015	0.0773874	-0.11301	-0.176693	0.213481	-0.130356	-0.0234102	-0.0391292	0.0166793	-0.0361056	-0.0702995	-0.0920142	-0.107069	0.146898	-0.201842	0.17424	0.219462	-0.0370864	1.77264	0.102957	-0.267454	0.315329	0.0352635	0.172263	0.16944	-0.0475887	0.0762474	0.106463	0.0745404	0.091493
Vanillic acid sulfate	-0.617054	-0.308306	-0.635365	-0.483862	-0.553018	-0.0104954	0.0702443	-0.26156	-2.67328	-1.93108	-0.616889	-0.231865	-0.498956	0.772103	-0.226286	-0.877022	-0.070904	-0.472022	0.0663305	0.0529116	-0.298607	-0.664767	0.22677	0.034193	0.67714	-0.280438	-0.439193	-0.243158	0.3962	1.16288	0.225691	-0.382341	0.38697	0.242446	0.18425	0.888594	0.171626	0.00599027	0.542245	-0.275505	-0.32054	0.874769	0.0266564	-0.0980067	-0.370793	-0.00524723	0.0684164	0.482064	0.0374187
Xanthine	-0.0631121	-0.308548	-0.217644	-0.0280734	-0.376134	-0.356075	-0.0599007	-0.267325	-0.160944	-0.219812	-0.256901	-0.409887	-0.320851	-0.0337821	-0.125254	-0.0679323	-0.00948024	-0.0284688	0.084826	0.176908	-0.1334	-0.251845	0.0466271	0.187254	-0.0668524	0.0956914	-0.0572305	-0.0517581	-0.0648598	0.036415	-0.0296225	-0.463752	0.0928153	0.267409	-0.00658126	-0.154947	0.0219764	0.250148	0.0543537	-0.113195	0.0602248	0.187873	0.110593	0.423509	-0.0910721	-0.0886665	0.0731603	-0.0560217	-0.0302635
Xanthosine	0.0264928	-0.148795	-0.0477141	-0.447086	-0.129926	0.641877	-0.390591	-1.08321	-0.170437	-0.360512	-0.0128919	-0.152627	0.94747	0.410896	0.0612954	0.306091	0.369178	-0.194966	0.196085	0.119541	-0.696762	-0.375556	0.357454	-0.414667	0.221374	-0.00335211	0.431665	0.117617	0.114835	-0.0264947	-0.229469	-0.175437	0.169198	0.226986	0.216962	0.200477	-0.509402	0.317235	0.235073	0.0153315	0.61932	1.24484	-0.216735	-0.132915	0.301633	0.147552	0.134636	0.300021	0.288961
[truncated: 114 more columns]

## Sheet: Statistical analysis
Metabolites	WT	WT	WT	WT	WT	WT	WT	WT	WT	WT	WT	WT	WT	WT	WT	WT	WT	WT	WT	WT	WT	WT	WT	WT	WT	WT	WT	WT	WT	WT	WT	WT	WT	WT	WT	WT	CF	CF	CF	CF	CF	CF	CF	CF	CF	CF	CF	CF	CF
	Head	Head	Head	Head	Heart	Heart	Heart	Heart	Intestine	Intestine	Intestine	Intestine	Kidney	Kidney	Kidney	Kidney	Leg	Leg	Leg	Leg	Liver	Liver	Liver	Liver	Lung	Lung	Lung	Lung	Spleen	Spleen	Spleen	Spleen	Urine	Urine	Urine	Urine	Head	Head	Head	Head	Heart	Heart	Heart	Heart	Intestine	Intestine	Intestine	Intestine	Kidney
	median	Shapiro-Wilk normality test	T-test or Mann-Whitney U test	FDR	median	Shapiro-Wilk normality test	T-test or Mann-Whitney U test	FDR	median	Shapiro-Wilk normality test	T-test or Mann-Whitney U test	FDR	median	Shapiro-Wilk normality test	T-test or Mann-Whitney U test	FDR	median	Shapiro-Wilk normality test	T-test or Mann-Whitney U test	FDR	median	Shapiro-Wilk normality test	T-test or Mann-Whitney U test	FDR	median	Shapiro-Wilk normality test	T-test or Mann-Whitney U test	FDR	median	Shapiro-Wilk normality test	T-test or Mann-Whitney U test	FDR	median	Shapiro-Wilk normality test	T-test or Mann-Whitney U test	FDR	median	Shapiro-Wilk normality test	T-test or Mann-Whitney U test	FDR	median	Shapiro-Wilk normality test	T-test or Mann-Whitney U test	FDR	median	Shapiro-Wilk normality test	T-test or Mann-Whitney U test	FDR	median
		p	p	q		p	p	q		p	p	q		p	p	q		p	p	q		p	p	q		p	p	q		p	p	q		p	p	q		p	p	q		p	p	q		p	p	q
(2R,3R,4R)-2-Amino-4-hydroxy-3-methylpentanoic acid	0.0589537	2.19172e-05	0.203	0.548894	-0.0567028	0.893975	0.816	0.918474	-0.04731	0.000366576	0.359	0.667586	0.0865473	0.0382254	0.203	0.363896	0.0519217	0.247219	0.326	0.707552	0.264573	0.774978	0.0143	0.0706245	-0.0593978	0.906807	0.166	0.56196	-0.00812232	0.428701	0.782	0.95337	3.68153	0.051005	0.00152	0.00304	-0.0675527	0.00335876	0.232	0.52227	-0.327758	0.0319948	0.0313	0.184746	0.210776	0.772608	0.0381	0.267252	0.145892
(alpha-keto-dimethyl-delta-N,N-Dimethylguanidynol) valeric acid	-0.174239	0.188862	0.00562	0.0777166	-0.269701	0.318498	0.00496	0.0923323	0.0435608	0.192196	0.424	0.720098	-0.0784227	0.1223	0.961	0.987524	0.122346	0.892793	0.288	0.674808	0.164011	0.824388	0.0092	0.0530095	0.0438011	0.670115	0.458	0.836498	0.0524982	0.130953	0.36	0.754286	6.2925	0.503088	4.32e-07	2.40331e-06	-0.18962	0.0269315	0.0645	0.255885	-0.124111	0.962974	0.12	0.308936	0.0690729	0.121467	0.155	0.516267	-0.105637
(R)-3,4-Dihydro-2-(4,8,12-Trimethyl-3,7,11-Tridecatrienyl)-2H-1-Benzopyran-6-Ol	0.318961	0.762672	0.86	0.974785	0.62416	0.826492	0.258	0.570816	-0.572855	0.139335	0.168	0.495733	0.37346	0.728973	0.153	0.299806	0.359945	0.225884	0.466	0.826168	0.617191	0.828687	0.403	0.603876	-0.462326	0.927035	0.329	0.744093	0.00567278	0.279525	0.483	0.837892	-5.10673	0.594405	2.93e-08	3.93922e-07	0.925968	0.525293	0.0915	0.323255	2.7287	0.278205	0.106	0.295931	-0.0480701	0.443227	0.767	0.894878	-0.535943
[4-(2-phenylcyclobutyl)phenyl]oxidanesulfonic acid	0.0416	0.462284	0.64	0.844033	-0.0691186	0.0338586	0.578	0.78143	0.035935	0.784813	0.0874	0.38942	-0.344524	0.45454	0.219	0.388264	0.103462	0.0324673	0.00391	0.0652566	0.106851	0.454384	0.35	0.576647	-0.00607027	0.0762552	0.443	0.827846	0.0704355	0.0393189	0.461	0.819077	6.89115	0.496729	1.78e-08	3.07686e-07	-0.131949	0.00495938	0.00195	0.0778123	-0.143807	0.194349	0.104	0.295931	0.124899	0.188209	0.186	0.555704	-0.143211
[6]-Gingerdiol 3,5-Diacetate	-0.108155	0.285177	0.839	0.964551	-0.270974	0.813581	0.0538	0.268445	0.21448	0.283245	0.0877	0.38942	-0.207821	0.640914	0.0578	0.182844	0.108377	0.624643	0.29	0.674808	-0.0965505	0.810783	0.518	0.694493	0.417861	0.852587	0.0137	0.373756	-0.12285	0.838472	0.459	0.819077	5.76212	0.555657	2.64e-06	1.1111e-05	0.0024993	0.865393	0.578	0.815603	-0.204267	0.355064	0.286	0.47737	0.402321	0.63118	0.00188	0.09438	-0.296351
{[2,3,4-Trihydroxy-5-(Hydroxymethyl)Oxolan-2-Yl]Methoxy}Sulfonic Acid	0.0337894	0.392992	0.671	0.869647	-0.0285213	0.657961	0.434	0.725168	0.0334413	0.00972602	0.301	0.634207	-0.119975	0.00521109	0.129	0.263443	0.0816411	0.690754	0.775	0.942462	0.126469	0.728317	0.00205	0.0280989	0.0462337	0.290439	0.95	0.995238	-0.0382533	0.43902	0.659	0.907671	4.96701	0.57833	1.08e-07	8.56918e-07	0.0373972	0.327854	0.288	0.588152	-0.238657	0.727979	0.285	0.47737	0.0290911	0.133805	0.172	0.529949	-0.0187043
1-(1,2,3,4,5-Pentahydroxypent-1-Yl)-1,2,3,4-Tetrahydro-Beta-Carboline-3-Carboxylate	0.0274771	0.104447	0.585	0.804375	-0.15216	0.0254069	0.297	0.581976	-0.0630243	0.0520808	0.295	0.634207	-0.046364	0.844751	0.261	0.429673	-0.0210075	0.0812729	0.271	0.669204	0.198324	0.897992	0.0435	0.158203	-0.138378	0.102813	0.0737	0.491956	-0.0986823	0.606505	0.0899	0.483462	6.44382	0.913308	5.26e-05	0.000143833	0.0750067	0.01334	0.695	0.878277	-0.438648	0.497206	0.103	0.295931	0.0313844	0.020938	0.557	0.831411	-0.189111
1-(beta-D-Ribofuranosyl)-1,4-dihydronicotimide	-0.0413157	0.000917791	0.496	0.750724	-0.15021	0.0949349	0.0614	0.27236	0.103116	0.302235	0.641	0.865134	-0.149184	0.784004	0.0258	0.119038	0.119984	0.114073	0.153	0.540116	0.0666795	0.16299	0.0803	0.244435	0.0767075	0.179468	0.319	0.736322	0.0895895	0.598005	0.687	0.923633	5.03995	0.87958	2.33e-08	3.22206e-07	-0.124543	0.00681442	0.0645	0.255885	-0.121507	0.542188	0.0694	0.234323	0.0850698	0.251736	0.0926	0.411178	0.1753
1-(Sn-Glycero-3-Phospho)-1D-Myo-Inositol	-0.0638933	0.135552	0.837	0.964543	-0.197056	0.0234348	0.0156	0.14246	0.0525093	0.290056	0.655	0.865134	-0.180426	0.275314	0.0135	0.0768706	0.0104293	0.549017	0.267	0.666124	0.134111	0.690052	0.0109	0.0598202	0.0366744	0.822785	0.756	0.939395	-0.11079	0.867715	0.0355	0.357958	4.79102	0.23656	3.4e-07	2.00683e-06	0.0103214	0.857074	0.616	0.826888	-0.16386	0.529122	0.00952	0.184746	0.125893	0.11604	0.0899	0.403333	-0.0292073
1,2,3-Trihydroxybenzene	0.0294194	0.980547	0.391	0.68742	-0.132852	0.00656017	0.0156	0.14246	-0.0196299	0.503934	0.349	0.667586	0.100235	0.821682	0.0638	0.192698	0.0349211	0.223187	0.487	0.829952	0.130731	0.509696	0.000226	0.0104246	-0.0511431	0.626967	0.0388	0.4301	-0.117692	0.760347	0.0491	0.379517	1.79967	0.386028	3.6e-05	0.000107556	0.0063026	0.340252	0.873	0.97022	-0.140891	0.252276	0.0289	0.184746	0.00551476	0.580728	0.741	0.887733	0.0277897
1,4:3,6-Dianhydro-2,5-dideoxy-2-[(ethylcarbamoyl)amino]-5-{[4-(3-fluorophenyl)-2-pyrimidinyl]amino}-L-iditol	0.0719371	0.00749441	1	1	0.134165	0.0362895	0.688	0.862674	0.455693	0.00853195	0.00391	0.0788517	0.0679271	0.315645	0.728	0.839849	-0.0162534	8.42397e-05	0.426	0.796077	0.167274	0.290476	0.707	0.842828	-0.0687264	0.0219305	0.203	0.617937	0.973078	0.61953	0.049	0.379517	5.36703	0.391688	1.06e-07	8.56918e-07	-0.252129	0.81499	0.115	0.354522	-0.106748	0.505911	0.235	0.430833	1.17179	0.278863	0.00342	0.114897	0.274016
1,5-Naphthalenediamine	-0.035506	0.000229529	0.25	0.57619	-0.273918	0.20383	0.0396	0.225487	0.174283	0.458145	0.0168	0.1573	0.293209	0.380365	0.00714	0.05324	-0.0766858	0.18744	0.961	0.994493	0.000762455	0.334025	0.195	0.398228	-0.00475056	0.919499	0.757	0.939395	0.0325545	0.0174217	0.383	0.778874	-3.38957	0.28208	0.0283	0.0381538	-0.128354	0.00263903	0.0371	0.19257	-0.37233	0.387501	0.0181	0.184746	0.258258	0.0778189	0.602	0.83795	0.668422
1,7-Dimethylguanosine	-0.0823296	0.914237	0.221	0.562555	-0.185796	0.118799	0.105	0.345714	-0.0134543	0.901828	0.871	0.982667	-1.08563	0.414585	0.000215	0.0151008	0.0961666	0.0800447	0.583	0.869333	0.107409	0.371499	0.433	0.614581	0.0449011	0.000174759	0.0977	0.511396	-0.0696324	0.581434	0.749	0.936734	7.82559	0.42778	1.68e-09	6.25477e-08	-0.0473444	0.354839	0.871	0.97022	-0.22118	0.429649	0.0557	0.212274	0.0489403	0.397054	0.688	0.854985	-0.716633
12(S)-HETE	0.0574904	0.81401	0.843	0.964567	-0.0858496	0.1037	0.5	0.760138	2.15543	0.630384	0.00143	0.069212	0.107379	0.416799	0.295	0.463571	0.259409	0.0350652	0.00781	0.108001	-0.442968	0.959476	0.249	0.467181	0.021507	0.237094	0.342	0.762088	0.995675	0.658996	0.0137	0.310063	-2.12814	0.617884	0.00014	0.000349278	-0.102977	0.03622	0.432	0.708773	-0.338874	0.0815888	0.688	0.808233	1.26786	0.550697	0.00181	0.09438	-0.295779
13,14-Dihydro-15-Keto-Tetranor Prostaglandin F1	0.00370496	0.553072	0.692	0.888403	0.104453	0.502207	0.94	0.974192	0.0296318	0.431019	0.776	0.954487	-0.402297	0.456988	0.0786	0.207015	0.0606374	0.0121529	1	1	0.162082	0.608208	0.105	0.282333	-0.0578368	0.157409	0.104	0.511396	0.0532695	0.347852	0.817	0.954038	5.45729	0.995447	7.37e-05	0.000195993	-0.0296879	0.471517	0.889	0.972218	-0.302293	0.673221	0.563	0.711467	0.0141403	0.388953	0.545	0.831411	-0.161908
18-Hydroxycorticosterone	-0.363499	0.00704734	0.00391	0.0652566	-0.355858	0.830805	0.0485	0.250753	-0.0240511	0.606886	0.521	0.797987	-0.330966	0.650052	0.297	0.463703	0.218243	0.126177	0.165	0.54208	0.83203	0.686519	0.00964	0.054253	0.16327	0.160153	0.112	0.511396	0.25037	0.917344	0.304	0.701352	-1.80523	0.934471	0.00111	0.00228613	-0.0678964	0.982023	0.654	0.855503	-0.236426	0.0515818	0.223	0.418341	0.202208	0.62356	0.555	0.831411	-0.247174
18-Hydroxycortisol	-0.103911	0.143487	0.82	0.949474	-0.329289	0.741425	0.102	0.342833	-0.188587	0.911903	0.148	0.480752	-0.116509	0.80399	0.883	0.940343	0.0690778	0.0748701	0.144	0.52403	-0.0988085	0.982414	0.907	0.941111	0.175392	0.787763	0.294	0.717655	-0.0870303	0.50764	0.879	0.97241	0.00496675	0.271282	0.316	0.356513	-0.0313235	0.298209	0.629	0.827272	-0.355463	0.594526	0.145	0.34068	-0.0539103	0.253714	0.774	0.896211	-0.137919
1-Aminoproline	0.105572	0.527857	0.357	0.660669	0.0121485	0.646339	0.933	0.974192	0.27537	0.924217	0.00107	0.06776	-0.422647	0.902119	0.00217	0.0327737	0.00637633	0.288274	0.634	0.869333	-0.0482603	0.552109	0.562	0.741166	-0.0913652	0.777427	0.298	0.717655	0.0176665	0.580103	0.683	0.922162	-2.25823	0.334898	0.00871	0.0132567	-0.0193233	0.0933065	0.154	0.416778	-0.223243	0.183492	0.0189	0.184746	0.212133	0.0580352	0.017	0.195905	-0.414511
1H-Indole-3-Carboxaldehyde	0.0870214	0.0282707	0.82	0.949474	-0.128049	0.814079	0.641	0.845351	0.227838	0.572733	0.187	0.508472	0.404049	0.992123	0.0352	0.1408	0.15693	0.00256792	0.25	0.647059	-0.0230313	0.875592	0.955	0.969015	0.101174	0.632379	0.407	0.808565	0.0503439	0.21627	0.489	0.839277	0.61294	0.35903	0.853	0.884051	0.114366	0.0578478	0.213	0.495579	-0.0876092	0.625487	0.848	0.904035	0.120037	0.226869	0.468	0.817733	0.31286
1-Hydroxyepiacorone	-0.0104313	0.66457	0.381	0.682978	-0.0927417	0.772719	0.296	0.581976	0.120478	0.287243	0.181	0.508472	0.259182	0.0873293	0.0271	0.119038	0.125032	0.112099	0.374	0.763464	0.020117	0.361398	0.838	0.902391	-0.287491	0.502774	0.351	0.762088	0.0492856	0.137481	0.777	0.949667	2.36302	0.353676	0.0573	0.0727906	0.112431	0.26228	0.552	0.7981	-0.19607	0.240088	0.135	0.3267	-0.0699902	0.555902	0.256	0.634633	0.144424
1-Isomangostin Hydrate	-0.247922	0.538118	0.0219	0.170961	-0.3266	0.775723	0.0676	0.279644	0.138403	0.378331	0.354	0.667586	-2.13288	0.0784621	0.00097	0.0268217	0.0209732	0.0950539	0.689	0.898857	-0.0993224	0.0860461	0.294	0.520171	-0.0169743	0.00429845	0.652	0.904206	-0.115187	0.0111393	0.547	0.85619	7.4305	0.00720946	0.00391	0.00666352	-0.136849	0.692603	0.265	0.564667	-0.264841	0.0524502	0.012	0.184746	0.423726	0.215848	0.00888	0.152538	-1.05149
1-Isothiocyato-8-(Methylthio)Octane	0.165067	0.773598	0.707	0.89578	-0.163354	0.716595	0.123	0.379185	-0.00899442	0.00506847	0.734	0.915608	0.0841791	0.12412	0.923	0.968	-0.111134	0.00269032	0.25	0.647059	0.138934	0.717335	0.402	0.603876	-0.155695	0.00124636	0.164	0.56196	-0.00969931	0.80736	0.951	0.993367	2.6017	0.118019	0.00352	0.00657792	0.115377	0.536355	0.616	0.826888	-0.100265	0.0397877	0.688	0.808233	-0.00164948	0.0116347	0.846	0.941297	-0.199648
2,2,4,4-Tetramethyl-6-(1-oxobutyl)-1,3,5-cyclohexanetrione	-0.0824811	0.94375	0.918	0.980821	-0.0544139	0.37688	0.562	0.78143	0.0926021	0.000180735	0.0742	0.355572	0.358709	0.000242725	0.00391	0.0394258	-0.109538	5.44922e-05	0.359	0.745734	-0.0902981	0.0133698	0.426	0.606424	-0.0188018	0.000171426	0.359	0.762088	0.247565	5.9867e-05	0.148	0.56406	1.9279	0.0321837	0.00391	0.00666352	0.0297139	6.83484e-05	0.625	0.826888	-0.144704	0.779629	0.185	0.37756	-0.0137007	7.07319e-06	0.922	0.974341	-0.0111837
2,4-Dimethylbenzaldehyde	-0.180162	0.0390106	0.426	0.691429	-0.171494	0.0836746	0.861	0.937546	0.277423	0.348109	0.117	0.4356	0.784798	0.732526	0.0356	0.141233	0.0150296	0.315702	0.496	0.829952	0.0100864	0.214054	0.273	0.496737	-0.147756	0.093244	0.188	0.587045	0.141684	0.117727	0.27	0.670154	0.0465956	0.604932	0.247	0.284638	0.184173	0.396108	0.883	0.972218	0.218935	0.208633	0.521	0.685228	0.108507	0.540971	0.477	0.821594	0.177592
2-{2-[4-(tert-butyl)phenyl]-4-hydroxy-1,3-thiazol-5-yl}acetic acid	0.0919531	4.90041e-06	0.164	0.50238	-0.153126	0.00171661	0.0781	0.295694	-0.0276773	0.00010907	0.426	0.720098	-0.0567298	0.000900932	0.496	0.647073	0.0730885	0.0679665	0.168	0.54208	0.0829139	4.94023e-06	0.164	0.354357	-0.176829	0.0391976	0.0742	0.491956	-0.155327	0.00476857	0.0781	0.455427	5.0604	0.0712358	4.44e-05	0.000127157	-0.0506715	0.0793018	0.227	0.520357	-0.200049	0.415627	0.0926	0.283745	-0.0710306	0.151186	0.56	0.831411	0.0949871
2-Fluoro-6-(4-methoxyphenoxy)benzonitrile	-0.0195488	0.0150069	0.426	0.691429	-0.154512	0.0377825	0.375	0.664835	0.114491	0.291915	0.0269	0.20328	-0.228212	0.55818	0.0488	0.165169	0.107988	0.0463245	0.359	0.745734	0.117535	0.00580661	0.25	0.467181	-0.0370219	0.324052	0.21	0.627407	-0.0321709	0.384186	0.93	0.993367	5.49224	0.844754	3.55e-07	2.05558e-06	-0.0650711	0.00554075	0.375	0.674721	-0.154754	0.298522	0.0702	0.234323	0.363548	0.997609	0.00179	0.09438	0.223166
2-Hydroxy-3-Methylpentanoic Acid	-0.220092	0.2544	0.00586	0.0787844	-0.164674	0.000231662	0.0156	0.14246	0.0955848	0.0501369	0.155	0.487143	-0.274533	0.00071875	0.00781	0.05324	0.14237	0.304603	0.499	0.829952	0.131583	0.052489	0.609	0.769598	0.117529	0.66636	0.31	0.730699	0.0813532	0.187189	0.248	0.643617	-0.799167	0.527338	0.0798	0.0987806	-0.233323	0.000508555	0.0645	0.255885	-0.33428	0.878772	0.000361	0.087362	0.0615795	0.411615	0.762	0.894878	-0.250696
2-Hydroxydecanedioic acid	0.0949324	0.0957904	0.25	0.57619	0.0452997	0.149228	0.498	0.760138	0.0902399	0.968589	0.335	0.664508	-0.0721366	0.969053	0.76	0.859439	0.0266576	0.339125	0.13	0.499125	0.0374462	0.3167	0.761	0.873031	-0.175278	0.5716	0.0375	0.4301	-0.0674942	0.782921	0.0969	0.51538	1.35512	0.474442	0.0222	0.0308759	0.0596648	0.163846	0.826	0.956692	-0.141319	0.0451619	0.688	0.808233	-0.0355598	0.0122167	0.77	0.894878	0.0256343
2-Hydroxyethanesulfote	-0.00387706	0.037534	0.734	0.902893	-0.41143	0.170009	0.0295	0.201099	0.0217923	0.00493171	0.57	0.828468	-0.162322	0.62511	0.253	0.420797	-0.254443	0.231799	0.141	0.517	0.15102	0.0701279	0.388	0.594278	-0.023264	0.00240913	0.734	0.93243	-0.065412	0.00563024	0.742	0.936734	5.52547	0.0229418	0.00781	0.0121155	0.0516019	0.00116479	0.375	0.674721	-0.0120768	0.654963	0.454	0.618975	-0.0302608	0.169799	0.673	0.854985	-0.0529068
2-hydroxymexiletine	0.111068	0.132754	0.971	1	-0.333382	0.399888	0.702	0.875691	0.131124	0.018078	1	1	-0.204818	0.42627	0.0843	0.219361	-0.149818	8.03536e-06	0.0117	0.14399	0.160615	0.0865936	0.266	0.489521	-0.207093	0.00138874	0.0977	0.511396	-0.0955338	0.940486	0.421	0.807304	-0.231511	0.633485	0.883	0.905449	-0.0370312	0.52895	0.386	0.686853	-0.451094	0.0430052	0.0313	0.184746	0.345861	0.450636	0.487	0.821636	0.419529
2-Indolecarboxylic Acid	-0.0213254	0.297875	0.63	0.84	-0.0622101	0.726496	0.856	0.935223	0.181801	0.446872	0.981	1	-0.23865	0.404995	0.224	0.391394	0.0193297	0.0047913	0.652	0.869333	0.0950128	0.185222	0.833	0.901018	-0.0786895	0.0262019	1	1	-0.0381706	0.695811	0.903	0.983193	5.11953	0.641371	3.79e-07	2.13298e-06	0.011661	0.52208	0.688	0.878277	-0.30496	0.27633	0.264	0.461285	0.151281	0.458538	0.219	0.600471	-0.0170429
2-Methoxyacetaminophen Sulfate	0.0510372	0.923634	0.629	0.84	-0.0926183	0.10146	0.132	0.401811	-0.141459	0.0373314	0.0977	0.39077	-0.101649	0.577252	0.244	0.418685	0.0303649	0.768461	0.336	0.719575	0.19857	0.896251	0.00397	0.0314997	-0.0395192	0.497616	0.169	0.56196	-0.0298295	0.451368	0.541	0.85619	1.89297	0.688084	0.00545	0.00894169	0.152298	0.0113465	0.16	0.42087	-0.162643	0.753817	0.0614	0.219367	0.0402979	0.0414382	1	1	-0.0786369
2-Methoxyestrone 3-Glucuronide	-0.125129	0.00228644	0.301	0.633409	-0.325652	0.279152	0.556	0.78143	0.292692	0.073877	0.106	0.410432	-0.0250334	0.271244	0.924	0.968	0.0575426	0.126589	0.615	0.869333	0.241156	0.218089	0.145	0.34068	0.0580963	0.954075	0.991	1	-0.104069	0.33153	0.943	0.993367	5.38957	0.523362	1.57e-06	7.23695e-06	-0.11985	0.184608	0.0251	0.1694	-0.452764	0.0815525	0.0122	0.184746	0.108169	0.029116	0.232	0.600471	-0.581966
2-morpholinophenyl 2-thiophenecarboxylate	-0.0538421	0.84919	0.236	0.57619	-0.22281	0.569204	0.0235	0.174985	0.0809168	0.427609	0.402	0.699885	-0.0123382	0.247838	0.987	0.999389	0.095688	0.348072	0.237	0.647059	0.188858	0.258435	0.0146	0.0713778	-0.0721081	0.0582241	0.25	0.674911	0.0641665	0.00594454	0.313	0.701352	5.45914	0.813542	8.08e-07	4.11655e-06	-0.107871	0.00100482	0.0273	0.1694	-0.252939	0.57421	0.0242	0.184746	0.184508	0.338303	0.0585	0.333106	0.306934
2-O-Methylascorbic acid	-0.0263533	0.0531185	0.992	1	-0.244956	0.50718	0.00387	0.0814383	-0.0845003	0.00936642	0.91	0.994162	-0.123605	0.746802	0.15	0.295122	0.0128622	0.36179	0.583	0.869333	0.184816	0.57573	0.00484	0.0366025	-0.109758	0.680161	0.498	0.845726	-0.179371	0.451689	0.148	0.56406	5.42492	0.839694	5.98e-07	3.146e-06	0.0975528	0.853692	0.262	0.564667	-0.0938609	0.443261	0.112	0.304539	0.0753753	0.206858	0.328	0.699348	-0.114263
2-Oxobutanoate	-0.243608	0.430646	0.00196	0.0635653	-0.213334	0.432129	0.206	0.513938	-0.0229909	0.129958	0.664	0.873304	0.201543	0.350327	0.0931	0.23114	-0.0452719	0.121764	0.0742	0.432684	0.566381	0.477548	0.000541	0.0117002	0.128165	0.064842	0.821	0.939395	-0.0812142	0.753853	0.151	0.56406	0.489226	0.0569946	0.38	0.42087	-0.286581	0.437554	0.274	0.573707	-0.596788	0.168192	0.0871	0.270233	0.0370501	0.904106	0.966	0.992662	0.0385033
2-Oxopiperidine-3-Carbohydrazide	-0.169662	0.345268	0.000874	0.052272	-0.176441	3.77951e-05	0.375	0.664835	-0.147464	0.36222	0.0344	0.244847	-0.042013	0.681478	0.293	0.461928	0.0124395	0.0757718	0.532	0.865678	0.240343	0.000890277	0.00781	0.0470424	-0.0416857	0.570426	0.584	0.871497	-0.176557	0.0718803	0.0201	0.310063	4.37177	0.950382	1.49e-07	1.12681e-06	-0.0339643	0.380649	0.606	0.826888	-0.141945	0.00379309	0.0313	0.184746	-0.0547787	0.334579	0.947	0.984618	-0.106151
3-(1-Cyano-1,2-Dihydroisoquinolin-2-Yl)-3-Oxopropyl Propiote	0.398441	0.84471	0.0451	0.245263	-0.097048	0.0694423	0.756	0.910209	-0.145214	0.553978	0.534	0.807675	-0.130427	0.0958138	0.112	0.254498	-0.00862278	0.839624	0.632	0.869333	-0.174136	0.0902481	0.66	0.806667	-0.0574446	0.794012	0.692	0.931801	0.0270355	0.984992	0.968	0.993367	-1.36848	0.496694	0.0388	0.0506178	-0.0423415	0.71909	0.938	0.982667	-0.303065	0.0412455	0.563	0.711467	-0.3491	0.000976018	0.0195	0.205174	-0.236186
3-(2-hydroxyphenyl)propanoate	0.0332339	0.371686	0.879	0.976585	-0.0305985	0.105389	0.329	0.629391	0.190531	0.726923	0.00687	0.109313	-0.359475	0.104278	0.0334	0.136659	0.137561	8.49681e-06	0.129	0.499125	-0.0688816	0.0143291	0.734	0.849895	-0.0191137	0.185337	0.305	0.723627	0.178438	0.880116	0.422	0.807304	3.09687	0.733431	0.00079	0.00168441	0.104423	0.235706	0.26	0.564667	0.222136	0.496801	0.372	0.553779	0.268708	0.806366	0.0248	0.226475	-0.304532
3-(2-Propynylsulfanyl)-5-[4-(Trifluoromethyl)Phenyl]-4H-1,2,4-Triazole	0.0123762	0.462911	0.609	0.818767	-0.199132	0.581788	0.229	0.52779	-0.12048	0.206245	0.0379	0.257043	0.0846591	0.058271	0.458	0.617471	0.0441957	0.00723913	0.652	0.869333	0.0946218	0.0714064	0.0404	0.151578	-0.091191	0.100811	0.173	0.56196	-0.0426384	0.0246591	0.109	0.52756	0.883284	0.2132	0.0112	0.0164267	0.0235147	0.993876	0.896	0.972218	-0.159467	0.310981	0.0194	0.184746	-0.0483714	0.768491	0.281	0.654423	0.028692
3-(4-hydroxyphenyl)pyruvate	-0.0525457	0.0314726	0.426	0.691429	-0.356	0.00814665	0.0156	0.14246	-0.0292804	0.75282	0.555	0.826523	-0.821696	0.35057	0.00236	0.0327737	-0.0707306	0.451788	0.984	0.996351	0.168528	0.000288106	0.0977	0.268675	0.036681	0.00867992	0.57	0.864828	-0.132186	0.0786984	0.841	0.956665	2.67593	0.10053	1.59e-05	5.30731e-05	-0.0544391	0.299581	0.745	0.919847	-0.472996	0.531119	0.308	0.495219	0.73061	0.531476	0.0097	0.152538	-0.516817
3-(Dimethylamino)-N'-hydroxy-5-(trifluoromethyl)pyridine-2-carboximidamide	-0.0325461	0.0778951	0.883	0.976585	0.0272481	0.743298	0.747	0.906135	0.0544383	0.0887965	0.839	0.976144	-0.069903	0.142167	0.0503	0.169064	0.128728	0.847908	0.066	0.42592	0.208151	0.49623	0.000556	0.0117002	-0.0603407	0.311874	0.0475	0.455529	-0.0731079	0.910161	0.109	0.52756	-2.58745	0.698345	5.24e-05	0.000143833	-0.0996095	0.0162006	0.0371	0.19257	-0.149317	0.565486	0.108	0.297	0.127384	0.220623	0.048	0.301714	0.065688
3',4',5'-Trimethoxycinmyl alcohol acetate	-0.0103395	0.430804	0.43	0.691429	-0.089504	0.839678	0.719	0.887745	0.182651	0.402535	0.0486	0.283402	0.180822	0.289061	0.0214	0.10569	-0.0134867	0.169776	0.968	0.994493	-0.0299473	0.314148	0.36	0.576647	-0.0616566	0.071982	0.519	0.856054	0.0427698	0.580287	0.77	0.943494	-0.149726	0.0640325	0.171	0.201863	-0.0273521	0.47183	0.73	0.90719	-0.121635	0.419421	0.0535	0.207044	-0.0413544	0.989973	0.641	0.845351	0.0920289
3,4-dihydroxyphenylacetate1	-0.0558072	0.189851	0.478	0.748712	-0.083894	0.0386992	0.375	0.664835	-0.0340109	0.697625	0.902	0.994162	-0.17831	0.136223	0.418	0.584717	-0.120273	0.72644	0.164	0.54208	0.113667	0.514417	0.766	0.874396	-0.221856	0.0159363	0.359	0.762088	-0.141065	0.512114	0.349	0.754089	4.50145	0.0315936	0.00391	0.00666352	-0.0644859	0.461298	0.627	0.826888	0.0101121	0.794191	0.744	0.857371	-0.168171	0.0544732	0.875	0.949552	0.00710773
3,4-dihydroxyphenylacetate2	-0.0370397	0.204154	0.769	0.923563	-0.129241	0.693424	0.28	0.581976	0.125798	0.00750413	1	1	-0.15162	0.0927525	0.27	0.4356	0.0470026	0.837516	0.88	0.968	0.117566	0.323876	0.202	0.402672	0.136621	0.0705965	0.228	0.65297	0.0676963	0.661287	0.874	0.97241	3.5768	0.242267	0.00073	0.00157031	-0.115795	0.834169	0.721	0.899392	-0.240355	0.947089	0.101	0.295931	-0.0248763	0.896725	0.731	0.880109	-0.408741
3-amino-4-(propylamino)cyclobut-3-ene-1,2-dione	-0.193177	0.19737	0.498	0.750724	-0.0996298	0.000629778	0.0156	0.14246	-0.047341	0.979878	0.354	0.667586	0.163129	0.0175895	0.0977	0.23114	-0.00223462	0.119672	0.494	0.829952	0.277936	0.00973621	0.00391	0.0314997	-0.0666753	0.656656	0.712	0.93243	-0.0927147	0.0880338	0.116	0.549786	3.20828	0.154526	1.41e-05	4.73917e-05	-0.20133	0.932298	0.0982	0.33	-0.2678	0.168742	0.0609	0.219367	0.0987862	0.0333037	0.131	0.484	0.110237
3-amino-4-hydroxybenzoate	-0.130025	0.473762	0.753	0.916925	-0.144525	0.69263	0.0734	0.28922	0.11382	0.0009918	0.652	0.865134	0.0987654	0.351493	0.602	0.754839	0.0752345	0.00670195	0.57	0.869333	0.0624948	0.00839729	0.734	0.849895	0.00179589	4.27766e-05	1	1	-0.0355861	0.0307982	0.641	0.894075	4.35494	0.0463471	0.00391	0.00666352	0.00607173	0.73956	0.761	0.9317	-0.192489	0.135413	0.527	0.689373	0.134932	0.376218	0.305	0.677156	0.223208
3-hydroxybutyrate	0.00717556	0.0364558	0.426	0.691429	-0.0931265	0.325281	0.622	0.830667	-0.000872631	0.688449	0.912	0.994162	0.0129975	0.86815	0.947	0.977268	-0.0120448	0.737596	0.857	0.95794	0.243612	0.542435	0.00112	0.0195329	-0.0334148	0.556527	0.289	0.717655	-0.073094	0.543556	0.809	0.954038	1.55623	0.471108	0.00054	0.00121	0.0259191	0.643154	0.593	0.826888	-0.268911	0.00899559	0.0313	0.184746	-0.131353	0.0365827	0.557	0.831411	-0.0729531
3-Hydroxymethylglutarate	-0.581391	0.687506	0.0368	0.228005	-0.141542	0.739008	0.417	0.715702	-0.0436405	0.373537	0.734	0.915608	0.269	0.128432	0.19	0.352337	-0.194285	0.0416352	0.203	0.584833	0.552366	0.836118	0.00218	0.0285168	0.267964	0.123374	0.206	0.62315	-0.0297722	0.611234	0.661	0.907671	-1.00354	0.104935	0.0418	0.0540941	-0.258245	0.64796	0.181	0.45866	-0.501857	0.508471	0.228	0.422805	0.0716874	0.971314	0.622	0.83795	0.0957022
3-ketosphingosine	0.244795	0.380796	0.218	0.561234	-0.165963	0.146525	0.527	0.775283	-0.00600027	0.631848	0.868	0.98157	0.0761338	0.394499	0.253	0.420797	-0.104398	0.668573	0.749	0.933162	0.0174188	0.193437	0.553	0.733293	-0.113861	0.722171	0.541	0.864828	0.249713	0.630116	0.559	0.85619	-2.40409	0.89501	9.56e-05	0.000248471	0.373997	0.11649	0.319	0.628419	0.715557	0.841151	0.0452	0.202362	-0.17912	0.501745	0.971	0.995396	0.179017
3-Methoxy-4-Hydroxymandelate	-0.043972	0.0345803	0.91	0.976585	-0.149415	0.936434	0.104	0.344767	0.0477722	0.109134	0.371	0.67615	-0.00497769	0.542901	0.618	0.762147	-0.0594136	0.549991	0.654	0.869604	0.214909	0.0695216	0.025	0.11132	-0.0540536	0.782277	0.554	0.864828	0.124907	0.452118	0.296	0.701352	5.38723	0.102326	4.51e-08	5.4571e-07	-0.124238	0.0377904	0.625	0.826888	-0.291223	0.243319	0.0341	0.19305	0.0811916	0.482877	0.0838	0.390923	-0.228821
3-Methoxy-4-Hydroxyphenylethyleneglycol Sulfate	-0.184044	0.112209	0.025	0.186154	-0.281636	0.396369	0.00774	0.124872	-0.0559049	0.463482	0.78	0.954556	-0.508176	0.526411	0.0018	0.0327737	0.00154979	0.129696	0.746	0.932982	0.195534	0.777618	0.336	0.560772	0.0763217	0.604987	0.622	0.895976	-0.0210127	0.726922	0.82	0.954038	5.19476	0.349213	9.33e-08	7.78572e-07	-0.14965	0.150574	0.0173	0.144366	-0.242949	0.501796	0.0719	0.238353	0.191401	0.865944	0.106	0.454018	-0.24801
3-Methyladipic Acid	0.0729482	0.868651	0.598	0.813011	-0.0685425	0.702453	0.341	0.647231	-0.00912154	0.0153592	0.426	0.720098	0.107949	0.603526	0.503	0.652686	-0.0966552	0.842814	0.184	0.563646	0.0744967	0.0031919	0.496	0.672448	-0.0741632	9.51722e-05	0.426	0.808565	-0.233846	0.0988973	0.041	0.362136	1.69059	0.0293822	0.00781	0.0121155	0.0718908	0.00142497	0.557	0.7981	-0.246715	0.395053	0.0478	0.202362	-0.139573	0.00155326	0.375	0.749803	0.00307311
3-Methylglutacote	-0.00848833	0.898239	0.333	0.660669	-0.135165	0.00107198	0.0156	0.14246	0.0483007	0.908471	0.43	0.721813	0.0438865	0.993049	0.437	0.599173	0.0927102	6.98654e-05	0.57	0.869333	0.0097766	0.723632	0.315	0.532906	-0.119814	0.0336378	0.25	0.674911	-0.00737019	0.436413	0.962	0.993367	2.31335	0.32139	2.6e-05	8.11871e-05	0.0139125	0.00967755	0.922	0.972218	-0.209685	0.642031	0.196	0.388787	0.166161	0.0143596	0.322	0.692658	-0.149934
3-O-Feruloylquinic Acid	0.0940273	0.508968	0.414	0.691429	-0.144436	0.399483	0.035	0.209136	-0.125041	0.107536	0.0086	0.109313	0.0395667	0.472771	0.693	0.816088	0.0854464	0.00139413	0.426	0.796077	0.156916	0.795028	0.0131	0.067966	-0.04914	0.0848144	0.172	0.56196	-0.184675	0.704108	0.00254	0.262051	2.00648	0.923639	0.0025	0.00485944	-0.00133086	0.310478	0.607	0.826888	-0.161389	0.909056	0.105	0.295931	0.0539776	0.511029	0.457	0.813191	0.054917
3-Pyridinebutanoic Acid	-0.0377526	0.51299	0.195	0.548894	-0.189129	0.206675	0.000949	0.049368	0.231844	0.121739	0.00125	0.06776	0.22787	0.991453	0.024	0.114831	0.0277705	0.102693	0.643	0.869333	-0.0444396	0.635717	0.269	0.493167	-0.00764927	0.114082	0.695	0.931801	0.00856201	0.622008	0.905	0.983193	-3.02876	0.65012	0.00423	0.00713352	-0.002962	0.810148	0.879	0.971315	-0.266879	0.597212	0.0161	0.184746	0.151411	0.597731	0.204	0.5808	0.297243
4-(1,1,3,3-Tetramethylbutyl)-Phenol	0.301139	0.295258	0.0344	0.218743	0.252095	0.418309	0.538	0.78143	-0.0111503	0.537296	0.951	0.997082	0.162186	0.491944	0.0782	0.207015	0.0541157	0.186926	0.658	0.870142	0.182496	0.422022	0.504	0.681385	-0.237255	0.843555	0.0341	0.4301	-0.124609	0.696819	0.603	0.885867	0.148579	0.143784	0.838	0.872241	0.176826	0.0682811	0.0858	0.3146	0.10344	0.743826	0.354	0.543924	0.0124542	0.579406	0.98	0.995396	0.0653492
4-(diphenylphosphoryloxyamino)benzonitrile	-0.203608	0.767652	0.0466	0.250604	-0.304373	0.714738	0.00018	0.04356	-0.0222053	0.0903012	0.589	0.845923	-0.230416	0.126398	0.11	0.251132	0.0393898	0.218232	0.499	0.829952	0.290621	0.000427802	0.00781	0.0470424	0.0578672	0.0951363	0.0888	0.511396	-0.0540259	0.52641	0.59	0.878646	4.5834	0.167333	4.61e-05	0.000129723	-0.139073	0.00950811	0.375	0.674721	-0.230214	0.602375	0.307	0.495219	0.223389	0.0209184	0.0195	0.205174	0.118971
4-Acetamidobutanoate	-0.0627909	0.00993129	1	1	-0.156606	0.408548	0.0171	0.153267	-0.00514375	0.147369	0.189	0.510593	-0.171105	0.296654	0.00222	0.0327737	0.0878498	0.598118	0.277	0.674808	0.0478535	0.454191	0.118	0.307054	0.0275024	0.784394	0.705	0.932295	-0.077568	0.000268765	0.313	0.701352	5.30262	0.564777	6.92e-08	6.70824e-07	-0.0381064	0.24728	0.424	0.708773	-0.152984	0.486195	0.227	0.422569	0.0630808	0.402761	0.189	0.55778	-0.134768
4-Aminohippuric acid	0.115263	0.0817905	0.545	0.78506	-0.131976	0.419605	0.0668	0.279644	0.14169	0.80256	0.173	0.501389	-0.0596154	0.000557198	0.301	0.463962	-0.0525377	0.217714	0.756	0.933429	0.0410952	0.827809	0.947	0.966979	0.00649686	0.376843	0.986	1	-0.00114842	0.0957006	0.373	0.768221	5.17141	0.0153689	0.0195	0.0272775	-0.0640881	0.710904	0.617	0.826888	-0.205675	0.834876	0.154	0.344767	0.109537	0.443278	0.173	0.529949	0.144053
4-Hydroxypropofol isomer	-0.0433031	0.455281	0.855	0.973694	-0.18368	0.10898	0.602	0.807114	0.0554164	0.302445	0.443	0.731782	0.145616	0.135766	0.741	0.842183	-0.0861953	0.172591	0.955	0.994493	-0.122594	0.589613	0.516	0.693733	-0.00799691	0.752091	0.893	0.971198	-0.351787	0.622224	0.567	0.863108	1.21673	0.416343	0.0365	0.0480054	-0.0470237	0.0608401	0.319	0.628419	-0.210617	0.000159069	0.0313	0.184746	-0.252148	0.0231242	0.16	0.516267	0.169114
4-Methylcatechol	-0.0658733	0.0039026	1	1	-0.221163	0.360717	0.213	0.517054	0.0399433	0.623996	0.596	0.850926	-0.000565551	0.022151	0.82	0.897919	-0.0796796	0.663762	0.681	0.890822	0.099111	0.0286525	1	1	-0.0401302	0.00129739	0.734	0.93243	-0.420469	0.19132	0.24	0.643617	3.09836	0.733787	0.00328	0.00622557	-0.0377799	0.265283	0.806	0.955015	-0.206021	0.583871	0.373	0.553779	-0.199127	0.909796	0.0644	0.346867	0.189407
4-Methyleneglutamic acid	-0.0937606	0.6525	0.135	0.470072	-0.292938	0.138721	0.0231	0.174694	-0.0872084	0.0843078	0.314	0.643291	-0.0787921	0.0102472	0.0977	0.23114	0.0300917	0.100595	0.551	0.869333	0.187563	0.0166375	0.00391	0.0314997	-0.00921197	7.33044e-05	0.91	0.971198	-0.150034	0.519478	0.249	0.643617	4.66474	0.403222	1.78e-06	7.89225e-06	0.0277899	0.621474	0.903	0.972218	-0.0878029	0.914229	0.148	0.344385	0.0109414	0.340569	0.686	0.854985	0.0536934
4-Oxododecanedioic acid	0.221559	0.366595	0.146	0.490676	0.301438	0.691792	0.583	0.785994	0.0011167	0.308881	0.722	0.913661	-0.0582852	0.231709	0.128	0.263443	0.02477	0.146844	0.547	0.869333	0.0789039	0.927727	0.393	0.597437	-0.00498184	0.211236	0.45	0.8305	0.0730333	0.439283	0.542	0.85619	0.271483	0.00258436	0.652	0.696618	0.211734	0.579791	0.087	0.316602	-0.22289	0.940702	0.25	0.448148	0.00590448	0.00580359	0.922	0.974341	-0.00263826
4-Piperidinecarboxamide	0.109711	0.360676	0.417	0.691429	-0.292451	0.367052	0.278	0.581976	-0.166894	0.991704	0.22	0.566383	0.394429	0.727323	0.566	0.727916	0.126471	0.217086	0.487	0.829952	0.0692819	0.787595	0.901	0.941111	-0.0621162	0.0105771	0.359	0.762088	-0.277356	0.282762	0.302	0.701352	0.338641	0.201115	0.25	0.28673	-0.16032	0.0960314	0.765	0.9317	0.104285	0.394338	0.603	0.739444	0.13461	0.00221607	0.695	0.854985	0.216652
4-Pyridoxate	-0.0976284	4.60639e-05	0.301	0.633409	-0.182629	0.000227333	0.297	0.581976	0.5228	0.926476	0.00925	0.109313	-1.06123	0.597162	0.00121	0.0268217	0.112708	0.0294226	0.0977	0.454681	-0.0792317	0.87168	0.59	0.757454	-0.062039	0.0190106	0.496	0.845726	0.0555325	0.0261785	0.148	0.56406	7.85458	0.0682436	6.9e-08	6.70824e-07	-0.175664	0.0593203	0.569	0.807613	-0.467009	0.262971	0.211	0.406869	0.237075	0.252028	0.0594	0.334298	-1.01837
4-Quinolinecarboxylate	-0.00119873	0.0786805	0.977	1	-0.254626	0.580003	0.163	0.450811	-0.113646	0.411802	0.906	0.994162	0.10069	0.806619	0.429	0.592934	-0.258514	0.816528	0.0765	0.436169	0.010911	0.0546602	0.371	0.584571	-0.182974	0.85914	0.218	0.634707	-0.0164578	0.94109	0.726	0.936734	3.72986	0.35318	0.0137	0.0197345	-0.0951225	0.000314858	0.432	0.708773	-0.156321	0.575569	0.421	0.60225	0.202233	0.385428	0.578	0.83795	0.185752
5-({[3-chloro-5-(trifluoromethyl)-2-pyridyl]methyl}thio)-4-pentyl-4H-1,2,4-triazol-3-ol	-0.143591	0.000424745	0.164	0.50238	0.0223199	0.241259	0.843	0.931534	0.568243	0.019497	0.00391	0.0788517	0.0113847	0.695546	0.737	0.841292	0.0870117	0.00445914	0.00781	0.108001	0.40742	0.119127	0.828	0.901018	-0.0349209	0.684115	0.98	1	0.788485	0.608585	0.00379	0.262051	4.29029	0.504713	2.33e-05	7.41921e-05	-0.400406	0.342353	0.0349	0.19257	-0.443512	0.484306	0.0273	0.184746	1.13262	0.248171	0.000809	0.09438	0.169577
5,6-Dihydrouridine	0.0281063	0.546099	0.299	0.633409	-0.143036	0.287681	0.0274	0.192197	-0.031372	0.338189	0.646	0.865134	-0.04743	0.0389652	0.734	0.839849	-0.0764943	0.396431	0.284	0.674808	0.0879618	0.00283596	0.301	0.520171	-0.0111723	0.23425	0.779	0.939395	0.040588	0.00147752	0.461	0.819077	4.53127	0.442244	1.74e-08	3.07686e-07	0.0634153	0.136914	0.802	0.955015	-0.128876	0.552981	0.385	0.569847	-0.0167235	0.834611	0.587	0.83795	-0.0998601
5-hydroxyindole	-0.131995	0.0774119	0.111	0.440361	-0.118993	0.158995	0.226	0.523368	0.0709733	0.458216	0.155	0.487143	0.113557	0.760701	0.0682	0.200933	-0.0698425	0.0103095	0.0977	0.454681	0.122046	0.0922366	0.483	0.669303	0.052035	0.728075	0.372	0.779429	-0.0808558	0.0663552	0.855	0.964615	4.72989	0.382364	3.66e-06	1.4059e-05	-0.0199834	0.852119	0.962	0.990559	0.0652911	0.674057	0.532	0.692172	-0.013903	0.137424	0.468	0.817733	0.156442
5-hydroxyisourate	-0.000699583	0.693391	0.573	0.795143	0.0590372	0.0947937	0.258	0.570816	-0.358921	0.754912	0.00216	0.0788517	-0.167882	0.973305	0.0441	0.153557	0.27502	0.919416	0.026	0.246745	0.0728289	0.468092	0.424	0.606424	0.0166015	0.000349733	1	1	-0.0914958	0.424015	0.12	0.556374	-2.04293	0.1609	0.0742	0.0923208	-0.169124	0.731948	0.157	0.419823	-0.135622	0.62293	0.407	0.593337	0.0148276	0.520141	0.961	0.992662	0.0495577
5-Hydroxymethyl-4-methyluracil	0.12115	0.627619	0.897	0.976585	-0.0183018	0.599505	0.315	0.612289	0.169915	0.0476828	0.203	0.525412	0.00950558	0.493475	0.86	0.927038	-0.00490358	0.309968	0.959	0.994493	0.250309	0.667693	0.0226	0.105177	-0.126486	0.9917	0.112	0.511396	-0.0255878	0.0919267	0.869	0.971346	5.28175	0.964604	1.65e-07	1.17843e-06	-0.237468	0.793102	0.0235	0.1694	-0.164177	0.970125	0.0479	0.202362	0.218148	0.366922	0.0109	0.163706	0.0840266
6-[(3,3-Dimethyloxiran-2-Yl)Methyl]-5-Hydroxy-7-Methoxy-2-(3,4,5-Trimethoxyphenyl)-3,4-Dihydro-2H-1-Benzopyran-4-One	-0.253595	0.230722	0.209	0.558873	-0.263555	0.289252	0.081	0.301569	0.373178	0.202625	0.0169	0.1573	-1.70575	0.247919	0.0112	0.06776	0.0201272	0.700039	0.912	0.978732	0.0436721	0.209664	0.192	0.393763	0.119351	0.211025	0.475	0.845726	0.208987	0.614751	0.417	0.806024	7.68713	0.575857	4.38e-09	1.05996e-07	-0.0926171	0.205585	0.856	0.963498	-0.21831	0.934814	0.483	0.645779	0.15716	0.000457784	0.193	0.558905	-0.960349
6-Acetyl-1,2,3,4-tetrahydropyridine	-0.104005	0.00162446	0.359	0.660669	-0.124035	0.0997	0.101	0.342833	0.130001	0.784651	0.253	0.582635	-0.0704872	0.0906142	0.847	0.91711	0.013906	0.379193	0.891	0.97345	0.298456	0.753228	0.00318	0.0314997	-0.126963	0.297101	0.788	0.939395	0.0615969	0.629637	0.917	0.990688	4.45356	0.000951182	0.00781	0.0121155	-0.211407	0.658605	0.195	0.469552	-0.110993	0.395832	0.0185	0.184746	0.0825545	0.0396699	0.0137	0.16577	0.112026
6-Methylnicotimide	-0.211158	0.644424	0.0509	0.267778	-0.336202	0.237113	0.036	0.209928	0.0865996	0.0515662	0.656	0.865134	-0.151011	0.239771	0.476	0.631189	0.0663447	0.227235	0.202	0.584833	0.210286	0.384521	0.00644	0.0426981	-0.113522	0.475872	0.868	0.95916	0.0835589	0.380331	0.557	0.85619	5.50415	0.705117	6.93e-08	6.70824e-07	-0.176723	0.357741	0.0912	0.323255	0.0621155	0.0597707	0.868	0.917275	0.197128	0.322482	0.453	0.809048	-0.0449386
7-Aminomethyl-7-carbaguanine	-0.0977424	0.0169138	0.91	0.976585	-0.192573	0.0535167	0.826	0.923289	0.141935	0.0109426	0.91	0.994162	-0.156607	0.11064	0.16	0.30976	-0.0111753	0.0625463	0.96	0.994493	0.205269	0.561535	0.361	0.576647	-0.0686638	0.000401676	0.496	0.845726	0.0899804	0.46996	0.265	0.663629	7.38194	0.050532	2.1e-06	8.91579e-06	-0.00455269	0.270766	0.747	0.919969	-0.130716	0.29663	0.151	0.344767	0.316471	0.310379	0.09	0.403333	0.0113087
7-Dehydrocholesterol	0.379357	0.498294	0.0259	0.189933	0.142091	0.987188	0.577	0.78143	0.0711755	0.818615	0.459	0.752532	0.252912	0.493405	0.159	0.30976	0.0477905	0.122784	0.332	0.717357	0.07348	0.711641	0.358	0.576647	-0.0722891	0.956804	0.16	0.56196	0.194948	0.692276	0.0557	0.40237	-3.86825	0.549194	5.29e-05	0.00014384	-0.0353878	0.333697	0.674	0.878277	-0.207229	0.0508241	0.83	0.894699	-0.0707368	0.128298	0.547	0.831411	0.303525
7-ketocholesterol	0.0932345	0.106059	0.0741	0.329031	-0.145858	0.463563	0.841	0.931534	0.0515008	0.368584	0.977	1	0.0820592	0.0276271	0.203	0.363896	0.0290423	0.41329	0.713	0.912942	0.0373431	0.284507	0.3	0.520171	-0.0966346	0.371925	0.826	0.939596	-0.00188732	0.0107266	0.945	0.993367	-1.87243	0.896517	0.00641	0.0103415	0.0907023	0.0124165	0.492	0.751192	-0.103634	0.0142659	0.438	0.60225	-0.0232041	0.00297263	0.557	0.831411	0.145229
8-Acetylegelolide	-0.0474938	0.266006	0.733	0.902893	0.0491169	0.718253	0.739	0.900947	0.129249	0.170908	0.704	0.901418	-0.00112741	0.795999	0.443	0.603977	0.0493328	0.272145	0.949	0.994493	0.06615	0.214702	0.0843	0.250314	-0.124657	0.118052	0.262	0.685449	0.0777983	0.823057	0.593	0.880405	2.17695	0.157713	0.000685	0.00148673	0.000463062	0.0442974	0.695	0.878277	-0.0159748	0.358655	0.438	0.60225	-0.0831499	0.905062	0.644	0.847	0.255708
Acamprosate isomer	-0.00863125	0.0105962	1	1	-0.0678899	0.721592	0.444	0.733433	-0.0277617	0.37432	0.845	0.978347	-0.0909526	0.454911	0.973	0.995628	0.1035	0.336376	0.321	0.703005	0.275279	0.00256818	0.0117	0.0622286	-0.0898469	0.184294	0.502	0.849538	-0.163325	0.616407	0.261	0.661382	3.98101	0.639684	0.000844	0.00178383	0.105205	0.474274	0.423	0.708773	-0.126356	0.921802	0.222	0.418086	-0.0617151	0.00117018	0.846	0.941297	-0.00328717
Acetoin	-0.132204	0.556691	0.983	1	-0.0499724	0.708463	0.814	0.918474	0.754941	0.931565	0.0419	0.260615	-0.0240152	0.825048	0.871	0.930605	-0.21961	0.0430016	0.57	0.869333	-0.0583531	0.0620671	0.445	0.62793	0.0312062	0.417417	0.717	0.93243	0.116473	0.613708	0.298	0.701352	-1.92635	0.675919	0.00038	0.00087581	-0.132881	0.567702	0.565	0.804294	-0.0410077	0.139798	0.979	0.997549	0.483566	0.440773	0.24	0.614603	0.236372
Acetylcarnosine	-0.106583	0.335907	0.337	0.660669	-0.177653	0.362003	0.0438	0.2409	-0.113877	0.439938	0.919	0.996721	-0.178935	0.73809	0.102	0.238493	0.0869693	0.892054	0.219	0.616256	0.114666	0.370535	0.374	0.585158	-0.146162	0.138132	0.894	0.971198	-0.0912841	0.859628	0.575	0.863108	4.60492	0.670387	1.49e-07	1.12681e-06	-0.0683138	0.696657	0.997	1	-0.0856825	0.183798	0.0579	0.217237	0.0125552	0.204186	0.396	0.772839	-0.275183
Adenosine	-0.358078	0.00819021	0.129	0.455942	0.0778122	0.693444	0.77	0.918474	0.385004	0.342993	0.923	0.996721	0.285124	0.17268	0.684	0.807454	0.0101062	0.0751014	0.594	0.869333	0.90013	0.551777	0.221	0.431306	0.43948	0.910028	0.646	0.904206	-0.138147	0.912178	0.644	0.895678	5.78147	0.0270492	0.0117	0.0170054	-0.307101	0.256176	0.0687	0.268152	-0.557266	0.657217	0.594	0.731542	0.356798	0.601749	0.605	0.83795	0.575705
Adynerin	0.11279	0.717307	0.763	0.92323	-0.355297	0.477216	0.0191	0.162182	2.13065	0.565127	0.000439	0.053119	0.0887325	0.576387	0.844	0.91591	-0.0294601	0.00702772	0.496	0.829952	-1.48646	0.196663	0.00334	0.0314997	0.0742411	0.911949	0.389	0.799831	-0.0449714	0.628468	0.553	0.85619	-0.105517	0.434575	0.537	0.58145	-0.0403484	0.786141	0.797	0.952464	-0.167358	0.261673	0.136	0.327483	0.218398	0.935764	0.257	0.634633	-0.217107
AICA-riboside	-0.429642	6.13481e-05	0.00391	0.0652566	-0.261574	0.436444	0.382	0.67232	-0.0500119	0.799857	0.823	0.976144	-0.00130713	0.0694104	0.622	0.762147	-0.158151	0.3725	0.315	0.699358	0.679343	0.000373124	0.129	0.316934	0.195843	0.520593	0.474	0.845726	-0.521578	0.876896	0.0127	0.310063	6.01006	0.791561	4.81e-06	1.7908e-05	-0.165908	0.488514	0.0835	0.313111	-0.0832159	0.182181	0.258	0.457407	0.14794	0.624085	0.251	0.632729	-0.0333619
Alanine	-0.0648069	0.501908	0.29	0.632252	-0.221759	0.99745	0.00267	0.064614	0.0937678	0.782772	0.122	0.44397	0.173544	0.126463	0.0175	0.0910753	0.156285	0.0124067	0.00391	0.0652566	-0.0834331	0.0595183	0.345	0.573814	-0.0165191	0.0870265	0.829	0.939663	-0.0441812	0.445723	0.694	0.92789	-1.34635	0.893509	0.0288	0.03872	0.175256	0.0713145	0.0466	0.222545	-0.051499	0.924308	0.811	0.886059	-0.12429	0.580294	0.31	0.678914	-0.0961652
Alanyl-alanine	0.152935	0.745722	0.262	0.592561	-0.109733	0.108573	0.219	0.517054	-0.0499213	0.798449	0.18	0.508472	-0.112824	0.0280563	0.359	0.523361	0.0497425	0.848861	0.798	0.951751	0.000630881	0.992827	0.91	0.941111	-0.01706	0.139425	0.183	0.581429	-0.112078	0.836515	0.526	0.85619	4.30812	0.0737626	1.01e-05	3.46695e-05	0.0186812	0.223736	0.423	0.708773	0.0433193	0.0831035	0.365	0.55164	-0.0705863	0.0328141	0.625	0.83795	-0.267654
Alanyl-Proline	-0.0215539	0.169596	0.744	0.909333	-0.415572	0.28167	0.0563	0.268527	0.0104424	0.015136	1	1	-0.0374599	0.00707714	0.301	0.463962	-0.00405709	0.00297603	0.734	0.925146	0.189105	0.636962	0.668	0.80828	0.0581433	0.455904	0.504	0.849951	0.268124	0.0411325	0.844	0.956665	4.60449	0.534253	3.42e-05	0.000102812	-0.11026	0.539337	0.423	0.708773	-0.276657	0.9272	0.0126	0.184746	0.129219	0.20886	0.938	0.982667	-0.094601
Alanyl-serine	-0.145225	0.0228455	0.57	0.795043	-0.331535	0.583488	0.0469	0.249446	-0.20018	0.522674	0.25	0.582635	0.0675274	0.00503105	0.734	0.839849	-0.0484623	0.265992	0.772	0.941179	0.180734	0.0275962	0.359	0.576647	-0.0777727	0.769506	0.327	0.743042	-0.122794	0.147665	0.0627	0.42742	1.28816	0.246448	0.0384	0.0502314	0.155913	2.30333e-05	0.846	0.956692	-0.011256	0.279817	0.373	0.553779	-0.0311585	0.173048	0.515	0.831411	0.342276
Allantoin	-0.0654435	0.532403	0.192	0.548894	-0.208592	0.514717	0.00802	0.125215	0.0954978	0.0263647	0.203	0.525412	0.00814501	0.919644	0.605	0.756641	0.0446952	0.00147564	0.426	0.796077	0.141981	0.0895317	0.00797	0.0470424	-0.0058861	0.00956695	1	1	0.043536	0.0190599	0.195	0.616	4.84513	0.446162	1.12e-08	2.35687e-07	0.0363708	0.983014	0.349	0.664314	-0.124998	0.321591	0.00492	0.184746	0.0630998	0.777134	0.326	0.698159	0.0269105
Allyl hexenoate	0.178758	0.0335892	0.129	0.455942	-0.10017	0.132883	0.389	0.681444	-0.0609465	0.781832	0.619	0.865134	-0.019605	0.142264	0.398	0.564903	-0.083759	0.343222	0.323	0.704198	0.118419	0.0328489	0.57	0.741613	-0.372225	0.862437	0.167	0.56196	0.145267	0.478257	0.727	0.936734	0.509955	0.164278	0.231	0.267474	0.0903509	0.412659	0.558	0.7981	-0.438501	0.864645	0.0205	0.184746	-0.114547	0.214387	0.922	0.974341	0.184974
Alpha-Hydroxyisobutyrate	-0.160678	0.0952702	0.0567	0.274428	-0.204533	0.655501	0.0126	0.14246	0.00647343	0.259024	0.322	0.65	-0.0226092	0.502124	0.93	0.970086	0.0212653	0.466639	0.583	0.869333	0.186355	0.540491	0.000275	0.0104246	-0.0237925	0.355992	0.656	0.907154	-0.159369	0.0641095	0.239	0.643617	-0.911111	0.546692	0.132	0.15972	-0.18924	0.110498	0.514	0.770204	-0.267069	0.0577676	0.173	0.368863	0.0109444	0.000908967	0.77	0.894878	-0.0523595
Amyrone	0.166214	0.386271	0.0749	0.32956	0.0601174	0.0114999	0.578	0.78143	0.0850375	0.787812	0.248	0.582635	0.107261	0.0183071	0.129	0.263443	0.122	0.416983	0.0378	0.326283	0.132007	0.29333	0.422	0.606424	-0.106816	0.00424141	0.203	0.617937	0.184829	0.273086	0.198	0.618271	-2.69522	0.490184	0.000321	0.000754194	-0.00529441	0.0021998	0.846	0.956692	-0.099838	0.784261	0.127	0.320146	0.0612464	8.94978e-05	0.232	0.600471	0.334203
Aniline	-0.312944	0.409945	0.5	0.750724	-0.124986	0.387793	0.267	0.576911	0.225594	0.975301	0.132	0.453106	0.612159	0.869804	0.0178	0.0916511	-0.200209	0.12509	0.586	0.869333	-0.214535	0.469979	0.718	0.84759	-0.320379	0.167161	0.12	0.51177	0.658831	0.0504667	0.211	0.62861	1.52721	0.301783	0.0476	0.0612723	-0.0516596	0.389967	0.84	0.956692	-0.158841	0.950655	0.811	0.886059	-0.0431638	0.750415	0.694	0.854985	0.215106
Anserine	-0.329941	0.929888	0.0191	0.162724	-0.262045	0.73446	0.0561	0.268527	0.0133204	0.0845441	0.14	0.46731	-0.0549222	0.0364828	0.129	0.263443	0.286719	0.631969	0.0304	0.282954	0.214581	0.173725	0.00792	0.0470424	0.062231	0.925016	0.395	0.803277	0.0487861	0.164683	0.851	0.962346	4.10304	0.168238	0.000933	0.00194643	-0.253161	0.141386	0.035	0.19257	-0.150674	0.763552	0.102	0.295931	0.17443	0.267895	0.13	0.484	0.101195
Aprobarbital isomer	0.267598	0.161675	0.119	0.455942	0.111707	0.974992	0.45	0.737446	0.0425349	0.544275	0.167	0.495733	-0.0953023	0.131009	0.096	0.23114	-0.0388548	0.00235853	0.91	0.978732	0.163136	0.050591	0.128	0.316934	-0.255559	0.233692	0.0865	0.511396	-0.114117	0.492255	0.209	0.62861	5.57088	0.795569	1.42e-07	1.10852e-06	-0.0932375	0.601164	0.497	0.753225	-0.0550516	0.859268	0.59	0.729704	0.271453	0.856008	0.0132	0.16577	0.241705
Arabinonic Acid	0.0557557	0.383287	0.877	0.976585	-0.136083	0.359878	0.19	0.491723	0.1518	0.307736	0.185	0.508472	-0.126292	0.808864	0.00504	0.0434751	-0.0081974	0.34905	0.982	0.996351	0.177353	0.385725	0.364	0.579213	-0.140917	0.580346	0.782	0.939395	0.0446625	0.0590149	0.554	0.85619	5.68311	0.204561	1.07e-07	8.56918e-07	0.0543129	0.134972	0.314	0.628	-0.0965126	0.368254	0.552	0.709952	0.13442	0.365581	0.033	0.254292	0.0999718
Arborinine	0.0783614	0.954365	0.768	0.923563	-0.33162	0.507862	0.0676	0.279644	-0.00928806	0.00495995	1	1	0.0916822	0.668535	0.0749	0.207015	-0.0485416	0.0410074	0.0977	0.454681	0.127464	0.00126875	0.0977	0.268675	-0.181813	0.287208	0.106	0.511396	0.145676	0.648899	0.201	0.621848	0.225564	0.577714	0.559	0.60392	-0.0825985	0.0451861	0.922	0.972218	-0.34822	0.875784	0.225	0.420463	0.112596	0.156493	0.0505	0.309392	0.337097
Arginine	-0.00666851	0.178991	0.29	0.632252	-0.0717869	0.73072	0.773	0.918474	0.603124	0.069227	7.38e-05	0.0357192	0.555576	0.00608554	0.00781	0.05324	-0.172072	0.620732	0.0325	0.296792	-0.282683	0.0252302	0.00391	0.0314997	-0.00480594	0.427714	0.452	0.8305	-0.0153274	0.873837	0.928	0.993367	-2.39832	0.447046	0.00893	0.013549	0.165015	0.629904	0.587	0.821121	0.353243	0.125737	0.761	0.86057	0.0283742	0.433069	0.889	0.960438	0.152354
Artabsinolide A	0.0554872	0.00588268	0.57	0.795043	0.12815	0.0100404	0.688	0.862674	0.29045	0.656195	0.0926	0.39077	0.453304	0.763716	0.119	0.263443	-0.332035	0.0594724	0.119	0.499125	-0.152978	0.915646	0.0836	0.250314	-0.154697	0.000181287	0.129	0.51177	0.107332	0.192408	0.387	0.783715	0.177922	0.0129811	0.652	0.696618	0.0619349	0.00705817	1	1	0.0536266	0.235988	0.79	0.870979	-0.24811	0.0176574	0.375	0.749803	0.0311824
Artemether isomer	-0.169137	0.795573	0.4	0.691429	-0.235555	0.146752	0.0931	0.329968	0.016424	0.554296	0.733	0.915608	-0.27884	0.652528	0.0696	0.201715	0.00510975	0.104888	0.613	0.869333	-0.0481319	0.794346	0.763	0.873031	-0.16214	0.564599	0.516	0.856054	-0.0178646	0.84364	0.863	0.969123	5.25383	0.190688	5.83e-06	2.13767e-05	-0.0559029	0.747529	0.347	0.663826	-0.174837	0.616583	0.534	0.692912	0.106457	0.789402	0.18	0.541118	-0.384579
Asparagine	-0.108459	0.984096	0.357	0.660669	-0.294994	0.0794697	0.00577	0.103433	0.0434516	0.877716	0.281	0.614811	0.278567	0.272842	0.00289	0.034969	-0.00190167	0.715754	0.843	0.957775	0.0892178	0.418393	0.2	0.402672	-0.0499411	0.245615	0.766	0.939395	-0.114342	0.17003	0.155	0.56406	-0.487975	0.604496	0.753	0.788857	0.0607144	0.845873	0.553	0.7981	-0.151631	0.277735	0.115	0.305824	-0.0306298	0.920322	0.613	0.83795	-0.0630223
Asparaginyl-Hydroxyproline	-0.115369	0.217328	0.421	0.691429	-0.199505	0.675816	0.00125	0.049368	-0.106944	0.72658	0.229	0.57428	-0.114636	0.257989	0.257	0.424532	0.0785186	0.445415	0.988	0.998313	0.125789	0.315221	0.0229	0.105558	-0.0065948	0.490946	0.804	0.939395	-0.113946	0.605578	0.0644	0.432911	2.63383	0.234306	0.000271	0.000642961	0.0172246	0.127344	0.473	0.750597	-0.0759162	0.828197	0.475	0.636842	-0.0163261	0.160621	0.88	0.952841	-0.0972786
Asparagoside A	-0.0365461	0.0251834	0.91	0.976585	-0.118801	0.993618	0.326	0.626127	0.305821	0.620362	0.0115	0.123689	0.0630703	0.0516041	0.0772	0.207015	0.0553094	0.290937	0.647	0.869333	-0.134676	0.157361	0.412	0.606424	-0.139423	0.00371375	0.0195	0.4301	-0.00309673	0.818923	0.611	0.890735	0.509621	0.180843	0.0587	0.0743738	0.167107	0.148406	0.85	0.958974	-0.36335	0.46417	0.11	0.300791	0.123565	0.0869303	0.13	0.484	-0.0226751
Aspartate	0.0607551	0.237329	0.759	0.920692	-0.197166	0.769375	0.679	0.862674	0.429779	0.0170926	0.00391	0.0788517	0.37623	0.65165	0.0013	0.0268217	-0.178244	0.000222997	0.129	0.499125	0.359639	0.091314	0.0873	0.25608	0.0125988	0.742184	0.76	0.939395	0.437876	0.834487	0.000303	0.073326	1.47851	0.384156	0.0185	0.0261813	0.131939	0.000174463	0.695	0.878277	-0.456073	0.198567	0.149	0.344767	-0.139787	0.52625	0.551	0.831411	0.0635528
Aspartyl-Glutamine	0.117481	0.311366	0.496	0.750724	-0.0654785	0.645384	0.45	0.737446	0.0140776	0.346004	0.286	0.620735	-0.187953	0.213567	0.465	0.623435	0.134671	0.133939	0.162	0.54208	0.279968	0.729891	0.00342	0.0314997	-0.0750681	0.878504	0.719	0.93243	-0.155397	0.131059	0.217	0.635614	4.44507	0.507605	1.31e-06	6.27762e-06	-0.104121	0.527353	0.137	0.383283	0.124734	0.561112	0.288	0.47737	0.180783	0.394429	0.089	0.403333	0.0317156
Aspartylglycosamine	-0.111922	0.680787	0.375	0.681588	-0.169056	0.910181	0.161	0.450428	0.133026	0.638629	0.19	0.510593	0.193747	0.751362	0.117	0.263386	0.0388498	0.259358	0.972	0.994493	0.128324	0.346762	0.775	0.875702	0.00788353	0.010265	0.734	0.93243	-0.0315976	0.822926	0.953	0.993367	3.55632	0.919425	5.21e-05	0.000143833	-0.204905	0.964029	0.166	0.431957	-0.470048	0.673747	0.0142	0.184746	0.0106751	0.0450042	1	1	-0.0562765
Austalide L	0.135865	0.888075	0.514	0.760783	-0.0456014	0.231485	0.157	0.449633	0.36592	0.0385948	0.0977	0.39077	-0.138377	0.0342448	0.57	0.727916	-0.34846	0.744113	0.227	0.631425	-0.200443	0.00484261	0.164	0.354357	-0.0380427	0.137176	0.41	0.808565	0.131473	0.400294	0.793	0.954038	4.62274	0.0696134	0.00502	0.00830894	-0.0506791	0.748191	0.783	0.942716	-0.332943	0.140108	0.296	0.484	0.144392	0.180123	0.426	0.789011	-0.185847
Behenoylglycine	0.51428	0.493745	0.637	0.842372	-0.584768	0.385219	0.486	0.751514	0.215317	0.346078	0.674	0.881665	0.931998	0.00562708	0.57	0.727916	0.0780386	0.942524	0.524	0.862639	-0.416083	0.700447	0.833	0.901018	0.166426	0.189863	0.262	0.685449	-0.432804	0.962996	0.0571	0.406418	0.719352	0.629367	0.655	0.698282	1.12077	0.400408	0.409	0.708773	-0.782765	0.801492	0.765	0.863077	0.28539	0.613336	0.792	0.906213	-0.167815
benzaldehyde	-0.114492	0.082793	0.121	0.455942	-0.670304	0.457075	0.0469	0.249446	0.007359	0.0174146	0.82	0.975135	0.359973	0.0305927	0.82	0.897919	0.119098	0.0258369	0.426	0.796077	-0.0324135	0.000353208	0.82	0.901018	0.0968615	0.956193	0.497	0.845726	-0.355919	0.738578	0.123	0.556374	1.57278	0.362967	0.0559	0.0713868	-0.0807628	0.166554	0.686	0.878277	-0.0869611	0.572103	0.586	0.728482	0.0616095	0.0408225	0.846	0.941297	0.0759646
Benzyl Alcohol	-0.155632	0.00860416	0.359	0.660669	-0.0474136	0.0582685	0.12	0.377143	0.111298	0.906128	0.192	0.510593	0.0333457	0.011149	0.91	0.957478	0.0844555	0.00190732	0.82	0.951751	0.0890641	0.000469683	0.129	0.316934	-0.0260637	4.19241e-05	1	1	0.00631814	0.00783339	0.945	0.993367	3.05357	0.0517164	0.000114	0.00028888	0.0445791	0.0168943	0.846	0.956692	-0.299505	0.838131	0.0611	0.219367	0.133239	0.989546	0.468	0.817733	0.0462778
Benzylsuccinic acid	-0.0720238	0.422971	0.39	0.68742	0.142774	0.372173	0.492	0.75357	0.00905199	0.833647	0.839	0.976144	0.151033	0.390617	0.247	0.418685	-0.152638	0.573357	0.601	0.869333	-0.239835	0.806731	0.625	0.785714	-0.0175069	0.167344	0.219	0.634707	0.0886708	0.89876	0.972	0.993367	2.9128	0.951878	0.00843	0.0129528	0.198307	0.702208	0.435	0.710519	-0.151169	0.472107	0.248	0.446216	0.0694099	0.259479	0.868	0.946198	0.0388679
Bergaptol	0.0497071	0.667071	0.811	0.949474	-0.247747	0.147773	0.00204	0.05808	-0.0339923	0.0174285	0.25	0.582635	-0.0834956	0.43192	0.0295	0.125246	-0.00743085	0.616311	0.488	0.829952	0.118286	0.109213	0.00408	0.0318503	-0.0597076	0.225052	0.101	0.511396	-0.116293	0.353162	0.0851	0.47343	4.56914	0.377586	2.76e-07	1.71262e-06	-0.171118	0.212692	0.0357	0.19257	-0.175044	0.200391	0.0626	0.219367	0.180037	0.408069	0.0766	0.390257	0.182858
beta-Damascenone	-0.411346	0.341624	0.603	0.815229	-1.2185	0.00358357	0.297	0.581976	-0.58875	0.0201662	0.00391	0.0788517	-0.331981	0.24799	0.211	0.376841	0.00239625	0.31115	0.944	0.994493	0.0956141	0.0992642	0.953	0.969015	0.431005	0.00536294	0.426	0.808565	-0.274416	0.591473	0.191	0.616	-0.773451	0.657507	0.123	0.149955	-0.173799	0.800591	0.972	0.991436	0.280751	0.128727	0.621	0.755186	-0.241333	0.0523699	0.228	0.600471	-0.275817
Betaine	-0.0843032	0.903153	0.127	0.455942	-0.0772751	0.103232	0.0934	0.329968	0.113281	0.0225463	0.129	0.445971	0.279578	0.132377	0.00255	0.0331158	0.034227	0.00319766	0.426	0.796077	0.134348	0.148384	0.205	0.40498	-0.0983611	0.684184	0.122	0.51177	0.0413799	0.42521	0.181	0.616	-1.04262	0.535686	0.026	0.0356487	-0.0402623	0.936548	0.516	0.770815	-0.114306	0.213626	0.0386	0.194608	0.0861009	0.127302	0.565	0.835195	0.0426199
Bicine	-0.0296624	0.000691426	0.82	0.949474	-0.129705	0.574127	0.0221	0.174694	0.0438373	0.180487	0.928	0.996721	0.157478	0.474348	0.122	0.263443	-0.025799	0.334085	0.582	0.869333	0.259095	0.498438	0.00042	0.0106238	-0.162671	0.760298	0.00305	0.363	0.0360738	0.593153	0.979	0.993367	2.30121	0.388394	0.00485	0.00809448	-0.0266495	2.01967e-05	0.16	0.42087	-0.10853	0.257354	0.0229	0.184746	0.0572486	0.062272	0.0817	0.390923	0.279515
Biliverdin	0.278774	0.000663755	0.0977	0.407645	0.106342	0.735992	0.831	0.926737	0.138335	0.809379	0.392	0.688433	-0.0874051	0.000313843	0.25	0.418685	-0.0167919	0.886158	0.81	0.951751	-0.386911	0.901092	0.0177	0.085668	-0.0216054	0.961041	0.926	0.981738	-0.119514	0.767937	0.656	0.907154	-0.543953	0.468859	0.806	0.842557	-0.18259	4.50777e-05	0.322	0.628419	-0.405317	0.00239083	0.438	0.60225	0.117445	0.00260601	0.625	0.83795	0.199079
Biotin amide	-0.0996018	0.0250814	0.91	0.976585	0.0110273	0.000587791	1	1	0.0978408	0.616273	0.162	0.495733	0.0832622	0.195501	0.0111	0.06776	0.0540347	0.9943	0.124	0.499125	0.213901	0.8115	0.184	0.383862	-0.00767416	0.0577886	0.632	0.904206	0.0675118	0.0552008	0.894	0.97895	4.45035	0.52048	1.6e-06	7.30566e-06	-0.103004	0.568157	0.121	0.361506	-0.114768	0.735615	0.26	0.4576	0.153515	0.107854	0.0189	0.205174	0.0638057
Bis(2-Ethylhexyl)Phthalate	-0.00102656	0.596263	0.293	0.633409	-0.13646	0.896136	0.261	0.570816	1.02492	0.000345563	0.0195	0.165579	0.077291	0.507813	0.0787	0.207015	-0.0196844	0.211694	0.834	0.955414	-0.5186	0.00351975	0.129	0.316934	0.0698428	0.713054	0.489	0.845726	0.0761117	0.108708	0.811	0.954038	-0.173947	0.216146	0.939	0.950787	-0.049856	0.945671	0.676	0.878277	-0.0237445	0.87441	0.769	0.864687	0.492583	0.0341655	0.00977	0.152538	0.0819521
Bisnorcholate	0.00595198	0.0757108	0.175	0.526087	-0.151559	0.06819	0.0569	0.268527	-0.0321618	0.426894	0.393	0.688433	0.0967896	0.138306	0.942	0.976291	-0.16602	0.419021	0.466	0.826168	0.0618004	0.084534	0.369	0.583647	-0.140404	0.546074	0.489	0.845726	-0.118397	0.838493	0.513	0.85619	-0.252606	0.226404	0.328	0.369191	0.211877	0.187907	0.109	0.338179	0.0883832	0.853112	0.818	0.88969	-0.243394	0.433923	0.121	0.47613	0.0945052
Bosentan isomer	-0.228902	0.0126582	0.25	0.57619	-0.1682	0.329872	0.176	0.470703	0.0981684	0.449482	0.515	0.796358	-0.0852667	0.675294	0.125	0.263443	0.0214068	0.16431	0.613	0.869333	0.0947163	0.0012952	0.652	0.800934	-0.082927	0.0172153	0.301	0.717655	-0.299113	0.613917	0.235	0.643617	6.71206	0.458979	2.66e-07	1.71262e-06	-0.166359	0.362485	0.0972	0.33	-0.267816	0.122796	0.00993	0.184746	0.0639264	0.876534	0.416	0.789011	0.140837
C10:0	0.0123554	0.419176	0.272	0.601132	-0.0636585	0.0883887	0.799	0.918474	-0.0845147	0.914623	0.304	0.634207	0.098741	0.133824	0.998	1	0.0444659	0.0954805	0.0724	0.432684	0.112465	0.971525	0.118	0.307054	-0.10058	0.0045715	0.0742	0.491956	-0.0818911	0.395357	0.106	0.52756	-0.31259	0.81322	0.0411	0.0534742	0.0906927	0.0124029	0.492	0.751192	0.180346	0.486546	0.186	0.37756	0.0224137	0.111631	0.709	0.863417	0.0295015
C10:1	-0.27914	0.00232825	0.164	0.50238	-0.168055	0.62874	0.152	0.440527	-0.0855027	0.522791	0.315	0.643291	0.0745106	0.227613	0.146	0.290798	-0.00432874	0.0270511	0.496	0.829952	0.231871	0.272931	0.0654	0.213876	0.0337618	0.342138	0.928	0.981738	-0.0507045	0.961965	0.574	0.863108	-2.62983	0.896276	0.00133	0.00269339	-0.179265	0.279429	0.124	0.365951	-0.3128	0.723195	0.025	0.184746	0.00560427	0.759489	0.366	0.749803	0.154736
C10:1-OH	-0.0146047	0.917959	0.913	0.977637	-0.161352	0.0284511	0.219	0.517054	0.00549687	0.996451	0.985	1	0.118554	0.885151	0.703	0.825027	-0.0521002	0.193582	0.466	0.826168	0.0632588	0.549722	0.733	0.849895	0.058062	0.634427	0.647	0.904206	0.0579475	0.924037	0.77	0.943494	-0.352423	0.392753	0.728	0.769328	0.187296	0.00321252	0.0645	0.255885	-0.19369	0.0563082	0.894	0.938603	-0.03383	0.133092	0.308	0.678914	-0.104198
C11:0	0.0436364	0.98995	0.538	0.779617	-0.193973	0.00500965	0.297	0.581976	-0.115719	0.0285287	0.0273	0.20328	-0.0329947	0.592552	0.91	0.957478	0.109601	0.150101	0.707	0.910074	-0.0423586	0.252535	0.154	0.354357	-0.103774	0.356787	0.185	0.581429	-0.118056	0.636632	0.43	0.811689	-0.964177	0.165565	0.0031	0.00595397	-0.147677	0.602603	0.00853	0.11397	-0.0203018	0.161129	0.363	0.55164	-0.0835951	0.893354	0.322	0.692658	-0.00825443
C12:0	-0.196507	0.210511	0.222	0.562555	-0.102662	0.0261425	0.688	0.862674	0.165159	0.55182	0.128	0.445971	-0.0886424	0.0270395	0.734	0.839849	0.109942	0.0225472	0.0391	0.326283	-0.153985	0.816379	0.689	0.825436	-0.218742	0.111945	0.0349	0.4301	0.018642	0.933064	0.989	0.997242	-0.183806	0.232625	0.256	0.290854	0.0214838	0.0183599	0.695	0.878277	0.0580194	0.861735	0.449	0.613887	-0.200763	0.173532	0.424	0.789011	-0.299551
C13:0	0.099946	0.707513	0.321	0.644664	0.0696969	0.757687	0.486	0.751514	-0.220104	0.326028	0.0243	0.197633	-0.23462	0.460663	0.0364	0.143233	0.0146697	0.605529	0.402	0.784548	-0.161415	0.69269	0.263	0.485847	-0.108377	0.211893	0.054	0.480604	-0.16069	0.29266	0.409	0.79821	-0.45537	0.919752	0.104	0.127433	0.094788	0.346081	0.587	0.821121	-0.117942	0.849951	0.403	0.591067	-0.0883373	0.40721	0.278	0.653165	-0.177825
C14:0	0.391303	0.918492	0.00102	0.052272	0.225992	0.462638	0.0625	0.272523	-0.171453	0.081977	0.488	0.773451	-0.207007	0.51115	0.0672	0.199539	0.271132	0.486462	0.000916	0.0278905	-0.175509	0.163154	0.457	0.641125	-0.248756	0.276038	0.171	0.56196	-0.158907	0.0321801	0.742	0.936734	-0.858312	0.913073	0.00757	0.0121155	0.152655	0.132152	0.152	0.415638	0.179736	0.819498	0.486	0.648	-0.297889	0.613873	0.00138	0.09438	-0.260894
C14:1	0.159453	0.192862	0.0993	0.410779	-0.217146	0.811176	0.202	0.513938	-0.542169	0.237105	0.0865	0.38942	-0.499431	0.671832	0.00407	0.0402016	0.568633	0.906023	0.000328	0.0176391	-0.0434863	0.716354	0.94	0.96186	-0.0176443	0.833539	0.386	0.798393	-0.224812	0.00673195	0.742	0.936734	-3.00851	0.179231	3.37e-06	1.32608e-05	0.0852867	0.386186	0.906	0.972218	-0.474154	0.567734	0.0311	0.184746	-0.455746	0.698625	0.00546	0.114897	-0.541579
C14:2	-0.0368179	0.549152	0.776	0.927368	-0.180785	0.857313	0.0619	0.27236	-0.0994263	0.581377	0.64	0.865134	0.0687458	0.287902	0.766	0.862195	0.379889	0.820856	0.00103	0.0282333	-0.438056	0.0686744	0.36	0.576647	0.0191469	0.225149	0.565	0.864828	0.121719	0.486864	0.196	0.616	-5.16039	0.209289	9.81e-07	4.796e-06	-0.233841	0.0969605	0.109	0.338179	-0.397956	0.454301	0.00935	0.184746	0.102125	0.498558	0.76	0.894878	-0.152485
C15:0	0.336576	0.780909	0.0106	0.1089	0.0879535	0.061557	0.992	1	-0.203027	0.881721	0.0245	0.197633	-0.248525	0.119717	0.00223	0.0327737	0.316232	0.682593	2.34e-05	0.0061226	0.014654	0.296443	0.866	0.919175	-0.219914	0.11007	0.00287	0.363	-0.267638	0.123886	0.213	0.62861	-0.604816	0.271772	0.00183	0.00363	0.156753	0.735291	0.0625	0.255885	0.0540244	0.448922	0.827	0.894536	-0.372966	0.489998	0.00122	0.09438	-0.24162
C15:1	0.183562	0.416556	0.0431	0.239775	-0.0348134	0.381757	0.474	0.740052	-0.392722	0.177005	0.194	0.513093	-0.393546	0.0288527	0.00391	0.0394258	0.513038	0.629907	0.000667	0.0249818	-0.213336	0.323222	0.414	0.606424	-0.165356	0.583183	0.0446	0.449717	-0.054208	0.11584	0.497	0.846578	-1.77303	0.882661	0.00043	0.000972523	0.0659989	0.637021	0.418	0.708773	-0.110716	0.0609331	0.152	0.344767	-0.35458	0.881326	0.036	0.267252	-0.5129
C16:0	0.168431	0.0251957	0.00391	0.0652566	-0.00686212	0.837929	0.543	0.78143	-0.0983337	0.573365	0.854	0.979469	0.0767429	0.791875	0.527	0.680181	0.0549803	0.916722	0.294	0.6776	-0.127797	0.0116836	0.652	0.800934	-0.10318	0.475406	0.182	0.581429	0.0629475	0.517447	0.446	0.819077	0.226993	0.0352512	0.91	0.927242	0.0778044	0.752864	0.402	0.70752	-0.300022	0.126511	0.364	0.55164	-0.179615	0.973253	0.382	0.754645	-0.00420804
C16:0-OH	0.123608	0.594234	0.184	0.539066	-0.408154	0.894865	0.00456	0.09196	0.173837	0.768666	0.0401	0.258558	-0.0365275	0.234384	0.222	0.389304	0.202784	0.635811	0.081	0.444742	-0.281203	0.889899	0.0418	0.155625	0.0125482	0.650934	0.693	0.931801	0.192674	0.561585	0.137	0.56406	-3.13562	0.672778	4.53e-06	1.69963e-05	0.234855	0.357241	0.0254	0.1694	-0.0550663	0.3271	0.121	0.309862	0.169753	0.287379	0.0478	0.301714	-0.144363
C16:1	0.435085	0.241161	0.00108	0.052272	0.0191606	0.746955	0.688	0.862674	-0.113121	0.414406	0.792	0.95593	-0.381163	0.708204	0.00696	0.05324	0.528879	0.698681	0.00105	0.0282333	-0.0310791	0.13683	0.376	0.585158	-0.281784	0.16822	0.0339	0.4301	-0.00847614	0.221225	0.431	0.811689	-4.88596	0.67632	2.97e-06	1.2182e-05	0.353309	0.734384	0.132	0.373614	-0.0897823	0.0744163	0.213	0.409095	-0.335421	0.687743	0.0308	0.248453	-0.563091
C16:2	0.331562	0.375204	0.0043	0.0693213	-0.0143039	0.0159227	0.938	0.974192	0.150733	0.356659	0.88	0.988213	-0.62856	0.499216	0.0026	0.0331158	0.450248	0.730157	0.000412	0.0199408	-0.190409	0.582721	0.139	0.333793	-0.0895844	0.72816	0.412	0.808565	0.0537984	0.00820805	0.0781	0.455427	-4.75786	0.958545	2.7e-06	1.12655e-05	0.166457	0.188521	0.383	0.68403	-0.298704	0.431138	0.158	0.346027	-0.183272	0.89248	0.395	0.772839	-0.560516
C17:0	0.152643	0.165613	0.0147	0.139506	0.0488008	0.090247	0.798	0.918474	-0.0588527	0.438087	0.643	0.865134	0.0110797	0.00941124	0.57	0.727916	0.0670758	0.731922	0.131	0.499125	0.0770259	0.143511	0.161	0.354357	-0.13018	0.148157	0.00476	0.363	-0.0147805	0.582059	0.678	0.921775	-1.25034	0.595344	2.44e-05	7.71869e-05	0.160589	0.419047	0.0257	0.1694	0.0707521	0.202802	0.919	0.956551	-0.112309	0.513061	0.0283	0.244547	-0.119014
C17:1	0.441096	0.348704	0.00276	0.0652566	-0.154202	0.241458	0.855	0.935223	-0.104319	0.496916	0.686	0.889059	-0.231838	0.110646	0.0904	0.230282	0.53568	0.715039	0.00257	0.0540817	0.102986	0.0950925	0.823	0.901018	-0.244907	0.668955	0.00759	0.363	-0.0619873	0.0458076	0.742	0.936734	-4.59449	0.715238	4.47e-06	1.69022e-05	0.348113	0.578208	0.12	0.361506	-0.152844	0.297577	0.193	0.386	-0.20306	0.326512	0.0544	0.325057	-0.298355
C18:0	0.0314279	0.158785	0.115	0.448871	-0.127436	0.354505	0.123	0.379185	-0.0354678	0.891709	0.654	0.865134	0.223311	0.485664	0.472	0.629333	-0.153239	0.0698215	0.969	0.994493	0.0513491	0.0793266	0.382	0.590696	-0.105562	0.812564	0.163	0.56196	-0.0047334	0.479111	0.973	0.993367	0.397126	0.178988	0.245	0.283007	-0.0287591	0.282335	0.712	0.89046	-0.272521	0.985411	0.118	0.308714	-0.0737573	0.521786	0.362	0.749803	0.083198
C18:1	0.374691	0.798569	0.00666	0.0826523	-0.0210364	0.86631	0.899	0.96478	0.109873	0.557202	0.636	0.865134	0.0247946	0.250183	0.297	0.463703	0.0619318	0.233285	0.115	0.499125	0.138008	0.0964371	0.951	0.969015	-0.139788	0.0411889	0.0977	0.511396	0.101798	0.00478225	0.0234	0.323589	-3.94585	0.416294	0.0413	0.0535903	0.0428057	0.000147845	0.193	0.469407	0.128657	0.00986295	0.313	0.498282	-0.133922	0.000299091	0.625	0.83795	0.101567
C18:2	0.305732	0.411453	0.00737	0.087002	0.0527989	0.768406	0.694	0.867948	0.0246887	0.463677	0.443	0.731782	-0.111118	0.0903717	0.0892	0.229452	0.208068	0.376633	0.0247	0.239096	-0.116705	0.752973	0.302	0.520171	-0.182373	0.00307834	0.129	0.51177	0.134083	0.0231914	0.109	0.52756	-4.76586	0.413805	0.00347	0.00652837	-0.044047	0.000538127	0.846	0.956692	0.058644	0.000779477	0.438	0.60225	-0.238966	0.000218711	0.375	0.749803	0.0795076
C18:2-OH	0.258091	0.00621923	0.203	0.548894	-0.0713213	0.0902398	0.509	0.765081	0.612919	0.0658515	0.0189	0.165579	-0.0188371	0.0282231	0.82	0.897919	0.302152	0.274197	0.0432	0.335077	-0.49651	0.655387	0.107	0.286122	0.0611685	0.940599	0.359	0.762088	0.314229	0.0315933	0.195	0.616	-0.678849	0.842989	0.0276	0.037314	0.30783	0.0723899	0.0173	0.144366	-0.0441765	0.933049	0.934	0.964904	0.0811458	0.693414	0.848	0.941358	-0.33242
C18:3	0.288295	0.47102	0.0195	0.162724	-0.0080283	0.586928	0.729	0.895523	0.0184382	0.796315	0.787	0.954657	-0.369066	0.433967	0.0264	0.119038	0.485394	0.80234	0.000671	0.0249818	-0.247781	0.990226	0.144	0.33998	-0.181673	0.819667	0.0377	0.4301	0.0655564	0.014398	0.195	0.616	-7.73193	0.442958	4.51e-05	0.000127651	-0.00485311	0.579111	0.332	0.644688	-0.0910368	0.692563	0.458	0.62093	-0.286257	0.644207	0.0573	0.333106	-0.419122
C18:3-OH	0.0926698	0.056978	0.331	0.660669	-0.179286	0.899058	0.133	0.402325	0.15676	0.490773	0.721	0.913661	-0.266732	0.106375	0.222	0.389304	0.120149	0.13754	0.453	0.821716	-0.141282	0.322033	0.135	0.328342	-0.0144156	0.2705	0.737	0.933791	0.455375	0.248957	0.00342	0.262051	-1.28147	0.645528	0.00415	0.00702308	0.120694	0.996869	0.296	0.599431	-0.409275	0.502516	0.263	0.461203	0.200612	0.408481	0.377	0.749803	-0.457107
C19:0	0.30419	0.463858	0.0343	0.218743	-0.158579	0.748997	0.0342	0.209136	-0.0174643	0.31419	0.251	0.582635	0.00712743	0.421494	0.368	0.530095	0.0317418	0.178711	0.636	0.869333	0.0941445	0.914671	0.287	0.520171	-0.131791	0.828425	0.0329	0.4301	0.030028	0.81003	0.738	0.936734	-0.624091	0.108413	0.00149	0.00299237	0.292408	0.523944	0.0998	0.33	0.152037	0.204603	0.756	0.860066	-0.113992	0.0425825	0.084	0.390923	-0.0344673
C19:1	0.282816	0.215142	0.00552	0.0777166	-0.0548883	0.65712	0.967	0.987401	-0.15117	0.0849832	0.935	0.996721	-0.119675	0.152876	0.187	0.348108	-0.0101312	0.211328	0.227	0.631425	0.173487	0.223625	0.401	0.603876	-0.252648	0.493078	0.0104	0.363	-0.0329832	0.0124892	1	1	-4.44881	0.676869	4.92e-05	0.000136855	0.274583	0.0337527	0.275	0.573707	-0.0795189	0.563042	0.272	0.466837	-0.0407137	0.127509	0.218	0.600471	-0.100898
C19:2	0.399324	0.184075	0.00175	0.0635653	0.0956199	0.909931	0.566	0.78143	0.125326	0.399699	0.781	0.954556	-0.200768	0.27194	0.429	0.592934	0.462465	0.286223	0.00187	0.04719	-0.0363663	0.637134	0.379	0.587936	-0.236946	0.94617	0.0598	0.490563	0.130597	0.312617	0.224	0.643617	-3.78938	0.808985	1.01e-05	3.46695e-05	0.276974	0.234873	0.055	0.24508	-0.283787	0.650884	0.0808	0.258988	-0.157101	0.0125707	0.105	0.45375	-0.203493
C19:3	0.420491	0.186019	0.00444	0.0693213	-0.0899984	0.95495	0.275	0.581976	2.83e-05	0.524941	0.676	0.881898	-0.324612	0.149841	0.0968	0.23114	0.504888	0.851411	0.000304	0.0176391	-0.247344	0.875094	0.0737	0.227296	-0.309103	0.115364	0.0652	0.491956	0.149516	0.15748	0.0507	0.382732	-4.30295	0.897207	3.4e-07	2.00683e-06	0.259044	0.335267	0.031	0.182976	-0.0237761	0.13266	0.278	0.470462	-0.0792824	0.278993	0.679	0.854985	-0.23866
C20:0	0.23301	0.661005	0.0933	0.396116	-0.102176	0.975168	0.177	0.470703	0.0664505	0.904167	0.187	0.508472	0.0804972	0.309052	0.324	0.493103	0.0340745	0.895044	0.635	0.869333	-0.0406125	0.143578	0.831	0.901018	-0.0752398	0.168625	0.0821	0.511396	-0.116479	0.823241	0.694	0.92789	-0.162447	0.924402	0.355	0.395899	0.0155548	0.286115	0.256	0.564667	-0.0623736	0.476181	0.926	0.959709	-0.173933	0.119772	0.114	0.471695	-0.0938897
C20:1	0.289	0.218228	0.000769	0.052272	-0.148595	0.84734	0.406	0.7018	0.0373338	0.231395	0.303	0.634207	0.0701937	0.580722	0.502	0.652686	-0.0205991	0.826087	0.97	0.994493	-0.0725802	0.241086	0.812	0.901018	-0.0488731	0.213903	0.081	0.511396	0.0258194	0.0228342	0.461	0.819077	-5.21422	0.150694	3.6e-06	1.39392e-05	0.254139	0.0127089	0.105	0.33	-0.120711	0.34285	0.409	0.594462	-0.0116188	0.963235	0.981	0.995396	-0.0318391
C20:2	0.34503	0.35656	0.00297	0.0652566	-0.0131669	0.330224	0.944	0.974192	0.0180122	0.279247	0.497	0.775961	0.0646818	0.897478	0.397	0.564903	0.106898	0.201268	0.167	0.54208	0.0338917	0.209914	0.307	0.526756	-0.169117	0.204731	0.00691	0.363	0.155278	0.15283	0.0741	0.455427	-6.66262	0.837624	8.38e-07	4.18136e-06	0.321916	0.502229	0.0946	0.327046	-0.12493	0.699035	0.424	0.60225	0.00978423	0.128273	0.629	0.839727	-0.0212634
C20:3	0.319908	0.430555	0.00197	0.0635653	0.0212396	0.706366	0.982	0.998313	0.0600161	0.323798	0.894	0.994162	0.131124	0.994956	0.28	0.448742	0.313496	0.915007	0.00223	0.04906	-0.0759127	0.408486	0.118	0.307054	-0.163026	0.285802	0.0119	0.363	0.177597	0.896455	0.0527	0.386467	-8.05327	0.73798	4.22e-09	1.05996e-07	0.173382	0.844062	0.151	0.41525	-0.102912	0.101418	0.289	0.477392	-0.0193791	0.260556	0.603	0.83795	0.052344
C20:4	0.227169	0.552344	0.106	0.43478	-0.013172	0.95476	0.957	0.981331	0.0606038	0.728611	0.406	0.704315	0.170654	0.192993	0.0104	0.0653714	0.26585	0.212746	0.0119	0.14399	-0.158065	0.291528	0.038	0.147847	-0.2087	0.0331783	0.0273	0.4301	0.260999	0.320541	0.00209	0.262051	-7.28196	0.58339	1.88e-05	6.06613e-05	0.290723	1.45544e-05	0.00391	0.0788517	0.109952	0.00385288	0.563	0.711467	0.0886769	1.87424e-05	0.695	0.854985	0.0570054
C21:0	0.0562505	0.172629	0.893	0.976585	-0.104788	0.660855	0.262	0.570816	0.0436284	0.281424	0.932	0.996721	-0.0321022	0.0130639	0.91	0.957478	-0.0130189	0.714387	0.7	0.907176	0.113606	0.783595	0.868	0.919282	-0.0631867	0.493705	0.648	0.904206	-0.122346	0.998197	0.372	0.768221	-0.0913209	0.159863	0.724	0.766775	0.221303	0.152988	0.0359	0.19257	0.185502	0.0171336	0.156	0.344767	-0.0717063	0.152758	0.15	0.514462	-0.00677723
C21:3	0.362922	0.322901	0.00964	0.103113	-0.287399	0.671855	0.0202	0.165708	-0.0459714	0.174179	0.375	0.677239	-0.00868189	0.916646	0.839	0.91253	0.272648	0.775065	0.0822	0.444742	-0.493341	0.700184	0.012	0.0631304	-0.269148	0.911979	0.0636	0.491956	-0.0699436	0.131577	0.44	0.819077	-2.89033	0.730755	9.7e-06	3.37755e-05	0.27661	0.456315	0.0198	0.154568	-0.145281	0.604221	0.578	0.724746	-0.0483141	0.0584688	0.979	0.995396	0.0145867
C22:0	0.39169	0.365377	0.00179	0.0635653	-0.0774226	0.212864	0.571	0.78143	0.139565	0.924823	0.121	0.443667	-0.00604174	0.37329	0.869	0.930522	0.0645247	0.359201	0.793	0.951751	0.0664217	0.465593	0.773	0.875702	-0.100652	0.0789627	0.11	0.511396	-0.0130509	0.562268	0.434	0.814171	-1.33477	0.67751	0.00857	0.0130848	0.21398	0.583546	0.0109	0.1199	0.0599	0.03068	0.313	0.498282	-0.0110896	0.66132	0.861	0.942814	0.0953159
C22:1	0.346231	0.311709	0.0337	0.218743	0.112413	0.204522	0.815	0.918474	0.186522	0.544758	0.0164	0.1573	0.042147	0.0155918	0.0273	0.119038	0.0429124	0.298503	0.603	0.869333	-0.000259311	0.530751	0.391	0.596984	-0.182244	0.593832	0.0139	0.373756	0.152951	0.652383	0.0192	0.310063	-2.03782	0.979868	0.000377	0.000873053	0.247711	0.632482	0.0149	0.136068	-0.0288987	0.487546	0.446	0.611513	0.0734199	0.527121	0.148	0.511657	0.0618333
C22:2	0.270175	0.0657924	0.00603	0.0788789	0.0416575	0.336522	0.524	0.774695	0.103405	0.0591232	0.224	0.567623	0.0598662	0.0187372	0.0391	0.1452	-0.236792	0.949091	0.318	0.702795	0.0297731	0.583759	0.496	0.672448	-0.101349	0.149419	0.101	0.511396	0.134534	0.323446	0.188	0.616	-3.89593	0.925256	4.66e-05	0.000130372	0.129473	0.347076	0.155	0.416778	-0.105492	0.671654	0.415	0.599582	0.0251775	5.43297e-05	0.0645	0.346867	-0.0919836
C22:3	0.336429	0.382466	0.00055	0.052272	-0.124577	0.567454	0.177	0.470703	0.066233	0.31526	0.319	0.648723	0.185628	0.955109	0.0232	0.113422	0.217294	0.538499	0.576	0.869333	-0.101457	0.479406	0.163	0.354357	-0.209006	0.965134	0.0461	0.455355	0.235167	0.492266	0.0112	0.310063	-4.82679	0.632274	5.35e-07	2.87711e-06	0.329331	0.0969206	0.0108	0.1199	-0.122105	0.517008	0.188	0.37756	0.123875	0.00455539	0.131	0.484	0.0164639
C22:4	0.312108	0.0133008	0.00391	0.0652566	-0.100518	0.839553	0.361	0.664835	0.122425	0.44513	0.462	0.752532	0.0807621	0.280001	0.16	0.30976	0.307369	0.293394	0.166	0.54208	-0.116479	0.256084	0.0317	0.131135	-0.117738	0.508119	0.0264	0.4301	0.241226	0.898661	0.0233	0.323589	-7.90167	0.267673	1.51e-06	7.02731e-06	0.26895	0.269575	0.0305	0.182976	-0.146132	0.880272	0.134	0.3267	0.0811956	0.9299	0.436	0.793323	0.055279
C22:6	0.213717	0.940837	0.00798	0.0898214	-0.0248303	0.0148626	0.109	0.351707	0.0526515	0.901259	0.531	0.805655	0.113124	0.128309	0.0241	0.114831	0.221363	0.0400746	0.0977	0.454681	-0.0819493	0.360077	0.26	0.482146	-0.111887	0.471033	0.00446	0.363	0.0734761	0.624307	0.245	0.643617	-10.1778	0.949357	2.57e-09	7.77425e-08	0.1896	0.66101	0.0165	0.144366	-0.140835	0.353484	0.0235	0.184746	0.0118087	0.000573393	0.625	0.83795	0.0627835
C23:0	0.0407487	0.313742	0.738	0.904284	0.0170178	0.834616	0.85	0.935	-0.0272	0.470627	0.794	0.95596	-0.0512883	0.829256	0.435	0.598125	-0.254847	0.141996	0.632	0.869333	-0.0129169	0.00908387	1	1	-0.225029	0.0183308	0.129	0.51177	0.154101	0.615217	0.554	0.85619	-1.1201	0.692675	0.00317	0.00606435	0.0917339	0.0856766	0.0841	0.313111	-0.160395	0.0156667	1	1	-0.097779	0.0639423	0.45	0.806667	-0.0745764
C24:0	0.282893	0.781891	0.00319	0.0652566	0.0679237	0.888833	0.222	0.521231	-0.00556523	0.501096	0.687	0.889059	0.114583	0.196576	0.026	0.119038	0.0511894	0.370161	0.641	0.869333	-0.0519386	0.662185	0.809	0.901018	-0.145561	0.00473325	0.0273	0.4301	0.218461	0.206515	0.034	0.350128	-1.39408	0.226721	0.00129	0.00262336	0.28632	0.281693	0.00245	0.0788517	-0.0887913	0.546864	0.935	0.964904	0.097113	0.751469	0.571	0.837467	0.0982186
C24:1	0.258106	0.931317	0.00177	0.0635653	0.0271134	0.979575	0.948	0.976221	0.115518	0.952506	0.147	0.48073	0.0466411	0.0515457	0.0632	0.192382	0.0235651	0.880412	0.964	0.994493	-0.000972538	0.374121	0.289	0.520171	-0.105645	0.374294	0.0808	0.511396	0.13261	0.220238	0.0419	0.362136	-4.50855	0.119859	3.27e-06	1.308e-05	0.161771	0.688606	0.0309	0.182976	-0.160606	0.116887	0.0459	0.202362	0.0973086	0.426053	0.0835	0.390923	-0.000948068
C24:2	0.37971	0.372399	0.00518	0.07612	0.0364661	0.74209	0.654	0.855503	0.0481364	0.453164	0.313	0.643291	0.0522756	0.13469	0.192	0.354687	-0.169232	0.740519	0.244	0.647059	0.0681529	0.210361	0.424	0.606424	-0.0897854	0.0212687	0.0391	0.4301	0.216008	0.670087	0.0256	0.325815	-4.53758	0.943266	9.32e-05	0.000243831	0.10643	0.626626	0.143	0.39777	-0.124076	0.687073	0.176	0.371983	0.0137598	0.25337	0.544	0.831411	-0.124459
C24:3	0.357801	0.0323039	0.00391	0.0652566	0.00533165	0.0157504	0.688	0.862674	-0.061209	0.0758059	0.409	0.70447	0.0913583	0.226603	0.184	0.343846	0.0922609	0.595112	0.764	0.933778	-0.00976783	0.797073	0.839	0.902391	-0.188758	0.967645	0.14	0.541619	0.253479	0.275855	0.288	0.701352	-4.2424	0.487414	0.000151	0.00037479	0.273606	0.674421	0.0183	0.150122	-0.258571	0.495641	0.0837	0.263057	0.0856459	0.839308	0.288	0.654423	0.0071793
C24:4	0.450486	0.172093	0.00224	0.0652566	-0.041711	0.196384	0.565	0.78143	0.0694949	0.559322	0.0839	0.386739	0.0377588	0.114684	0.266	0.433481	-0.0274512	0.159325	0.256	0.655577	0.0694282	0.601532	0.634	0.79291	-0.223768	0.83122	0.022	0.4301	0.304945	0.525738	0.00511	0.274804	-5.21392	0.890901	1.74e-06	7.79778e-06	0.258651	0.52583	0.0482	0.226493	-0.154719	0.787752	0.178	0.372952	0.0792203	0.300476	0.404	0.782144	-0.0461849
C24:5	0.134892	0.0101079	0.00391	0.0652566	-0.136723	0.634343	0.151	0.440265	-0.227056	0.04788	0.129	0.445971	-0.0676307	0.909062	0.283	0.452053	-0.0743497	0.021711	0.652	0.869333	0.204565	0.129687	0.0012	0.0200276	-0.119321	0.451751	0.00742	0.363	-0.0399081	0.261203	0.801	0.954038	-6.02546	0.816188	1.94e-08	3.0855e-07	0.273075	0.843987	0.00417	0.0807312	-0.222273	0.324707	0.017	0.184746	-0.0545236	0.00103689	0.432	0.789011	-0.124229
C24:6	0.0655532	0.208442	0.117	0.453024	-0.176791	0.994608	0.162	0.450621	-0.299907	0.72932	0.013	0.133872	-0.157924	0.338376	0.0937	0.23114	0.0406118	0.0082104	0.652	0.869333	0.257681	0.645758	0.00259	0.0297	-0.124924	0.849588	0.012	0.363	-0.137403	0.278922	0.0317	0.345113	-6.46581	0.0533215	2.11e-08	3.09467e-07	0.299464	0.167276	0.0329	0.189567	-0.221522	0.161	0.0118	0.184746	-0.0485098	0.0135054	0.846	0.941297	-0.141125
C25:0	0.00545488	0.911358	0.714	0.899937	-0.0606188	0.542137	0.802	0.918474	0.0850575	0.793133	0.829	0.976144	0.010121	0.218959	0.612	0.759508	0.194425	0.295582	0.389	0.770449	-0.195315	0.263557	0.114	0.301508	-0.169955	0.220589	0.0954	0.511396	0.00822404	0.141013	0.462	0.819077	0.0947223	0.283295	0.844	0.876601	0.382871	0.533035	0.0272	0.1694	0.0514553	0.385716	0.325	0.510714	-0.226665	0.522567	0.157	0.516267	-0.180529
C26:0	0.369007	0.630905	0.35	0.660669	0.0393303	0.850993	0.647	0.84864	0.00140727	0.750856	0.957	0.997082	0.0679768	0.399442	0.476	0.631189	-0.00764773	0.000159646	0.82	0.951751	-0.0835248	0.977507	0.631	0.791202	0.0363979	0.0331082	0.91	0.971198	0.0365742	0.598484	0.264	0.663629	-1.12596	0.195079	0.0533	0.0684276	0.522852	0.0375502	0.00977	0.11397	0.0266734	0.155766	0.306	0.495219	-0.254924	0.706371	0.449	0.806667	0.293885
C26:5	0.13777	0.116507	0.181	0.534171	-0.0448324	0.403095	0.455	0.738993	-0.132654	0.402692	0.521	0.797987	-0.0308806	0.202009	0.939	0.97527	0.0321835	0.588031	0.724	0.922147	0.113912	0.264709	0.751	0.865438	-0.183836	0.593134	0.0329	0.4301	-0.170848	0.0358797	0.844	0.956665	-3.80366	0.25186	5.74e-06	2.12073e-05	0.34649	0.0085735	0.131	0.372965	-0.359919	0.534292	0.0851	0.265732	-0.0864194	0.828562	0.998	1	-0.0258055
C6:0	0.121111	0.557528	0.353	0.660669	-0.0675983	0.774525	0.625	0.831044	-0.163356	0.411405	0.0666	0.342919	0.119085	0.916351	0.0607	0.189853	-0.0336965	0.992544	0.798	0.951751	0.102845	0.711607	0.376	0.585158	-0.0788058	0.67109	0.183	0.581429	-0.165988	0.192655	0.0138	0.310063	-0.210736	0.0798956	0.905	0.926047	0.0218482	0.281653	0.522	0.777378	-0.173893	0.192688	0.0604	0.219367	-0.118368	0.377074	0.467	0.817733	0.0827245
Carnitine C14:2	-0.0388709	0.124971	0.501	0.750724	-0.0132729	0.000140644	1	1	0.309644	0.0709795	0.934	0.996721	-0.799039	0.0218852	0.00391	0.0394258	0.0907403	0.108083	0.335	0.719575	-0.0590644	0.752325	0.796	0.893884	-0.118863	0.0562845	0.818	0.939395	0.125054	0.00167566	0.742	0.936734	-2.4662	0.42071	0.00377	0.00666352	-0.0600765	0.455289	0.952	0.990559	-0.292809	0.464002	0.0242	0.184746	0.408965	0.0499648	0.105	0.45375	-0.487617
Carnitine C18:1	-0.0378225	0.554168	0.349	0.660669	-0.0859796	0.619441	0.0956	0.332881	0.0981979	0.0585094	0.46	0.752532	-0.065924	0.00481399	0.91	0.957478	0.185959	0.429249	0.641	0.869333	0.0488389	0.530191	0.831	0.901018	-0.068295	0.110977	0.85	0.952423	0.0532935	0.00179407	0.461	0.819077	-5.34542	0.344695	3.01e-06	1.22424e-05	-0.166016	8.96244e-05	0.084	0.313111	-0.292907	0.420777	0.0736	0.242329	0.153129	0.0108811	0.275	0.649268	0.0441247
Carnitine C3:0	-0.183858	0.00256344	0.25	0.57619	-0.32617	0.689806	0.104	0.344767	0.0677927	0.782213	0.0406	0.258558	0.185848	0.272285	0.0303	0.127523	-0.0400419	0.997401	0.865	0.960229	0.25697	0.276107	0.00164	0.0246271	-0.0614376	0.479449	0.332	0.747386	0.0679276	0.889889	0.14	0.56406	-1.92756	0.54284	0.000708	0.00152979	-0.278489	0.125877	0.000648	0.0395065	-0.302918	0.618552	0.0277	0.184746	0.283016	0.781027	0.0579	0.333106	0.306922
Carnitine C4:0	-0.185682	0.102958	0.672	0.869647	-0.323506	0.0777604	0.0457	0.248526	0.0884019	0.203677	0.393	0.688433	-0.274357	0.00345243	0.129	0.263443	0.0441872	0.490372	0.701	0.907176	0.263716	0.715342	0.184	0.383862	0.0823189	0.708027	0.316	0.735308	0.121785	0.020789	0.313	0.701352	-2.94255	0.175081	0.06	0.075625	-0.370243	0.990105	0.00575	0.0859467	-0.434513	0.514603	0.114	0.305824	0.23457	0.837719	0.0428	0.283301	-0.169539
Carnitine C4:0-OH	-0.534551	0.0601914	0.221	0.562555	-0.210157	0.0543038	0.862	0.937546	0.159548	0.00191368	0.652	0.865134	0.116517	0.920485	0.707	0.825716	0.208674	0.293446	0.125	0.499125	0.552194	0.0881075	0.00241	0.029161	0.148521	0.0437907	0.164	0.56196	0.116012	0.959878	0.203	0.621848	-0.204476	0.21861	0.962	0.969006	-0.63614	0.44454	0.000213	0.0388813	-0.562481	0.69178	0.0057	0.184746	0.356639	0.00832134	0.0273	0.244547	0.494788
Carnosic Acid	-0.0336191	0.602784	0.434	0.693254	-0.174012	0.140613	0.079	0.296403	-0.0936875	0.220966	0.953	0.997082	0.0237223	0.535365	0.367	0.530095	0.132819	0.873357	0.0162	0.1782	0.2016	0.0402727	0.0273	0.115905	-0.00758581	0.613105	0.45	0.8305	-0.00408116	0.386361	0.595	0.880673	-1.78299	0.114463	0.00538	0.00885687	0.176702	0.840238	0.023	0.1694	-0.135139	0.56962	0.309	0.495219	-0.102167	0.237519	0.225	0.600471	0.0908118
Carnosine	-0.128622	0.0315866	0.203	0.548894	-0.119231	0.00381427	0.156	0.449429	-0.00207781	0.514228	0.902	0.994162	-0.0984949	0.612047	0.00738	0.05324	0.164019	0.433917	0.00529	0.0825923	0.220605	0.57657	9.38e-06	0.0044044	-0.0212929	0.711383	0.465	0.845726	-0.00742601	0.382273	0.367	0.762352	-3.04558	0.177275	0.0305	0.040779	-0.107199	0.0119971	0.0195	0.154568	-0.140206	0.830228	0.0532	0.207044	0.0895279	6.4746e-05	0.00391	0.114897	0.0289874
Carnosol	-0.44633	0.170578	0.0199	0.163247	-0.247913	0.851225	0.0358	0.209928	0.321478	0.660946	0.357	0.667586	0.0206373	0.0104132	0.82	0.897919	0.206369	0.0364705	0.00781	0.108001	0.450968	0.234564	0.0438	0.158203	0.0181503	0.299748	0.578	0.871497	0.0966049	0.300818	0.466	0.82016	-1.34311	0.872493	0.0381	0.049974	0.28372	0.969687	0.0131	0.127515	-0.0524982	0.513851	0.465	0.625167	-0.118228	0.26018	0.12	0.47613	0.456925
Ceramide(d18:1/14:0)	0.230002	0.00805596	0.129	0.455942	0.0147886	0.0819961	0.821	0.920944	0.175683	0.593191	0.0725	0.355572	0.0249066	0.0849313	0.325	0.493103	0.091433	0.481482	0.201	0.584833	0.188021	0.38165	0.55	0.731319	0.00567386	0.632878	0.767	0.939395	0.414315	0.884046	0.0114	0.310063	-2.85351	0.463073	0.00122	0.00249148	0.0914698	0.0248455	0.77	0.9317	-0.00699616	0.857705	0.852	0.906303	-0.0691869	0.405385	0.946	0.984618	0.138758
Ceramide(d18:1/18:0)	0.122721	0.00961274	0.57	0.795043	-0.136313	0.627091	0.561	0.78143	0.0444565	0.75601	0.575	0.830746	0.119334	0.261945	0.0544	0.176499	-0.0383094	0.99059	0.462	0.826168	0.265806	0.4521	0.109	0.289868	-0.0228553	0.768852	0.756	0.939395	0.164121	0.884091	0.0205	0.310063	-4.77121	0.32263	4.83e-07	2.62665e-06	0.0806445	0.276541	0.731	0.90719	-0.108725	0.0230227	1	1	-0.0158195	0.0663946	0.993	1	0.149921
Ceramide(d18:1/18:1)	-0.0726144	0.508821	0.735	0.902893	-0.0970155	0.508966	0.235	0.536509	0.0548877	0.324394	0.0679	0.345933	0.170635	0.00207482	0.129	0.263443	0.0749217	0.183664	0.395	0.777154	-0.00369637	0.628051	0.834	0.901018	-0.017926	0.278838	0.879	0.9669	0.229706	0.080486	0.543	0.85619	-3.56714	0.214602	0.000557	0.00124234	0.164981	0.00363877	0.846	0.956692	0.0037934	0.207204	0.367	0.55164	0.038621	0.121187	0.735	0.88273	0.0433853
Ceramide(d18:1/20:0)	0.0406618	0.654853	0.828	0.956449	-0.0839555	0.604823	0.14	0.413171	0.0760995	0.951477	0.716	0.911958	0.469793	0.945444	0.0271	0.119038	-0.0645727	0.118622	0.284	0.674808	0.142958	0.721647	0.143	0.339275	0.0461443	0.231406	0.62	0.895761	0.115323	0.843657	0.302	0.701352	-2.25166	0.434301	0.000382	0.000876246	0.0571335	0.142134	0.174	0.445587	0.0282197	0.423222	0.542	0.701412	-0.494871	0.05494	0.475	0.821071	0.215237
Ceramide(d18:1/22:1)	0.0691941	0.20893	0.935	0.987991	-0.0147505	0.550719	0.501	0.760138	0.157716	0.331776	0.57	0.828468	0.448838	0.869046	0.00581	0.048318	0.0859768	0.421998	0.292	0.676211	0.298787	0.841773	0.0253	0.11132	-0.156853	0.218396	0.956	0.999361	0.500569	0.715195	0.0148	0.310063	-1.74022	0.691478	0.000779	0.0016683	0.140541	0.851695	0.596	0.826888	-0.168551	0.893155	0.0439	0.202362	0.123677	0.4258	0.963	0.992662	0.186705
Ceramide(d18:1/24:1)	0.221474	0.225301	0.527	0.769735	-0.0536346	0.252749	0.0694	0.284658	0.0238515	0.578457	0.895	0.994162	0.263153	0.571487	0.0685	0.200933	0.0437916	0.186282	0.287	0.674808	0.191026	0.432658	0.067	0.217638	-0.0226485	0.627926	0.519	0.856054	0.286346	0.670894	0.0258	0.325815	-4.10719	0.0505299	8.3e-07	4.18136e-06	-0.0207644	0.760735	0.625	0.826888	-0.227287	0.0264406	0.563	0.711467	-0.0760959	0.642159	0.691	0.854985	0.50445
Ceramide(d18:2/16:0)	0.120388	0.0997919	0.198	0.548894	-0.1417	0.774719	0.508	0.765081	0.225975	0.0832932	0.151	0.487143	0.129454	0.0155436	0.0547	0.176499	0.103249	0.369635	0.121	0.499125	0.184751	0.51353	0.0567	0.189622	-0.103095	0.0740843	0.917	0.975446	0.136508	0.644663	0.0821	0.473052	-3.24826	0.480557	0.000841	0.00178383	0.0790976	0.00436266	0.77	0.9317	-0.162494	0.68187	0.162	0.350036	0.130229	0.0255332	0.275	0.649268	0.0497712
Choline	0.141665	0.22664	0.561	0.795043	-0.0232426	0.534074	0.57	0.78143	1.03593	0.052302	0.0111	0.1221	-0.0417398	0.21908	0.869	0.930522	0.311565	0.0499477	0.00391	0.0652566	-0.2696	0.00706448	0.164	0.354357	-0.222808	0.00699932	0.25	0.674911	0.407334	0.585078	0.00965	0.310063	1.44331	0.479211	0.0634	0.0794964	0.312637	0.00306123	0.193	0.469407	-0.228256	0.0901421	0.185	0.37756	-0.096035	0.00347906	1	1	0.140648
Cis-4-Hydroxy-D-Proline	-0.010697	0.0231675	1	1	-0.105033	0.155349	0.0577	0.268527	0.0620586	0.141885	0.921	0.996721	-0.029558	0.163397	0.809	0.897919	0.113128	0.509957	0.387	0.770449	-0.0529443	0.309922	0.588	0.756894	-0.075523	0.25915	0.0212	0.4301	-0.0475536	0.000999035	0.109	0.52756	-1.32988	0.43946	0.457	0.500425	-0.01062	0.104864	0.35	0.664314	-0.118034	0.142246	0.139	0.331409	0.0775215	0.116954	0.275	0.649268	0.330295
Citramalate	-0.314412	0.763893	0.00274	0.0652566	-0.158801	0.452548	0.087	0.316213	0.170231	0.445265	0.325	0.65	-1.38675	0.298813	0.00126	0.0268217	0.250181	0.422368	0.127	0.499125	0.115756	0.00333746	0.301	0.520171	-0.0191419	0.000297062	0.301	0.717655	-0.141073	0.758723	0.143	0.56406	4.03697	0.380473	4.47e-05	0.000127264	-0.237943	0.49518	0.0295	0.180734	-0.241664	0.435831	0.0521	0.205011	0.23456	0.145055	0.189	0.55778	-1.36448
Citrate	0.215014	0.215662	0.733	0.902893	0.0464704	0.669379	0.705	0.877172	0.214536	0.436016	0.109	0.418698	-0.338879	0.508541	0.00185	0.0327737	0.106517	0.383203	0.311	0.693659	0.0948043	0.0655479	0.0252	0.11132	0.0405357	0.209042	0.448	0.8305	0.107203	0.0385785	0.0234	0.323589	4.06502	0.623175	0.00121	0.00248153	0.120431	0.457031	0.338	0.649175	0.117822	0.364992	0.266	0.463108	0.0869422	0.0777255	0.122	0.476194	-0.299091
Citrulline	-0.0391156	0.641746	0.18	0.534171	-0.218986	0.909284	0.000992	0.049368	0.141225	0.668175	0.00446	0.0863456	-0.521259	0.574639	0.000274	0.0151008	0.0119167	0.756962	0.816	0.951751	0.00100255	0.578148	0.827	0.901018	-0.0508345	0.0307806	0.426	0.808565	-0.0970179	0.537435	0.222	0.643401	-4.69346	0.0243499	0.00391	0.00666352	0.0232683	0.761131	0.259	0.564667	-0.137041	0.0140591	1	1	0.0806786	0.179677	0.363	0.749803	-0.566938
Citrusin E	-0.457392	0.610647	0.147	0.490676	-0.210159	0.90458	0.321	0.61898	0.0471941	0.406768	0.63	0.865134	-0.484221	0.708572	0.0432	0.153557	0.169304	0.993545	0.54	0.869333	0.2458	0.0237968	0.91	0.941111	-0.208982	0.0860741	0.705	0.932295	-0.0479281	0.573648	0.307	0.701352	8.50186	0.883628	1.07e-05	3.64704e-05	-0.680547	0.727669	0.00247	0.0788517	-0.474902	0.695552	0.0493	0.203942	0.22567	0.557879	0.511	0.831411	-0.275193
Clozolam isomer	-0.104627	0.084593	0.442	0.703711	-0.131813	0.0125306	0.938	0.974192	0.244376	0.0964416	0.147	0.48073	-0.0193667	0.588503	0.834	0.909135	0.108955	0.90081	0.281	0.674808	-0.0376578	0.000712125	0.734	0.849895	-0.0507546	0.52995	0.358	0.762088	0.0320525	0.0329476	0.641	0.894075	4.35927	0.0189177	0.00391	0.00666352	-0.0337275	0.00316195	0.432	0.708773	0.00018967	0.00110732	1	1	0.124089	4.28974e-05	0.557	0.831411	0.385065
cortisol	-0.116239	0.621657	0.314	0.640588	-0.309612	0.787041	0.21	0.517054	-0.142779	0.982292	0.0934	0.39077	-0.514512	0.601016	0.105	0.243158	0.0796239	0.0892411	0.75	0.933162	0.0476442	0.144047	0.165	0.354933	0.0489299	0.232724	0.298	0.717655	-0.153184	0.579753	0.141	0.56406	4.78916	0.585074	0.00237	0.00462532	0.125383	0.0358355	0.105	0.33	-0.1113	0.741335	0.953	0.981387	-0.00924098	0.870092	0.716	0.868531	0.111694
Cortisone	0.17907	0.00169705	0.359	0.660669	-0.0825071	0.811101	0.772	0.918474	0.168236	0.00102492	0.203	0.525412	0.108105	0.0700293	0.742	0.842183	0.0799573	0.0924012	0.218	0.616256	-0.0968067	0.0361863	0.359	0.576647	-0.127995	0.739285	0.0913	0.511396	0.0399746	0.557114	0.765	0.943494	0.307678	0.508347	0.395	0.436484	0.129297	0.988634	0.122	0.362258	-0.0250425	0.927763	0.675	0.80468	0.0740384	0.786755	0.498	0.825452	0.0506251
Creatine	-0.188307	0.0012826	0.00391	0.0652566	-0.0673829	0.0318377	0.688	0.862674	0.267529	0.00833855	0.129	0.445971	0.330038	0.713862	1.55e-05	0.003993	0.0629088	0.0774213	0.112	0.499125	0.273586	0.501355	0.000331	0.0106238	-0.00813318	0.0402992	0.57	0.864828	0.191181	0.0521284	0.232	0.643617	-0.936761	0.268862	0.535	0.580583	-0.209087	0.537492	0.0877	0.316767	-0.153075	0.161872	0.701	0.819527	0.251499	0.837284	0.0215	0.212367	0.30942
Creatinine	-0.0439641	0.406923	0.319	0.644664	-0.104437	0.956845	0.275	0.581976	-0.0298198	0.712435	0.937	0.996721	-0.0578636	0.651487	0.439	0.600215	0.0792473	0.331986	0.0645	0.42592	0.226092	0.0488367	0.0273	0.115905	0.00399286	0.30142	0.791	0.939395	-0.0820303	0.747807	0.502	0.846578	4.06532	0.251789	1.36e-08	2.53169e-07	-0.0579482	0.695791	0.199	0.469834	-0.0303198	0.328825	0.288	0.47737	-0.0294688	0.232338	0.614	0.83795	0.0803144
Cucurbic Acid	0.0617884	0.64414	0.607	0.818351	-0.172772	0.664212	0.114	0.363	-0.0153692	0.11166	0.71	0.906702	0.160953	0.035626	0.164	0.314984	0.026363	0.917324	0.444	0.814	0.150152	0.401941	0.0925	0.267064	-0.0249773	0.86812	0.943	0.992148	-0.0870136	0.0352032	0.195	0.616	-0.182331	0.950093	0.336	0.377318	0.133447	0.867063	0.118	0.361468	-0.0326491	0.431094	0.431	0.60225	-0.0571994	0.893882	0.518	0.831411	-0.0415222
Cumildehyde	0.00381847	0.990732	0.878	0.976585	0.246826	0.24921	0.988	0.998313	0.0409763	0.61213	0.531	0.805655	0.113839	0.00368659	0.426	0.592934	0.0326308	0.408178	0.455	0.821716	0.152022	0.0161342	0.129	0.316934	-0.26259	0.783081	0.216	0.634707	0.140049	0.077964	0.532	0.85619	1.70513	0.227252	0.0215	0.0299885	-0.310489	0.414266	0.525	0.779448	0.263464	0.181523	0.797	0.8767	0.0872227	0.20535	0.538	0.831411	-0.251432
Cyclopentanone	-0.141796	0.860278	0.723	0.902893	-0.0480215	0.381849	0.905	0.966932	-0.0691034	0.491699	0.36	0.667586	0.304471	0.56941	0.0174	0.0910753	0.0593885	0.16806	0.548	0.869333	0.0750575	0.20464	0.851	0.909236	-0.0455983	0.018708	0.496	0.845726	0.013635	0.735428	0.394	0.79127	1.41795	0.534039	0.0169	0.0240576	-0.341595	0.793077	0.0848	0.313307	-0.107767	0.627989	0.252	0.450066	0.0197878	0.0145905	0.922	0.974341	-0.211889
Cysteine sulfate	-0.0301798	0.398776	0.339	0.660669	-0.310531	0.000415401	0.0781	0.295694	0.122714	0.122096	0.862	0.98157	-0.0949083	0.166975	0.105	0.243158	-0.017483	2.18481e-05	0.82	0.951751	-0.00795741	0.313416	0.927	0.950568	0.0626802	0.550245	0.168	0.56196	0.0585814	0.0669489	0.181	0.616	-1.66323	0.306425	0.0103	0.0152453	0.124468	0.717413	0.155	0.416778	-0.0550291	0.0742004	0.369	0.552929	0.008447	0.376185	0.696	0.854985	-0.231147
Cystine	-0.0625699	0.68668	0.385	0.68742	-0.141258	0.30471	0.0568	0.268527	0.196487	0.467877	0.0653	0.340882	0.373115	0.513215	0.000171	0.0151008	0.0494802	0.171716	0.548	0.869333	0.174972	0.727961	0.000439	0.0106238	-0.0297572	0.0671091	0.122	0.51177	-0.0299955	0.0773009	0.975	0.993367	-1.20478	0.249364	0.15	0.178818	0.108712	0.0724631	0.0695	0.269104	0.096594	0.57717	0.716	0.833038	0.219929	0.0614058	0.356	0.749148	0.135869
Cytidine	-0.707521	0.146189	0.000667	0.052272	-0.241154	0.00538242	0.219	0.517054	0.225514	0.0529061	0.868	0.98157	-0.56927	0.333589	0.0012	0.0268217	0.046928	0.0562909	0.473	0.829952	0.306782	0.000261612	0.00391	0.0314997	0.0186201	0.0101424	0.426	0.808565	-0.0495733	0.00613932	0.547	0.85619	-0.639055	0.829125	0.262	0.296974	-1.04428	0.117642	0.00209	0.0778123	-0.620099	0.571099	0.0211	0.184746	0.35839	0.69438	0.0802	0.390923	-0.441291
Cytosine	-0.0358768	0.0244001	0.496	0.750724	-0.12247	0.51325	0.0331	0.208057	-0.229493	0.989342	0.0633	0.336673	-0.618713	0.0652899	0.0783	0.207015	0.0800058	0.598114	0.0409	0.335077	0.311463	0.162118	0.0326	0.133715	-0.104716	0.00268999	0.91	0.971198	-0.225028	0.26188	0.0674	0.446065	0.409594	0.387909	0.169	0.19999	-0.0322272	0.537832	0.694	0.878277	-0.012533	0.179785	0.418	0.602119	0.180571	0.953045	0.166	0.518348	-0.144601
Deoxycarnitine	0.0644209	0.879019	0.472	0.741714	-0.186182	0.956846	0.0108	0.14246	-0.0217913	0.679258	0.394	0.688433	0.10386	0.605572	0.0336	0.136659	0.0414004	0.997023	0.433	0.798692	0.111795	0.55854	0.00237	0.029161	-0.041788	0.0829555	0.257	0.682361	-0.0872744	0.32742	0.526	0.85619	-3.0028	0.550166	0.000853	0.00179501	0.0738808	0.729454	0.194	0.46948	-0.178798	0.607727	0.00561	0.184746	-0.0805022	0.0226722	0.432	0.789011	0.0566158
Deoxycytidine	-0.0236702	0.543299	0.73	0.902893	-0.144172	0.59805	0.00153	0.049368	-0.39898	0.308392	0.00722	0.109313	-0.623999	0.0394893	0.00781	0.05324	0.234049	0.0403318	0.25	0.647059	0.330767	0.459055	0.0281	0.118264	-0.0128808	0.00749191	0.82	0.939395	-0.402455	0.892478	0.0407	0.362136	-0.178689	0.225856	0.498	0.542865	0.274877	0.467416	0.0936	0.325917	-0.0377491	0.195906	0.553	0.709952	-0.393897	0.128224	0.0113	0.163706	-0.43137
Deoxyguanosine	0.0190442	0.0101209	1	1	-0.0765397	0.0714454	0.814	0.918474	-0.263343	0.0698829	0.266	0.598809	0.0523682	0.0985585	0.135	0.273389	0.209691	0.43953	0.0716	0.432684	0.0814702	0.28395	0.0699	0.219686	-0.0473873	0.435697	0.193	0.598795	-0.260117	0.00852519	0.641	0.894075	2.91202	0.514352	0.0058	0.00942013	0.00884228	0.097392	0.189	0.469407	-0.134301	0.919701	0.653	0.785449	0.0785165	0.531427	0.223	0.600471	-0.202342
Deoxynivalenol	-0.0986952	0.0360137	0.496	0.750724	-0.335473	0.592869	0.793	0.918474	0.0805317	0.833431	0.433	0.722662	0.391466	0.0994613	0.671	0.797946	-0.184086	0.0394512	0.301	0.683962	-0.0947977	0.0847498	0.14	0.333793	-0.441648	0.0526564	0.78	0.939395	0.715195	0.347552	0.164	0.592358	0.320155	0.0357133	0.203	0.236752	-0.10278	0.566301	0.824	0.956692	-0.217485	0.141278	0.587	0.728482	-0.142119	0.0201112	0.432	0.789011	0.292495
Deoxyribose	0.0343589	0.616205	0.41	0.691429	-0.189741	0.105497	0.0384	0.221257	-0.0255135	0.033683	0.91	0.994162	0.0441182	0.121529	0.0835	0.218454	0.00657709	0.855283	0.981	0.996351	0.176134	0.00910158	0.00391	0.0314997	-0.0397277	0.150479	0.804	0.939395	-0.0230324	0.579559	0.621	0.891881	4.18734	0.414672	1.97e-06	8.43788e-06	0.0816332	0.00448978	0.492	0.751192	-0.116564	0.853234	0.15	0.344767	-0.0302458	0.661197	0.378	0.749803	-0.0466219
Deoxyribose 5-Phosphate	-0.134838	0.969317	0.707	0.89578	-0.0380465	0.0938573	0.804	0.918474	0.195593	0.25078	0.266	0.598809	0.183141	0.455623	0.449	0.610438	-0.0819664	0.0143456	0.129	0.499125	0.160293	0.138341	0.0716	0.223577	-0.111218	0.353508	0.313	0.731845	-0.0449515	0.000487965	0.844	0.956665	1.31847	0.171505	0.0132	0.019071	-0.187942	0.085822	0.427	0.708773	-0.196111	0.00321775	0.0313	0.184746	-0.128673	0.102471	0.0278	0.244547	-0.0706021
Deoxyuridine	-0.0192928	0.465734	0.709	0.895969	-0.137574	0.484002	0.0487	0.250753	0.186573	0.817614	0.0362	0.250297	-0.314714	0.115292	0.0163	0.08965	0.151069	0.0894759	0.0802	0.444742	0.0080428	0.288293	0.201	0.402672	-0.0978857	0.00846419	0.496	0.845726	0.174451	0.284217	0.0755	0.455427	0.0749756	0.313966	0.883	0.905449	0.166028	0.597244	0.162	0.423827	-0.148812	0.375134	0.105	0.295931	0.106519	0.698062	0.118	0.475933	-0.282974
D-Glycero-L-Galacto-Octulose	0.0292601	0.175063	0.39	0.68742	-0.178734	0.0380179	0.0156	0.14246	-0.056909	0.735928	0.125	0.445971	0.0896197	0.762178	0.0703	0.201905	0.0084624	0.347912	0.916	0.980793	0.11264	0.9754	0.000637	0.0128462	-0.083041	0.447866	0.0209	0.4301	-0.104966	0.47993	0.0326	0.345113	1.76033	0.125914	4.29e-05	0.000124623	-0.00724164	0.193698	0.7	0.882292	-0.176324	0.482291	0.0575	0.217237	0.0142715	0.453587	0.633	0.839727	0.0304665
Diacetyl	-0.38895	0.468279	0.0216	0.170961	-0.32469	0.0350574	0.219	0.517054	0.092263	0.840447	0.0948	0.39077	0.290197	0.0307038	0.129	0.263443	-0.180526	0.906364	0.406	0.786016	0.281673	0.694269	0.0298	0.124338	-0.00539554	2.9188e-05	0.91	0.971198	-0.123719	0.745715	0.464	0.81962	-0.577425	0.140483	0.861	0.888537	0.000167058	0.660194	0.744	0.919847	-0.218898	0.598808	0.259	0.457504	-0.0639251	0.0336187	0.695	0.854985	0.0335052
Dibutyl oxopropanedioate	0.642167	0.410745	0.345	0.660669	0.350647	0.0269511	0.219	0.517054	-0.251418	0.274889	0.0446	0.273246	-0.0749635	0.563549	0.363	0.526024	-0.0426931	0.16164	0.266	0.666124	0.0998341	0.999196	0.58	0.750588	-0.0660184	0.104078	0.212	0.629497	-0.171101	0.0148192	0.195	0.616	1.36265	0.0893483	0.0356	0.0469493	0.26983	0.308418	0.0548	0.24508	-0.305335	0.573988	0.362	0.55164	0.28809	0.626659	0.165	0.518348	0.231077
Diethyl tartrate	0.0790968	0.626024	0.186	0.539066	-0.141889	0.0242851	0.0781	0.295694	-0.151927	0.792686	0.849	0.978347	0.0496181	0.000622695	0.91	0.957478	0.00499283	0.0518491	0.529	0.864986	0.291368	0.00731731	0.25	0.467181	-0.094925	0.224867	0.801	0.939395	-0.0270895	0.00558537	0.844	0.956665	1.10772	0.0229516	0.00781	0.0121155	0.231204	0.532719	0.00434	0.0807908	0.0244504	0.558051	0.973	0.995628	-0.0391127	0.00109424	0.625	0.83795	0.0277602
Dihydroceramide C2	0.141831	0.000610435	0.57	0.795043	0.231474	0.472808	0.811	0.918474	0.0738626	0.454658	0.273	0.608903	0.0707347	0.324427	0.384	0.54987	0.191676	0.595724	0.668	0.876184	-0.0292467	0.695289	0.419	0.606424	-0.0173581	0.410067	0.752	0.939395	0.195517	0.645853	0.743	0.936734	-0.627246	0.3641	0.156	0.185059	-0.00846655	0.814766	0.952	0.990559	-0.277248	0.357017	0.659	0.787546	-0.198853	0.869436	0.514	0.831411	0.212163
Dihydrothymine	0.0708893	0.054426	0.287	0.6314	-0.057351	0.370659	0.358	0.664835	-0.140171	2.92728e-05	0.00391	0.0788517	-0.0011616	0.764029	0.981	0.999389	0.0779367	0.545178	0.0912	0.454681	0.194587	0.507227	0.0534	0.185649	-0.117554	0.327836	0.0585	0.488172	-0.0590929	0.0013132	0.313	0.701352	2.21664	0.0858143	0.143	0.171317	-0.0380735	0.0519425	0.498	0.753225	0.0433703	0.871017	0.855	0.9075	0.0897626	0.00601849	0.00977	0.152538	0.207405
Dihydroxyvitamin D3-lactone	-0.0956732	0.510407	0.705	0.89578	-0.085735	0.0203902	0.0313	0.201989	1.17906	0.0288612	0.00781	0.109313	0.0479577	0.667049	0.621	0.762147	0.125375	0.329178	0.0621	0.41745	-0.969649	0.00388997	0.00391	0.0314997	-0.0641731	0.36913	0.411	0.808565	0.179207	0.913879	0.47	0.824203	0.370991	0.721084	0.956	0.965979	0.213516	0.77886	0.0212	0.16287	-0.272754	0.722202	0.133	0.3267	0.721143	0.0913754	0.0124	0.16577	0.191713
Dimethoxy-sulphobenzoic acid	-0.20397	0.519769	0.08	0.345714	-0.503677	0.213522	0.0101	0.14246	-0.115721	0.761046	0.792	0.95593	-1.50595	0.370299	0.00511	0.0434751	0.0967208	0.0951661	0.976	0.994493	0.339145	0.776361	5.38e-05	0.00535627	-0.133554	0.107743	0.807	0.939395	-0.12113	0.138552	0.408	0.79821	7.31473	0.0904321	2.06e-07	1.40428e-06	-0.16338	0.286404	0.0643	0.255885	-0.327623	0.5304	0.0137	0.184746	0.0138145	1.39755e-06	0.846	0.941297	-1.24608
dIMP	-0.527234	0.322484	0.042	0.236935	0.143074	0.433224	0.926	0.974192	0.601724	0.582163	0.00715	0.109313	0.141966	0.333261	0.704	0.825027	-1.66992	0.321753	0.000144	0.00995657	1.08994	0.844581	0.0057	0.0399826	0.167112	0.0396657	0.301	0.717655	-0.0464862	0.547476	0.73	0.936734	-3.88069	0.0277475	0.0273	0.0370118	-1.03997	0.107318	0.00274	0.0788517	-0.509579	0.164293	0.0367	0.194608	0.471348	0.110261	0.00919	0.152538	0.147727
Dioxoheptanoic acid	-0.0116535	0.622937	0.754	0.916925	0.0484917	0.0359232	0.938	0.974192	0.0510022	0.0632642	0.772	0.954418	0.0887142	0.25665	0.339	0.509553	0.249505	0.0365759	0.129	0.499125	0.0277184	0.000449362	0.82	0.901018	-0.0196316	0.0318742	0.82	0.939395	-0.32407	0.00339909	0.0391	0.362136	0.334426	0.710896	0.343	0.384287	0.0154241	0.66911	0.38	0.681185	-0.0564605	0.0134428	0.438	0.60225	0.00670593	0.559457	0.635	0.839727	-0.177515
Docosamide	0.0299181	0.313069	0.398	0.691429	-0.612451	0.512029	0.533	0.78143	0.07832	0.00907008	1	1	0.371203	0.00984999	1	1	0.209029	0.589732	0.0655	0.42592	-0.380424	0.160839	0.853	0.909366	0.208812	0.0798281	0.733	0.93243	-0.34452	0.567746	0.142	0.56406	-2.02704	0.2439	0.000335	0.000783285	0.178427	0.838456	0.409	0.708773	0.165092	0.229379	0.747	0.858784	-0.0461681	0.251176	0.489	0.821636	0.354655
Dodecanedioic Acid	0.0654347	0.0651037	0.268	0.597751	-0.153959	0.122287	0.434	0.725168	-0.0080279	3.68167e-05	1	1	-0.00119966	0.405289	0.815	0.897919	0.00382775	0.101857	0.304	0.684353	0.0702858	0.0439012	0.652	0.800934	0.120134	0.725198	0.587	0.871497	-0.00257121	0.188052	0.84	0.956665	4.40289	0.00336284	0.00781	0.0121155	0.106792	0.00881808	0.00977	0.11397	-0.13762	0.658198	0.414	0.599582	-0.107189	0.0506127	0.494	0.821636	-0.364648
Eicosapentaenoate	0.115451	0.643455	0.0606	0.287553	-0.0649541	0.576184	0.879	0.953892	-0.0574585	0.582639	0.955	0.997082	0.0924233	0.360236	0.0402	0.1474	0.207273	0.112336	0.0021	0.0484	0.0167189	0.62417	0.848	0.908035	-0.176059	0.459513	0.000723	0.174966	0.0936334	0.294517	0.149	0.56406	-4.83695	0.574373	3.14e-06	1.26647e-05	0.16775	0.770499	0.0836	0.313111	-0.193446	0.257926	0.565	0.712135	0.0054961	0.00657564	0.846	0.941297	0.112263
Enterodiol	0.929222	0.0317139	0.426	0.691429	-0.620001	0.477158	0.0768	0.295694	0.0656417	0.190063	0.687	0.889059	-0.346136	0.56876	0.596	0.751208	-0.0897547	0.365327	0.601	0.869333	0.123429	0.0193537	0.426	0.606424	-0.535248	0.0661549	0.552	0.864828	-1.60041	0.630156	0.0437	0.371067	-1.90492	0.894129	0.00558	0.00912405	1.40033	0.322914	0.0405	0.199467	-0.168269	0.94017	0.751	0.8593	0.444213	0.149623	0.868	0.946198	-0.358722
Eplerenone	0.0220371	0.0138065	1	1	-0.00481735	0.0151432	0.937	0.974192	0.305478	0.831629	0.0872	0.38942	0.411333	0.468502	0.0662	0.197783	-0.355989	0.0487413	0.129	0.499125	-0.0945999	0.402702	0.105	0.282333	-0.0960715	0.0431633	0.164	0.56196	0.135584	0.227624	0.389	0.784483	-0.0891378	0.0112098	0.734	0.77062	0.0602753	0.00931935	0.922	0.972218	0.1772	0.267186	0.657	0.787099	-0.0799344	0.0191426	0.625	0.83795	0.177798
Eremopetasinorol	-0.441981	0.150769	0.68	0.877653	-1.35444	0.000853873	0.297	0.581976	-0.692238	0.0538011	0.00883	0.109313	-0.474971	0.402144	0.183	0.343302	-0.0293975	0.234076	0.92	0.980793	-0.0166166	0.0672172	0.981	0.99124	0.375207	0.00671357	0.426	0.808565	-0.257918	0.427257	0.127	0.56406	-0.793321	0.598568	0.135	0.162537	-0.233798	0.713029	0.864	0.968	0.201402	0.281084	0.548	0.707285	-0.117188	0.0130815	0.695	0.854985	-0.492525
Erucamide	0.238576	0.171824	0.428	0.691429	-0.683092	0.644206	0.421	0.719231	-0.126535	0.387636	0.833	0.976144	0.396962	0.0546366	0.795	0.88659	0.237258	0.802769	0.0766	0.436169	-0.426835	0.272557	0.923	0.948476	0.0425654	0.0464847	0.91	0.971198	-0.49685	0.414362	0.0205	0.310063	-1.57356	0.0109617	0.00391	0.00666352	0.124105	0.736922	0.506	0.762941	-0.152288	0.935722	0.785	0.870535	-0.433409	0.843079	0.363	0.749803	-0.141888
Erythritol	0.00378818	0.819372	0.727	0.902893	-0.168778	0.508043	0.00129	0.049368	0.0662084	0.404451	0.951	0.997082	-0.00509902	0.42118	0.488	0.643575	0.0427726	0.0583413	0.0122	0.14402	0.127739	0.988572	0.00353	0.0314997	-0.0153446	0.050883	0.0301	0.4301	0.0170712	0.359539	0.699	0.932	4.81436	0.671882	2.66e-07	1.71262e-06	0.0441247	0.797497	0.468	0.747564	-0.187628	0.506903	0.0619	0.219367	0.0951453	0.328585	0.576	0.83795	0.00386551
Ethyl 2-[2-(2-Thienylcarbonyl)Hydrazino]-4-(Trifluoromethyl)Pyrimidine-5-Carboxylate	-0.76139	0.728673	0.0322	0.214153	-0.362328	0.400388	0.354	0.661529	0.512077	0.0496727	0.0742	0.355572	0.148293	0.783422	0.401	0.567254	-1.40908	0.0703328	0.000106	0.00995657	1.3813	0.801331	0.000186	0.0104246	0.126896	0.123677	0.856	0.952423	-0.0684625	0.961865	0.357	0.754286	-3.78172	0.420283	0.00282	0.00545952	-0.514247	0.265991	0.000653	0.0395065	-0.714284	0.224558	0.0244	0.184746	0.224468	0.262792	0.108	0.454539	-0.1282
Ethyl Glucuronide	-0.0946084	0.0625683	0.975	1	-0.16816	0.0167625	0.578	0.78143	0.00379394	0.00859393	1	1	0.064703	0.993845	0.325	0.493103	0.181387	0.020829	0.0742	0.432684	0.243155	0.00422178	0.301	0.520171	-0.151707	0.000886318	0.0273	0.4301	0.0315085	0.219045	0.805	0.954038	1.80662	0.230602	0.00321	0.00611669	-0.0423398	0.0101854	0.492	0.751192	-0.0250833	0.228901	0.776	0.865401	0.033419	0.00406472	0.492	0.821636	-0.405832
Ethylmethylmaleimide	0.0884638	0.0761939	0.172	0.5203	-0.017241	0.724749	0.925	0.974192	0.0262635	0.853601	0.838	0.976144	0.127726	0.345013	0.593	0.749379	0.203537	0.655473	0.377	0.763464	0.0812493	0.102694	0.486	0.670154	0.0989053	0.956414	0.852	0.952423	0.163559	0.999041	0.525	0.85619	7.14064	0.578574	2.04e-08	3.0855e-07	-0.0832004	0.701716	0.86	0.965754	0.129956	0.490159	0.366	0.55164	0.0588905	0.791373	0.472	0.821071	-0.315746
Flavidulol C	0.0184289	0.960837	0.942	0.988998	-0.117744	0.65117	0.469	0.740052	1.82133	0.899042	0.055	0.299101	0.458166	0.125831	0.589	0.746272	0.245151	0.477909	0.785	0.94985	-0.582792	0.171156	0.0849	0.250559	0.161562	0.0533266	0.596	0.879463	0.410851	0.942237	0.341	0.740108	-0.197515	0.00203961	0.652	0.696618	-0.131238	0.50088	0.866	0.968	-0.230445	0.864073	0.0515	0.204311	0.77525	0.0126162	0.00195	0.09438	0.0714398
Flurandrenolide isomer	-0.507589	0.355067	0.0205	0.165367	-0.231815	0.0656191	0.158	0.449835	0.645913	0.102086	0.0524	0.298372	-0.00500073	0.284607	0.388	0.553959	0.0555854	0.177516	0.764	0.933778	0.0287189	0.243033	0.295	0.520171	0.234476	0.0136219	0.301	0.717655	0.390794	0.00139084	0.109	0.52756	-2.659	0.696801	0.0326	0.0432285	-0.455065	0.112186	0.0137	0.127515	-0.326089	0.151877	0.27	0.465053	1.71683	0.606238	0.0156	0.184156	0.338612
Furazolidone isomer	0.11139	0.00442697	0.301	0.633409	-0.139866	0.00272727	0.375	0.664835	0.114671	0.458991	0.0915	0.39077	0.342796	0.786982	0.0146	0.081223	0.0101329	0.970665	0.839	0.955473	0.16579	0.646706	0.169	0.358754	-0.0663292	0.319217	0.549	0.864828	0.0511185	0.985946	0.762	0.943494	-2.46288	0.354086	0.0928	0.11458	-0.0274824	0.0237126	0.625	0.826888	-0.315912	0.27741	0.0418	0.199294	0.192163	0.127398	0.0213	0.212367	0.853286
gamma-butyrobetaine	-0.13807	0.0639599	0.574	0.795143	-0.178909	0.16202	0.0824	0.30444	0.0136734	0.433143	0.427	0.720098	0.10844	0.322391	0.025	0.117476	0.225872	0.503549	0.00471	0.075988	-0.0104886	0.865371	0.511	0.688925	-0.0888942	0.0572173	0.784	0.939395	0.0120457	0.0511308	0.805	0.954038	-0.939652	0.677834	0.0241	0.0332319	-0.193468	0.702066	0.0351	0.19257	-0.0355775	0.415564	0.992	1	0.158353	0.801894	0.101	0.4444	0.200392
Gerberinol	-0.240469	0.00559689	0.164	0.50238	-0.152435	0.000337803	0.578	0.78143	0.523055	0.0307956	0.00391	0.0788517	0.026937	0.167784	0.62	0.762147	0.100758	0.000268652	0.0391	0.326283	0.287868	0.268807	0.66	0.806667	-0.0428511	0.000109393	0.91	0.971198	0.79699	0.354432	0.00283	0.262051	4.6253	0.224098	1.69e-06	7.64449e-06	-0.3445	0.264009	0.0563	0.245488	-0.385086	0.386136	0.0504	0.204311	1.20846	0.0931197	0.00141	0.09438	0.165797
Glaucasterol	0.169106	0.860232	0.13	0.455942	-0.0390693	0.0851591	0.248	0.558288	0.173706	0.780314	0.0949	0.39077	0.227746	0.236484	0.0323	0.133617	-0.227922	0.207653	0.656	0.869874	0.186714	0.694199	0.421	0.606424	-0.0129984	0.408008	0.756	0.939395	0.300909	0.774224	0.0414	0.362136	-3.43466	0.90834	2.8e-05	8.63185e-05	0.0177043	0.888593	0.959	0.990559	-0.0994868	0.372623	0.904	0.945002	0.0894543	0.219564	0.748	0.891704	0.327349
Gluconate	-0.303796	0.0511561	0.186	0.539066	-0.0436113	0.932982	0.901	0.964788	-0.088866	0.868417	0.36	0.667586	-0.222458	0.0391502	0.00391	0.0394258	0.177533	0.342174	0.484	0.829952	0.40803	0.884061	0.00689	0.0450643	0.0122377	0.000110707	1	1	-0.0155794	0.583212	0.707	0.93494	6.82293	0.409412	1.64e-05	5.39973e-05	-0.344762	0.265753	0.00514	0.0859467	-0.434591	0.66535	0.0155	0.184746	0.232992	0.852136	0.152	0.514462	-0.0661883
Glucose	-0.511214	0.250694	0.000316	0.038236	-0.279579	0.447341	0.0419	0.233099	0.101591	0.25842	0.943	0.997082	0.284904	0.01153	0.0273	0.119038	-0.0113927	0.0244056	0.57	0.869333	0.635224	0.141681	6.47e-05	0.00535627	0.10143	0.408738	0.161	0.56196	-0.0255526	0.112988	0.218	0.635614	-0.791082	0.526662	0.344	0.384517	0.280177	0.493924	0.891	0.972218	-0.275896	0.258084	0.188	0.37756	-0.0926852	0.389341	0.26	0.638782	-0.37023
Glucurote	-0.0942893	0.989154	0.0635	0.293166	-0.167552	0.599956	0.00137	0.049368	-0.0251402	0.0330619	0.57	0.828468	-0.11795	0.187028	0.0447	0.154125	0.0415297	0.178795	0.21	0.597882	0.161159	0.310437	0.0428	0.158033	-0.00935785	0.967485	0.482	0.845726	-0.0451789	0.657758	0.25	0.643617	5.02348	0.59453	1.24e-08	2.50067e-07	-0.0422323	0.746381	0.905	0.972218	-0.0886839	0.445397	0.076	0.245872	0.0942295	0.0621124	0.108	0.454539	-0.00589993
Glutamate	-0.542244	0.958011	0.0097	0.103113	-0.351356	0.309423	0.204	0.513938	0.276309	0.160951	0.00713	0.109313	0.189427	0.863201	0.17	0.320156	-1.04197	0.607768	2.86e-05	0.0061226	1.02765	0.996204	0.00028	0.0104246	0.0672383	0.138414	0.775	0.939395	-0.0505662	0.832152	0.246	0.643617	-1.30635	0.622001	0.103	0.126528	0.22204	0.0127699	0.77	0.9317	-0.331317	0.873441	0.691	0.809792	-0.0568916	0.00237216	0.695	0.854985	-0.27149
Glutamine	-0.136685	0.612899	0.255	0.584929	-0.174275	0.618481	0.095	0.332881	-0.409874	0.534165	0.000237	0.038236	-0.00714876	0.509024	0.329	0.49757	0.27932	0.71466	0.000821	0.0278905	-0.0127607	0.176008	0.777	0.875702	-0.0290706	0.00434212	1	1	-0.128588	0.377651	0.138	0.56406	-1.52642	0.226721	0.252	0.28834	0.205015	0.326258	0.198	0.469765	0.0550762	0.644117	0.587	0.728482	-0.0846367	0.661203	0.571	0.837467	-0.0270994
Glutaminyl-histidine	-0.134427	0.278155	0.13	0.455942	-0.220631	0.837053	0.208	0.516267	-0.0793529	0.200667	0.304	0.634207	0.159899	0.129865	0.201	0.363896	-0.0591748	0.852651	0.192	0.584453	0.204354	0.0425154	0.164	0.354357	0.0663612	0.121008	0.118	0.51177	-0.147662	0.680743	0.404	0.79821	4.46938	0.18963	0.000162	0.00039801	0.0091492	0.247091	0.966	0.990559	0.0993275	0.215627	0.399	0.586979	0.0625191	0.0192404	0.625	0.83795	-0.12264
Glutamyl-alanine	-0.0524286	0.00928207	0.426	0.691429	-0.311234	0.409629	0.0604	0.272026	-0.124859	0.0276672	0.301	0.634207	-0.360017	0.665638	0.00342	0.0394114	0.044201	0.330845	0.619	0.869333	-0.00717165	0.0325077	0.82	0.901018	0.191906	0.000584987	0.57	0.864828	-0.00911585	0.0363916	0.742	0.936734	5.30004	0.231084	9.44e-06	3.31084e-05	-0.0298086	0.00886316	0.695	0.878277	-0.0740977	0.148708	0.577	0.724746	0.212947	0.0856635	0.0872	0.40195	-0.0546811
Glutamyl-arginine	0.0777662	0.229324	0.862	0.974785	0.0915518	0.878869	0.639	0.845351	0.312956	0.338149	0.00844	0.109313	0.0264415	0.146611	0.254	0.421014	0.0209099	0.804887	0.971	0.994493	0.25952	0.863835	0.0132	0.067966	-0.116452	0.0263265	0.57	0.864828	-0.0472296	0.0245359	0.641	0.894075	4.48857	0.691909	1.41e-05	4.73917e-05	-0.0507979	0.601778	0.558	0.7981	-0.191674	0.293623	0.119	0.308936	0.113678	0.0790326	0.682	0.854985	0.0720521
Glutamyl-glutamate	-0.235233	0.157615	0.108	0.4356	-0.147454	0.406799	0.137	0.406798	0.385887	0.186795	0.0454	0.27467	0.0306587	0.801034	0.635	0.776111	-0.220376	0.153756	0.0438	0.335077	0.759356	0.880972	0.00173	0.0246271	-0.000828122	0.797418	0.55	0.864828	0.0565536	0.0281863	0.461	0.819077	3.2528	0.320749	3e-05	9.075e-05	-0.211619	0.789909	0.0168	0.144366	-0.247253	0.321809	0.0169	0.184746	0.421623	0.392149	0.0315	0.249934	-0.0940925
Glutamyl-glutamine	0.0633468	0.37583	0.226	0.566756	-0.0312069	0.423642	0.96	0.982326	-0.11343	0.947617	0.134	0.456732	-0.0208203	0.865585	0.977	0.997612	0.0900478	0.0224275	0.00391	0.0652566	0.137668	0.37953	0.0691	0.219686	-0.0867794	0.136276	0.6	0.881467	0.00111414	0.168668	0.983	0.995339	1.09466	0.373027	0.198	0.232039	-0.1004	0.145965	0.246	0.551222	0.086143	0.237738	0.275	0.468662	0.219725	0.93366	0.0722	0.379835	0.179648
Glutamyl-glycine	-0.00628569	0.329941	0.901	0.976585	-0.111812	0.0268062	0.375	0.664835	0.10025	0.509051	0.0655	0.340882	0.102769	0.771767	0.265	0.433311	-0.0236621	0.0349486	0.164	0.54208	0.416284	0.323808	0.00268	0.0297	-0.0937071	0.170483	0.0715	0.491956	0.0791379	0.628799	0.381	0.778874	2.61045	0.461856	0.000158	0.000390163	-0.0527646	0.841999	0.372	0.674721	-0.0927609	0.831905	0.406	0.593337	0.140382	0.00713773	0.00977	0.152538	-0.0440158
Glutamyl-phenylalanine	-0.136914	0.0217329	0.496	0.750724	-0.222287	0.459728	0.263	0.570816	0.195482	0.0257606	0.359	0.667586	0.024553	0.979329	0.884	0.940343	0.0329318	0.516565	0.154	0.540116	0.156041	0.00372384	0.359	0.576647	-0.0782485	0.473933	0.929	0.981738	0.0386899	0.000106416	0.742	0.936734	4.35855	0.745422	0.00917	0.0138696	-0.225446	0.504068	0.0552	0.24508	-0.0365639	0.518496	0.827	0.894536	0.256467	0.17698	0.00409	0.114897	0.374046
Glutarylcarnitine	-0.113763	0.00732966	0.652	0.852886	-0.107826	0.44876	0.0487	0.250753	0.150512	8.75249e-06	0.25	0.582635	0.0325926	0.248664	0.66	0.788741	0.107221	0.0653917	0.368	0.761162	0.133727	0.00357843	0.0273	0.115905	0.0243416	0.791981	0.697	0.931901	0.0356386	0.326301	0.933	0.993367	5.2955	0.033555	0.0117	0.0170054	-0.204176	0.000797904	0.00195	0.0778123	-0.283241	0.562636	0.017	0.184746	0.0914719	8.25229e-07	0.0371	0.267252	0.128805
Glycerate	-0.216589	0.00162058	0.203	0.548894	0.0929366	0.0594441	0.482	0.750122	0.503486	0.306123	0.0384	0.257043	0.0778966	0.178531	0.122	0.263443	0.120831	0.0553395	0.488	0.829952	0.0731045	0.317397	0.763	0.873031	0.0275563	0.00553346	1	1	-0.0102281	0.489686	0.54	0.85619	7.40838	0.63644	5.46e-09	1.2584e-07	-0.059409	0.879084	0.364	0.674721	-0.0702654	0.265071	0.21	0.40656	0.257335	0.162764	0.0422	0.283301	-0.193987
Glycerol 1-propanoate diacetate	-0.118513	0.998914	0.968	1	-0.0158484	0.0181294	0.469	0.740052	-0.159891	0.661017	0.00126	0.06776	0.0908554	0.27444	0.352	0.523361	-0.0502289	0.00465904	0.359	0.745734	0.0161813	0.880661	0.614	0.773896	-0.10211	0.0619748	0.787	0.939395	-0.218596	0.595159	0.122	0.556374	1.70737	0.0640961	0.025	0.034375	0.05957	0.321665	0.399	0.704803	-0.13926	0.855845	0.103	0.295931	-0.166639	0.476258	0.784	0.901321	0.009683
Glycerylphosphorylethanolamine	-0.223699	0.894895	0.365	0.666642	-0.0266155	0.079801	0.471	0.740052	0.456809	0.317076	0.0393	0.257043	0.369874	0.147327	0.0242	0.114831	0.333647	0.144951	0.0572	0.401229	0.750907	0.129811	0.0572	0.189622	-0.150343	0.678448	0.239	0.674911	0.298426	0.792274	0.084	0.47343	0.518744	0.0581177	0.972	0.976033	-0.0294941	0.52282	0.463	0.744492	-0.417592	0.932603	0.291	0.479061	0.801301	0.837936	0.0502	0.309392	-0.0734449
Glycine	-0.0484417	0.359267	0.52	0.764985	-0.106729	0.204319	0.0132	0.14246	0.0138908	0.15455	0.552	0.826523	0.204702	0.5577	0.00444	0.0421365	0.0785519	0.691433	0.0544	0.392979	0.149334	0.484382	0.000329	0.0106238	-0.0325026	0.0224815	0.652	0.904206	-0.0505929	0.934813	0.354	0.754286	1.96027	0.53175	0.0104	0.0153463	0.105339	0.000371235	0.375	0.674721	-0.391357	0.0707612	0.114	0.305824	-0.13517	2.24844e-05	0.432	0.789011	-0.0316963
Glycocholate	-0.142722	0.203469	0.59	0.806667	0.251015	0.638839	0.895	0.962622	1.74513	0.0561024	0.0101	0.11639	0.0743094	0.000129414	0.0977	0.23114	-0.0652822	0.000198489	0.496	0.829952	-1.71568	0.202808	0.00494	0.0366251	-0.1834	0.225763	0.816	0.939395	0.135017	0.0098406	0.25	0.643617	-0.515	0.970144	0.482	0.526609	-0.0336438	0.00684375	0.492	0.751192	-0.20561	0.00221239	0.563	0.711467	0.471237	0.0197955	0.00391	0.114897	0.256319
Glycodehydrocholate	0.0951699	0.306831	0.921	0.981829	0.314769	0.169501	0.942	0.974192	0.401102	0.919147	0.0259	0.201283	0.450065	0.311421	0.0449	0.154125	-0.199539	0.312782	0.163	0.54208	-0.0999593	0.695488	0.149	0.345053	-0.199141	0.93352	0.0639	0.491956	0.0107176	0.0348294	0.547	0.85619	0.540101	0.0335031	0.0195	0.0272775	0.194385	0.860257	0.42	0.708773	0.148323	0.845836	0.776	0.865401	0.089465	0.939478	0.966	0.992662	0.222124
Glycodiazine isomer	0.0341249	0.84069	0.566	0.795043	-0.228059	0.0906667	0.111	0.355788	-0.00605323	0.963192	0.849	0.978347	-0.0460261	0.714101	0.221	0.389304	0.0117062	0.605441	0.883	0.968	0.114686	0.720897	0.0106	0.0589701	-0.0380251	0.713571	0.705	0.932295	-0.0127283	0.966177	0.806	0.954038	4.37701	0.998074	3.61e-07	2.05558e-06	0.0128489	0.495617	0.925	0.973261	-0.282595	0.635753	0.198	0.389561	-0.186657	0.371318	0.39	0.767317	0.0474332
Glycyl-Lysine	-0.166055	0.421884	0.13	0.455942	-0.212894	0.392383	0.135	0.403333	-0.043212	0.694251	0.989	1	-0.0935637	0.49693	0.652	0.783047	-0.0433545	0.512123	0.618	0.869333	0.244176	0.000491998	0.00391	0.0314997	-0.15783	0.391713	0.553	0.864828	0.0259293	0.576602	0.803	0.954038	5.14811	0.974743	1.64e-07	1.17843e-06	-0.233434	0.126892	0.0528	0.241543	-0.197589	0.650204	0.0222	0.184746	0.0687238	0.861588	0.59	0.83795	0.00836102
Glycyl-prolyl-hydroxyproline	0.344007	0.884806	0.0311	0.212006	-0.216002	0.287279	0.0607	0.272026	-0.0870068	0.625375	0.787	0.954657	-0.149046	0.814335	0.453	0.613788	-0.0389383	0.686849	0.763	0.933778	-0.0142466	0.686525	0.273	0.496737	-0.0492463	0.833449	0.605	0.881988	0.00475228	0.639689	0.881	0.97241	3.16344	0.695677	0.00106	0.00219248	0.311154	0.954419	0.15	0.414857	-0.140472	0.243157	0.828	0.894536	0.0501563	0.408272	0.286	0.654423	0.157835
Guaiacol sulfate	-0.278514	7.61226e-05	0.0273	0.191496	-0.144459	0.113542	0.022	0.174694	0.380508	0.636919	0.0736	0.355572	-0.15259	0.0401483	0.0742	0.207015	0.0645293	0.173219	0.804	0.951751	0.433512	0.349921	0.395	0.597437	-0.0183116	0.000676869	1	1	0.265886	0.474101	0.138	0.56406	4.34709	0.346033	2.18e-07	1.46544e-06	-0.184781	0.391413	0.0237	0.1694	-0.153245	0.795306	0.0674	0.231359	0.346702	0.0732367	0.0237	0.220592	-0.0853209
Guanidinoacetate	-0.0196698	0.593478	0.336	0.660669	-0.628485	0.0325529	0.297	0.581976	0.392763	0.303561	0.00926	0.109313	2.37109	0.110806	0.000503	0.0204893	0.00209566	0.317863	0.425	0.796077	0.040057	0.253593	0.858	0.912686	-0.00204458	0.000170892	0.734	0.93243	0.389515	0.696454	0.0514	0.382732	1.26199	0.301432	0.0702	0.0875691	0.0788377	0.239288	0.914	0.972218	-0.109597	0.960269	0.461	0.621515	0.113959	0.127035	0.3	0.669124	2.44184
Guanidinosuccite	0.121152	0.139865	0.0923	0.395338	0.196817	0.46345	0.643	0.845685	0.080393	0.67901	0.169	0.495733	0.000931362	0.121827	0.607	0.757186	0.044836	0.857004	0.434	0.798692	0.191081	0.191425	0.0827	0.250167	-0.129229	0.710708	0.0439	0.449717	-0.103856	0.0348129	0.742	0.936734	5.48661	0.499488	3.08e-07	1.88699e-06	-0.0931509	0.0973036	0.1	0.33	-0.0228321	0.134674	0.246	0.445933	0.017417	0.00954655	0.275	0.649268	0.0602694
Guanine	-0.364454	0.102843	0.0098	0.103113	-0.366107	0.0746868	0.00119	0.049368	-0.129909	0.36596	0.544	0.817689	0.450191	0.123193	0.00602	0.0485613	0.579639	0.428806	0.000922	0.0278905	-0.199363	0.888803	0.157	0.354357	-0.00452736	0.00450259	0.652	0.904206	0.0208853	0.0128471	1	1	-1.0415	0.378808	0.963	0.969006	-0.147462	0.60569	0.134	0.37707	-0.252831	0.329371	0.0181	0.184746	0.150545	0.338507	0.263	0.642889	0.248399
Guanosine	-1.28185	0.476955	8.6e-07	0.00041624	0.445024	0.96649	0.035	0.209136	0.0977064	0.146043	0.818	0.975135	-0.46096	0.0165478	0.652	0.783047	-0.00515068	0.547738	0.828	0.954171	0.984744	0.141214	0.00391	0.0314997	0.160338	0.0447842	0.359	0.762088	0.00360612	0.00583975	1	1	-1.10505	0.0607851	0.0097	0.0144901	-1.03676	0.031157	0.00391	0.0788517	-0.495163	0.331734	0.0156	0.184746	0.375442	0.66895	0.0393	0.271731	-0.135498
Heptaethylene glycol	-0.26406	8.07228e-06	0.359	0.660669	-0.128185	0.757007	0.0975	0.337071	1.22559	0.164678	0.00772	0.109313	0.0482808	0.0016536	0.359	0.523361	-0.129961	0.00569766	0.734	0.925146	0.117583	0.00897472	0.734	0.849895	0.0269821	0.190309	0.562	0.864828	0.254259	0.0029681	0.0156	0.310063	-3.52481	0.726471	0.000109	0.000279132	-0.465469	0.155845	0.00512	0.0859467	-0.234638	0.540117	0.0344	0.19305	1.79814	0.527403	0.00241	0.10604	0.558551
Heptanoate	0.00424406	0.126598	0.194	0.548894	-0.0872516	0.963744	0.424	0.719231	-0.0281288	0.369096	0.102	0.401366	0.102894	0.642632	0.069	0.201181	0.0591082	0.781643	0.045	0.335077	0.127076	0.279008	0.0208	0.0977398	-0.135273	0.170119	0.103	0.511396	-0.131357	0.391023	0.0616	0.42742	-0.110371	0.0298897	0.91	0.927242	0.075367	0.365009	0.574	0.812327	-0.00882527	0.944436	0.725	0.839474	-0.01424	0.146156	0.852	0.941479	0.0403267
Hexadecanedioic acid	0.181373	0.507563	0.231	0.57619	0.00412674	0.18422	0.321	0.61898	-0.1059	0.000255077	0.496	0.775961	0.0863256	0.538632	0.166	0.316973	0.0373468	7.49062e-05	1	1	0.0599428	0.0163292	0.129	0.316934	-0.133902	0.845387	0.0944	0.511396	0.0283403	0.645821	0.489	0.839277	-0.62569	0.946675	0.146	0.174479	0.0922559	2.05885e-06	0.557	0.7981	-0.141693	0.370631	0.196	0.388787	-0.0331059	0.857944	0.426	0.789011	-0.0630454
Hexaethylene glycol	-0.239982	9.72642e-06	0.203	0.548894	-0.146562	0.995179	0.0652	0.276814	1.04758	0.158103	0.00907	0.109313	0.109566	0.00827293	0.129	0.263443	-0.222162	0.0048071	0.82	0.951751	0.0102507	0.0251372	0.91	0.941111	0.0373441	0.361291	0.619	0.895761	0.230212	0.00280601	0.0156	0.310063	-3.845	0.819398	4.43e-05	0.000127157	-0.462539	0.358048	0.00335	0.0788517	-0.258793	0.13205	0.0161	0.184746	1.74957	0.712957	0.00301	0.114897	0.285577
Histidine	0.0925803	0.00115389	0.734	0.902893	-0.276764	0.112228	0.0882	0.316213	0.131352	0.813364	0.00913	0.109313	0.314941	0.326625	0.000301	0.0151008	0.0665067	0.172309	0.827	0.954171	0.0236716	0.626112	0.77	0.875702	0.0102237	8.82758e-06	0.91	0.971198	-0.037075	0.295483	0.553	0.85619	-0.428386	0.252196	0.415	0.4565	0.154388	4.66012e-05	0.0273	0.1694	0.0400881	0.294933	0.904	0.945002	0.238624	0.29847	0.754	0.894451	0.0993055
homocitrulline	0.122466	0.809718	0.301	0.633409	-0.0911426	0.958006	0.756	0.910209	-0.0364388	0.199626	0.28	0.614811	0.209077	0.728383	0.0371	0.143651	0.0199308	0.0113473	0.0742	0.432684	0.296539	0.809105	0.000486	0.0112011	-0.146853	0.936847	0.0105	0.363	0.0579534	0.275281	0.718	0.936734	2.04434	0.520397	0.000925	0.0019381	-0.163787	0.00881564	0.0273	0.1694	-0.216524	0.111099	0.0211	0.184746	0.0880301	0.826765	0.199	0.569917	0.315727
Homocysteinesulfinic Acid	0.0333648	8.08098e-05	0.359	0.660669	-0.105684	0.152558	0.35	0.659144	0.0652982	0.0167675	0.25	0.582635	-0.135336	0.557631	0.000784	0.025652	0.0818385	0.889526	0.838	0.955473	0.184963	0.839404	0.0362	0.146007	-0.149606	7.55051e-05	0.301	0.717655	0.110793	0.347601	0.586	0.875383	4.5491	0.00187913	0.0273	0.0370118	0.0923697	0.235102	0.191	0.469407	-0.12773	0.587933	0.325	0.510714	-0.13372	0.0213602	0.232	0.600471	-0.120231
Homostachydrine	-0.0929188	0.999998	0.147	0.490676	-0.160911	0.375602	0.0321	0.204426	-0.0148511	0.826876	0.248	0.582635	0.119471	0.0230027	0.0977	0.23114	0.10071	0.889406	0.0567	0.401229	0.206587	0.380711	0.00155	0.0243561	-0.0817279	0.0987995	0.751	0.939395	0.00789538	0.0833339	0.448	0.819077	-0.619941	0.659366	0.524	0.569924	-0.0383015	0.16854	0.25	0.557604	-0.174984	0.127003	0.176	0.371983	0.0449513	0.276475	0.493	0.821636	0.216552
Homoveratric acid	0.168263	0.621899	0.66	0.85871	-0.0824246	0.490314	0.364	0.664835	0.236783	0.37543	0.0985	0.39077	0.397727	0.365011	1.65e-05	0.003993	0.175104	0.257071	0.937	0.994493	0.0833013	0.59632	0.6	0.763475	-0.0303628	0.572956	0.57	0.864828	0.177528	0.307324	0.117	0.549786	3.33223	0.511003	0.0018	0.00358519	0.0213359	0.352084	0.612	0.826888	-0.383474	0.374829	0.0481	0.202362	0.164972	0.261371	0.117	0.475866	0.135951
Hydantoin-5-propionic acid	-0.0713342	0.127259	0.86	0.974785	-0.196908	0.0196259	0.297	0.581976	0.160705	0.000125641	0.652	0.865134	0.0391555	0.519182	0.999	1	-0.019314	0.00271777	0.301	0.683962	0.21152	0.11438	0.00113	0.0195329	0.0970073	0.00809811	0.301	0.717655	-0.010563	0.276621	0.988	0.997242	4.59765	0.162081	2.72e-07	1.71262e-06	-0.054694	0.661021	0.807	0.955015	-0.182127	0.862526	0.187	0.37756	0.0505469	0.941252	0.759	0.894878	-0.154007
Hydrocinmic Acid	-0.0651362	0.140513	0.508	0.758018	-0.0661857	0.257948	0.688	0.862674	1.10192	0.556067	0.0231	0.192766	0.0174647	0.699571	0.935	0.973204	-0.39759	0.0688158	0.0891	0.454681	-0.415402	0.164697	0.0927	0.267064	-0.189151	0.0328851	0.426	0.808565	0.201082	0.134558	0.306	0.701352	0.117526	0.180767	0.704	0.74887	-0.0662974	0.0136415	0.846	0.956692	-0.0574991	0.803389	0.759	0.860319	-0.0107178	0.0182149	0.625	0.83795	-0.349236
Hydroperoxylinoleic Acid	0.0924807	0.145908	0.00519	0.07612	-0.0353419	0.716317	0.353	0.661529	-0.0209823	0.415652	0.773	0.954418	0.0454456	5.61146e-06	0.359	0.523361	0.104197	0.0198528	0.652	0.869333	0.336961	0.00128551	0.164	0.354357	-0.174441	0.851085	0.000462	0.174966	0.057357	1.00473e-05	0.25	0.643617	-3.82441	0.942053	0.00348	0.00652837	0.0949497	0.98077	0.204	0.479301	-0.0670224	0.246862	0.295	0.484	0.00634588	0.213944	0.607	0.83795	-0.0290329
Hydroxycyclohexanecarboxylic acid	-0.131365	0.0106526	0.0977	0.407645	-0.305027	0.310691	0.0198	0.165228	-0.186999	0.459418	0.192	0.510593	0.0444615	0.351837	0.948	0.977268	0.00151143	1.95836e-05	0.652	0.869333	0.0886477	0.000193314	0.426	0.606424	-0.0386822	0.663798	0.603	0.881728	-0.23643	0.386113	0.0261	0.325815	0.688526	0.0386736	0.129	0.156481	0.0768364	0.0642943	0.413	0.708773	0.06578	0.429329	0.976	0.996591	-0.0189426	0.927923	0.52	0.831411	-0.1904
Hydroxycyclohexylacetic acid	0.221529	0.483985	0.044	0.242	-0.0213345	0.0584454	0.405	0.7018	-0.0121302	0.347057	0.561	0.828468	0.133386	0.00653262	0.0391	0.1452	0.160221	0.119972	0.755	0.933429	0.0866142	0.712398	0.919	0.946374	-0.151606	0.656111	0.0281	0.4301	-0.00864461	0.000755913	0.844	0.956665	0.0232905	0.430999	0.254	0.289261	0.129821	0.913965	0.496	0.753225	-0.133219	0.717892	0.508	0.669951	-0.156442	0.64985	0.255	0.634633	0.0610311
Hydroxygaleon	-0.160189	0.292762	0.545	0.78506	-0.00738537	0.64405	0.709	0.879887	0.0587801	0.0209872	0.652	0.865134	0.235375	0.00131838	0.25	0.418685	-0.0921278	0.00082818	0.496	0.829952	-0.28132	0.064691	0.233	0.4529	0.00188901	0.489065	0.63	0.904206	-0.180214	0.994674	0.194	0.616	1.64503	0.44902	0.00952	0.0142653	-0.274542	0.819885	0.26	0.564667	-0.25426	0.00188979	0.438	0.60225	-0.0324723	0.995026	0.942	0.984618	0.00379163
hydroxyvalerylglycine	-0.174018	0.0491297	0.0391	0.228005	-0.245821	0.175723	0.000535	0.049368	0.0589485	0.658598	0.137	0.460472	-0.178018	0.205733	0.24	0.417842	0.169313	0.000150976	0.129	0.499125	0.202602	0.28843	0.00506	0.0366251	-0.0271064	0.122609	0.687	0.931801	-0.0307624	0.571214	0.556	0.85619	5.14347	0.814442	2.03e-08	3.0855e-07	0.0168394	0.000177626	0.77	0.9317	-0.228541	0.993393	0.0362	0.194608	0.130094	0.215802	0.14	0.498235	-0.0591185
Hypotaurine	-0.0747239	0.0738246	0.193	0.548894	-0.00422343	0.600008	0.523	0.774695	0.199213	0.341786	0.0161	0.1573	0.173332	0.779016	0.279	0.448625	0.70864	0.0554143	0.00714	0.107993	0.0645928	0.0576203	0.168	0.358203	-0.0649171	0.33597	0.853	0.952423	0.298118	0.97792	0.0489	0.379517	-0.168641	0.361126	0.933	0.946692	-0.149454	0.933909	0.103	0.33	-0.0201966	0.790961	0.788	0.870758	0.628535	0.121155	0.00497	0.114897	0.281205
Hypoxanthine	-0.261595	0.998169	0.0178	0.162551	-0.360386	0.176776	0.00152	0.049368	0.215174	0.472511	0.181	0.508472	0.449928	0.0199269	0.0742	0.207015	0.0371565	0.825277	0.783	0.949805	-0.177093	0.383943	0.0444	0.159182	0.0228772	0.829246	0.728	0.93243	0.0530551	0.000209992	0.25	0.643617	-3.00195	0.454566	0.0113	0.0165233	-0.12441	0.824471	0.103	0.33	-0.230259	0.600831	0.0159	0.184746	0.143958	0.952043	0.0435	0.283301	0.137192
Imidazole propiote	0.193672	0.133429	0.596	0.812575	-0.0239175	0.732731	0.762	0.912891	0.352961	0.00663707	0.0195	0.165579	0.037594	0.121238	0.986	0.999389	0.419934	0.487471	0.128	0.499125	0.133874	0.904018	0.606	0.767812	0.00378502	0.365929	0.367	0.772296	0.109115	0.525651	0.609	0.890502	2.86951	0.309	0.00575	0.00937037	0.231887	0.415468	0.0529	0.241543	0.0988428	0.260568	0.231	0.426733	-0.0308661	0.201483	0.221	0.600471	-0.406591
Indole	0.0547729	0.22312	0.528	0.769735	-0.166548	0.328344	0.0709	0.288366	0.0663791	0.619273	0.168	0.495733	0.216485	0.0822834	0.00117	0.0268217	0.0467012	0.515593	0.851	0.95787	-0.0243524	0.0931349	0.395	0.597437	0.0422559	0.399388	0.664	0.913311	-0.0419622	0.628043	0.958	0.993367	-0.205239	0.768482	0.731	0.77062	-0.134305	0.00262526	0.375	0.674721	-0.172778	0.169021	0.031	0.184746	0.224979	0.148727	0.485	0.821636	0.328015
Indole-3-acetate	0.0554232	0.0441147	1	1	-0.16661	0.743471	0.263	0.570816	0.337727	0.897162	0.0962	0.39077	0.934076	0.172938	0.000309	0.0151008	-0.0792833	0.664551	0.533	0.865678	-0.101295	0.512332	0.586	0.756331	-0.0202092	0.446443	0.583	0.871497	0.024659	0.169862	0.887	0.975683	1.46168	0.131645	0.0192	0.027014	-0.0321844	0.20463	0.773	0.932998	-0.339192	0.943	0.0121	0.184746	0.074191	0.868521	0.243	0.619011	0.445274
Indolelactic acid	-0.339016	0.00899588	0.164	0.50238	-0.138157	0.0977035	0.489	0.75357	0.316462	0.883709	0.524	0.80005	-0.340546	0.0113082	0.129	0.263443	-0.0404761	0.877339	0.961	0.994493	0.0680046	0.0314674	0.734	0.849895	-0.0169988	0.0197916	0.57	0.864828	-0.0869448	0.0237306	0.0781	0.455427	4.11836	0.00135099	0.00391	0.00666352	-0.177513	0.795656	0.0557	0.24508	-0.342196	0.00322904	0.0313	0.184746	0.277322	0.180114	0.00664	0.133907	-0.299234
Inosine	-0.936299	0.77073	5.5e-06	0.001331	0.00455777	0.431834	0.507	0.765081	-0.00651239	0.299316	0.39	0.688433	-0.551563	0.962801	0.00488	0.0434751	-0.191061	0.890227	0.104	0.47939	1.50328	0.725291	6.64e-05	0.00535627	0.0378535	0.382016	0.496	0.845726	-0.163323	0.905475	0.337	0.734721	-1.31956	0.192643	1.91e-05	6.12212e-05	-0.676207	0.348093	0.00114	0.055176	-0.437403	0.531172	0.0298	0.184746	0.235886	0.220417	0.0635	0.346867	-0.308507
Irgafos 168 isomer	-0.137787	0.00319323	0.25	0.57619	-0.186416	0.000404122	0.109	0.351707	0.234962	0.497519	0.325	0.65	0.062664	6.61885e-05	0.734	0.839849	0.0656349	0.0177992	1	1	-0.0869382	0.264283	0.406	0.606117	0.0980509	0.171588	0.516	0.856054	-0.0586506	0.240146	0.739	0.936734	-0.567888	0.00877051	0.25	0.28673	0.0662315	0.353465	0.559	0.7981	-0.615299	0.00109706	0.0625	0.219367	-0.0157968	0.00177392	0.695	0.854985	0.73795
Irganox 330 isomer	0.370261	0.19581	0.00728	0.087002	0.113169	0.484646	0.725	0.892875	-0.236929	0.988633	0.0257	0.201283	-0.101571	0.333508	0.786	0.878577	0.164139	0.77727	0.287	0.674808	0.100562	0.155874	0.0693	0.219686	-0.411289	0.151568	0.0406	0.433496	-0.279693	0.636842	0.0276	0.325815	0.0257035	0.891392	0.582	0.627367	0.279194	0.640264	0.00708	0.100786	-0.358546	0.350756	0.0407	0.196988	-0.0126326	0.725719	0.974	0.995396	0.00505129
Isobutyrylglycine	0.00727184	0.329767	0.35	0.660669	-0.290903	0.0357553	0.109	0.351707	-0.123698	0.310172	0.105	0.409839	0.00945563	0.25564	0.201	0.363896	0.0228461	0.231241	0.855	0.957917	0.200575	0.486981	0.000439	0.0106238	0.173178	0.230454	0.112	0.511396	-0.183391	0.748058	0.0138	0.310063	4.3873	0.166017	0.000238	0.000570257	-0.0312595	0.696191	0.79	0.948784	-0.383183	0.393858	0.0136	0.184746	-0.0644705	0.953874	0.606	0.83795	-0.219251
Isoelemicin	0.207242	0.120224	0.224	0.564667	-0.129664	0.929507	0.26	0.570816	-0.0476191	0.317451	0.723	0.913661	0.0650631	0.90878	0.309	0.473278	0.0233877	0.999156	0.449	0.82006	0.0573031	0.0988715	0.467	0.650897	-0.141089	0.619303	0.165	0.56196	0.0340418	0.235755	0.816	0.954038	1.93038	0.157177	0.00393	0.00667411	0.352092	0.305511	0.0571	0.246754	-0.19264	0.746172	0.267	0.463183	0.117243	0.097586	0.115	0.471695	0.392413
Isoleucine	-0.0964474	0.82774	0.162	0.50238	-0.198502	0.00827826	0.0156	0.14246	0.368896	0.925866	0.00307	0.0788517	0.442716	0.113653	0.00589	0.048318	-0.126147	0.412691	0.0126	0.1452	-0.0551795	0.56291	0.686	0.823881	0.0170322	0.457828	0.587	0.871497	-0.0571784	0.0716891	0.448	0.819077	-3.34969	0.552796	0.00929	0.0139639	0.171293	6.96263e-05	0.0371	0.19257	0.164519	0.466094	0.651	0.785449	0.0720106	0.0720455	0.598	0.83795	-0.090122
Isradipine isomer	-0.263702	0.000855592	0.359	0.660669	-0.223974	0.662748	0.366	0.664835	0.15576	0.0967247	0.988	1	-0.096718	0.0149166	0.0547	0.176499	0.051925	0.826188	0.383	0.769178	0.123181	0.0817827	0.091	0.265325	-0.0397247	0.891451	0.855	0.952423	-0.0911189	0.951981	0.633	0.894075	8.36986	0.12146	1.64e-05	5.39973e-05	-0.45371	0.603176	0.00989	0.11397	-0.300029	0.0951229	0.0979	0.290697	0.156392	4.41528e-05	0.375	0.749803	-0.0239434
Itacote	-0.0582869	0.254555	0.902	0.976585	-0.149581	0.657883	0.822	0.920944	-0.117364	0.131572	0.864	0.98157	-0.207598	0.328715	0.029	0.124212	0.11338	0.488535	0.642	0.869333	0.0610685	0.383779	0.316	0.532906	0.00582236	0.499603	0.864	0.959119	-0.135824	0.207004	0.677	0.921775	4.81348	0.265415	0.00018	0.00044	0.0308447	0.539661	0.581	0.817453	-0.122845	0.00806042	0.438	0.60225	0.0360989	0.655542	0.856	0.9416	-0.226914
Janthitrem E	-0.289259	5.91022e-05	0.25	0.57619	-0.100178	0.566207	0.134	0.402832	-0.201358	8.35581e-05	0.426	0.720098	0.22991	0.304904	0.0388	0.1452	0.0949957	7.58809e-06	0.0742	0.432684	0.535655	0.560975	0.0142	0.0706245	0.187816	0.0173599	0.57	0.864828	-0.202536	8.31999e-05	0.25	0.643617	-9.5083	0.00197231	0.00391	0.00666352	0.138439	3.686e-06	0.432	0.708773	-0.210722	0.000630453	0.688	0.808233	-0.0895618	0.534747	0.855	0.9416	-0.00178563
Ketoleucine	0.169998	0.000180361	0.25	0.57619	-0.231033	0.000209757	0.0313	0.201989	0.0668395	0.00197674	0.203	0.525412	-0.033341	2.52313e-05	1	1	-0.0391907	0.65191	0.592	0.869333	0.342122	0.0416546	0.129	0.316934	-0.0231698	0.000871801	0.57	0.864828	-0.123893	0.0255351	0.25	0.643617	-2.34332	0.582245	0.00011	0.000280211	0.216848	0.416837	0.287	0.588152	-0.281116	0.578688	0.01	0.184746	0.198473	0.340251	0.0364	0.267252	-0.0014072
Lactapiperanol C	0.114592	0.695679	0.0562	0.274428	-0.0439667	0.851564	0.743	0.903548	0.196105	0.824034	0.0194	0.165579	0.30892	0.964206	0.0104	0.0653714	0.0161684	0.193591	0.373	0.763464	0.0417898	0.00318748	0.0547	0.186442	0.0529962	0.154515	0.39	0.799831	0.189673	0.519269	0.122	0.556374	3.10581	0.243929	0.000191	0.000464543	-0.181681	0.359626	0.822	0.956692	-0.268504	0.872327	0.0149	0.184746	0.174998	0.58926	0.151	0.514462	0.0115954
Lactate	-0.304263	0.439361	0.0191	0.162724	-0.0691512	0.302448	0.199	0.509608	0.036501	0.692879	0.876	0.986009	-0.00172514	0.182217	0.402	0.567254	0.357874	0.667911	0.000144	0.00995657	0.0653559	0.797349	0.577	0.748708	-0.0339103	0.0799554	0.522	0.856434	-0.090774	0.678026	0.516	0.85619	-2.05929	0.00177138	0.00391	0.00666352	0.0532803	0.000790249	0.322	0.628419	-0.122542	0.0130178	1	1	-0.114202	0.000435321	0.275	0.649268	-0.319393
L-alpha-Aminobutyric acid	-0.381328	0.696343	0.0108	0.1089	-0.256493	0.588021	0.187	0.486602	0.262417	0.453699	0.00539	0.100337	0.239532	0.2702	0.0632	0.192382	-0.961725	0.0948026	4.86e-05	0.0061226	0.940199	0.816432	0.000356	0.0106238	0.107945	0.0403655	0.57	0.864828	-0.0855531	0.446545	0.0488	0.379517	-1.83248	0.637282	0.0294	0.0394172	-0.393618	0.610078	0.000482	0.0388813	-0.421048	0.217096	0.00858	0.184746	0.219728	0.723376	0.0303	0.248453	-0.0836997
Lanosterol	0.190492	0.524536	0.509	0.758018	0.292151	0.293992	0.536	0.78143	0.25067	0.499911	0.185	0.508472	0.410683	0.683354	0.0175	0.0910753	0.0468629	0.177475	0.807	0.951751	-0.19349	0.480983	0.909	0.941111	-0.0925971	0.842922	0.808	0.939395	0.190375	0.456685	0.333	0.729285	-0.95633	0.510553	0.0151	0.0216225	-0.120401	0.0849968	0.229	0.520357	-0.288386	0.240094	0.0471	0.202362	0.133996	0.00921662	0.625	0.83795	0.00500789
Leucine	-0.092333	0.524964	0.214	0.561234	-0.215486	0.106565	0.000276	0.044528	0.387752	0.971406	0.000745	0.06776	0.502701	0.0310633	0.0195	0.0983125	-0.117494	0.0776596	0.0103	0.134735	-0.0700368	0.957195	0.179	0.376678	0.0239729	0.085983	0.982	1	-0.00623102	0.608779	0.889	0.975683	-0.474291	0.919789	0.408	0.449822	0.15452	5.93224e-05	0.0273	0.1694	-0.0461153	0.34305	0.756	0.860066	0.124794	0.26311	0.764	0.894878	-0.0467713
Leucyl-Alanine	-0.155693	0.341728	0.0594	0.28465	-0.159565	0.247935	0.0087	0.1276	0.0487834	0.648903	0.466	0.752532	-0.0364308	0.899211	0.265	0.433311	0.108712	0.571976	0.256	0.655577	0.247336	0.106364	0.00022	0.0104246	-0.0305967	0.150331	0.945	0.992148	-0.0674127	0.564633	0.604	0.885867	4.65366	0.0333464	0.00391	0.00666352	-0.0462219	0.473428	0.354	0.669281	-0.156389	0.0877968	0.0379	0.194608	0.0618945	0.526361	0.83	0.941297	-0.0513058
L-Saccharopite	0.00236507	0.0304598	1	1	-0.230795	0.0249828	0.0156	0.14246	-0.0793511	0.176097	0.485	0.773451	-0.134063	0.168311	0.0015	0.02904	-0.0405052	0.112354	0.181	0.561564	0.248514	0.921938	0.00749	0.0470424	-0.0421097	0.746766	0.241	0.674911	-0.0694702	1.39983e-05	0.195	0.616	4.96511	0.504734	8.27e-06	2.94315e-05	0.0230833	0.385695	0.335	0.645976	-0.151358	0.902431	0.0702	0.234323	-0.0227808	0.0236622	0.557	0.831411	-0.0930878
Lysine	-0.0434843	0.647746	0.898	0.976585	-0.213422	0.759071	0.00833	0.125991	0.192422	0.120733	0.00366	0.0788517	0.338606	0.101296	0.00288	0.034969	0.00788589	0.401737	0.511	0.844109	-0.0260314	0.0132871	0.91	0.941111	-0.0106602	0.966696	0.62	0.895761	-0.0658738	0.552751	0.573	0.863108	-0.882245	0.721512	0.214	0.248384	0.0966503	3.15712e-05	0.0273	0.1694	0.0256762	0.339804	0.77	0.864687	0.00225702	0.655913	0.851	0.941479	-0.119222
LysoPC(18:1)	-0.066633	9.29031e-06	1	1	-0.00584703	0.00986761	0.813	0.918474	-0.0891044	0.81123	0.277	0.614811	0.0981304	8.72134e-07	0.359	0.523361	-0.0736113	0.689972	0.752	0.933251	0.124474	9.34251e-06	0.359	0.576647	-0.141528	5.83699e-06	0.359	0.762088	-0.171398	0.111862	0.0371	0.362136	-12.0015	0.289013	3.42e-09	9.73694e-08	-0.0509389	0.0764458	0.198	0.469765	-0.236741	6.71835e-05	0.438	0.60225	-0.0056128	0.692219	0.61	0.83795	0.196993
LysoPC(20:1)	-0.00294966	0.236774	0.936	0.987991	-0.0365164	0.0782917	0.569	0.78143	-0.0559492	0.0241169	0.57	0.828468	0.195511	0.624415	0.198	0.363896	-0.0198275	0.347004	0.813	0.951751	0.317364	0.250354	0.00597	0.0412783	-0.215402	0.0631284	0.0688	0.491956	-0.0147166	0.314373	0.748	0.936734	-7.54161	0.241915	1.98e-09	6.84514e-08	-0.103136	0.407954	0.214	0.495579	-0.308795	0.422987	0.0137	0.184746	0.07009	0.579312	0.518	0.831411	0.435859
LysoPC(20:2)	0.0781606	0.0207549	0.91	0.976585	-0.208198	0.00327452	0.938	0.974192	-0.112967	0.350209	0.945	0.997082	0.142721	0.329943	0.427	0.592934	-0.0164267	0.000702747	0.82	0.951751	0.417036	0.316722	0.00253	0.0297	-0.0733249	0.688365	0.11	0.511396	-0.191489	0.0968422	0.129	0.56406	-9.74982	0.991984	2.03e-07	1.4036e-06	-0.220634	0.00471069	0.0645	0.255885	-0.237342	0.427675	0.0216	0.184746	-0.0520769	0.114889	0.979	0.995396	0.250057
LysoPC(20:3)	-0.106977	0.0224233	0.203	0.548894	-0.186211	0.000636841	0.297	0.581976	-0.108193	0.0051863	0.57	0.828468	0.168414	0.0232382	0.301	0.463962	-0.0346357	0.000177501	0.301	0.683962	0.455919	0.265802	0.0391	0.147847	-0.0462309	0.29112	0.056	0.480604	-0.0491363	0.859964	0.576	0.863108	-11.4407	0.323576	1.02e-09	4.488e-08	-0.112459	0.654065	0.127	0.368072	-0.305157	0.642405	0.0015	0.184746	0.0740847	0.233994	0.651	0.852886	0.115893
LysoPE(16:0)	0.0874219	0.0369382	0.426	0.691429	-0.106417	0.539357	0.17	0.4675	-0.0991714	0.58832	0.0985	0.39077	0.115746	0.651522	0.11	0.251132	-0.0111419	0.10769	0.197	0.584833	0.271815	4.35812e-06	0.129	0.316934	-0.189865	0.413869	0.0725	0.491956	-0.0843464	0.508331	0.266	0.663629	-4.76183	0.150977	8.04e-07	4.11655e-06	-0.090492	0.656496	0.196	0.469624	-0.304889	0.638906	0.000216	0.087362	0.0554549	0.000357383	0.557	0.831411	0.357863
LysoPE(18:1)	-0.00297803	0.00148755	0.91	0.976585	0.0654398	0.00972433	0.813	0.918474	-0.0962757	0.000101082	0.359	0.667586	0.175571	0.0847096	0.0979	0.23114	0.0464909	0.214832	0.607	0.869333	0.438083	0.510188	0.000164	0.0104246	-0.159548	0.764436	0.00848	0.363	0.0537181	0.941282	0.405	0.79821	-6.66028	0.0437225	0.00391	0.00666352	-0.0436376	0.00342668	0.557	0.7981	-0.351923	0.0186537	0.0313	0.184746	-0.0480177	0.00794939	0.922	0.974341	0.156596
LysoPE(20:1)	-0.0974033	0.0495317	0.652	0.852886	-0.313663	0.202045	0.0731	0.28922	-0.0631522	0.61835	0.693	0.892053	0.0942956	0.000245781	0.496	0.647073	0.0438569	0.13344	0.202	0.584833	0.186895	0.78726	0.716	0.84759	-0.144036	0.269354	0.398	0.805992	-0.107454	0.87118	0.517	0.85619	-8.48487	0.304018	1.68e-07	1.17843e-06	-0.36811	0.804596	0.0123	0.127515	-0.399417	0.263469	0.00678	0.184746	0.123462	0.185672	0.948	0.984618	0.261739
LysoPE(20:4)	0.179828	0.275523	0.218	0.561234	-0.0157213	0.0030499	0.813	0.918474	-0.134506	5.00011e-05	0.496	0.775961	-0.00738651	8.96304e-05	0.82	0.897919	-0.0981025	0.463492	0.179	0.558942	0.231531	0.738765	0.00792	0.0470424	-0.172089	0.829492	0.0148	0.377011	-0.172692	0.0920809	0.212	0.62861	-6.57503	0.169689	1.28e-06	6.1952e-06	-0.127052	0.953151	0.178	0.453432	-0.26767	0.0987685	0.0404	0.196988	0.0642221	0.225234	0.316	0.688937	0.124033
LysoPE(22:0)	0.0153312	0.0325319	0.91	0.976585	0.132339	0.976471	0.679	0.862674	-0.0537483	0.989325	0.641	0.865134	0.198488	0.215147	0.516	0.667765	0.0151539	0.0615856	0.529	0.864986	0.112981	0.599699	0.424	0.606424	-0.0328671	0.0145948	0.426	0.808565	0.187847	0.541739	0.213	0.62861	-3.40685	0.784414	4.07e-05	0.000120115	-0.0269701	0.00467505	0.492	0.751192	-0.147618	0.148617	0.241	0.438511	-0.100183	0.115418	0.588	0.83795	0.26759
LysoPS(22:0)	-0.0351154	1.01123e-05	0.82	0.949474	-0.209148	0.604944	0.555	0.78143	-0.240561	0.47172	0.00364	0.0788517	0.174485	3.60242e-06	0.25	0.418685	-0.104683	0.0685991	0.872	0.962487	0.307165	0.00819929	0.129	0.316934	-0.14935	0.0721139	0.394	0.803277	-0.0689775	0.785625	0.133	0.56406	-10.1969	0.441051	5.78e-11	4.77086e-09	0.0735672	0.310032	0.619	0.826888	-0.345958	0.937362	0.042	0.199294	-0.139672	0.695013	0.226	0.600471	0.0185774
Mammea E_Bb	-0.182388	0.286002	0.14	0.484	-0.19801	0.355143	0.018	0.1573	0.604229	0.970067	0.00898	0.109313	-1.32516	0.055012	0.000644	0.0239766	0.108493	0.108568	0.376	0.763464	-0.190883	0.364516	0.468	0.650897	-0.00312973	8.16267e-06	0.82	0.939395	0.12	0.417563	0.366	0.762352	7.56123	0.51592	1.97e-08	3.0855e-07	-0.00947331	0.000682931	1	1	-0.417514	0.238437	0.0359	0.194608	0.354341	0.000399995	0.00195	0.09438	-0.740991
Mannitol	-0.540992	0.00205501	0.00781	0.0898214	-0.318561	0.809099	0.223	0.521231	-0.0298504	0.0866658	0.899	0.994162	-0.111533	0.0385161	0.25	0.418685	0.0666432	0.987473	0.646	0.869333	0.860288	0.553909	0.00234	0.029161	0.0295946	0.907013	0.846	0.952423	-0.0768589	0.146532	0.154	0.56406	2.93802	0.0601007	0.0152	0.0217015	-1.21782	0.34765	0.000394	0.0388813	-0.554923	0.484601	0.0384	0.194608	0.237964	0.97843	0.375	0.749803	0.476975
Mannosyl-glycerate	-0.188611	0.419637	0.807	0.949474	-0.047416	0.126007	0.367	0.664835	-0.0978537	0.0591333	0.0792	0.372163	-0.18897	0.108072	0.0734	0.207015	0.518339	0.0541038	0.0616	0.41745	0.665608	0.256531	0.0695	0.219686	-0.226914	0.0419952	0.0977	0.511396	-0.0804643	0.0944438	0.191	0.616	6.90587	0.0545007	0.015	0.021543	0.0101805	0.696741	0.904	0.972218	-0.180414	0.0403544	0.156	0.344767	0.00849927	0.594684	0.652	0.852886	-0.970757
Melibiouronic acid	0.196601	0.135942	0.315	0.640588	0.1466	0.442751	0.751	0.90871	0.267069	0.663821	0.228	0.57428	-0.264665	0.103703	0.363	0.526024	-0.113809	0.760791	0.954	0.994493	0.113456	0.892457	0.298	0.520171	-0.218707	0.0201929	0.129	0.51177	0.110452	0.651964	0.492	0.841442	5.61328	0.85032	1.81e-06	7.89225e-06	-0.0958034	0.290593	0.49	0.751192	-0.274749	0.618591	0.0539	0.207044	-0.0452989	0.361767	0.399	0.775566	-0.260758
Melleolide E	-0.451346	0.3007	0.453	0.71651	-1.4692	0.344366	0.0782	0.295694	-0.415594	0.297023	0.358	0.667586	0.192556	0.442323	0.971	0.995628	-0.657589	0.0290206	0.426	0.796077	-0.207007	0.115211	0.365	0.579213	0.66409	0.957632	0.668	0.913311	-1.59843	0.909829	0.147	0.56406	-1.67434	0.192378	0.128	0.155658	0.793152	0.0602636	0.391	0.693201	0.768089	0.118844	0.801	0.879102	0.639356	0.431305	0.635	0.839727	-0.200227
Melleolide M	-0.0181727	0.05035	0.429	0.691429	0.238395	0.123506	0.762	0.912891	0.700831	0.936464	0.0532	0.299101	0.785864	0.807309	0.044	0.153557	-0.548846	0.299614	0.0879	0.454681	-0.17543	0.00694841	0.00781	0.0470424	-0.117226	0.00302043	0.164	0.56196	0.782989	0.906998	0.174	0.614715	-0.280828	0.00946624	1	1	0.102024	0.835429	0.707	0.886497	0.0220188	0.651653	0.586	0.728482	-0.428504	0.211701	0.441	0.796433	-0.00170181
Meprobamate isomer	-0.102555	0.646864	0.147	0.490676	-0.0863302	0.0818525	0.128	0.392101	0.0672752	0.740579	0.0475	0.280366	0.104048	0.454764	0.000508	0.0204893	0.0934549	0.337543	0.0827	0.444742	0.203686	0.451452	2.73e-05	0.0044044	-0.114111	0.399056	0.266	0.691059	-0.0207766	0.884539	0.747	0.936734	4.39353	0.00672749	0.0273	0.0370118	-0.0870841	0.0120693	0.00977	0.11397	-0.268551	0.0647113	0.0816	0.259832	0.161083	2.94884e-07	0.0137	0.16577	0.277309
Metalaxyl	0.118263	0.550069	0.459	0.723635	-0.0756313	0.541048	0.783	0.918474	-0.233641	0.468886	0.324	0.65	-0.0146634	0.132062	0.249	0.418685	0.00015662	0.903323	0.428	0.796738	-0.030992	0.362263	0.718	0.84759	-0.0340361	0.0814777	0.251	0.674911	-0.0525966	0.735461	0.769	0.943494	4.29775	0.180262	0.000636	0.00138659	0.272822	0.552521	0.231	0.52227	-0.0761874	0.795935	0.712	0.830381	0.184208	0.000421516	0.131	0.484	0.272503
methacholine	-0.0568121	0.0225864	0.57	0.795043	-0.180462	0.092828	0.0288	0.199131	0.0247304	0.349494	0.366	0.673551	0.0913343	0.117219	0.0412	0.149931	0.0634995	0.0249283	0.164	0.54208	0.175681	0.639302	0.136	0.32912	0.015498	0.494582	0.868	0.95916	-0.00683863	0.0972636	0.522	0.85619	1.62269	0.0590053	0.00101	0.00209803	-0.161662	0.00382351	0.00391	0.0788517	-0.155491	0.000245797	0.438	0.60225	0.0293559	0.931112	0.803	0.914475	0.298981
Methanesulfonic Acid	0.302035	0.0046547	0.426	0.691429	0.0503264	0.792893	0.665	0.858293	-0.133426	0.00401086	0.426	0.720098	-0.0696015	0.247348	0.656	0.785901	-0.00979297	0.784836	0.81	0.951751	0.179453	0.152106	0.468	0.650897	-0.0145182	0.457896	0.209	0.627407	0.0102254	0.314173	0.603	0.885867	2.79172	0.332063	0.00847	0.012973	0.515612	0.0568107	0.129	0.371643	-0.158659	0.176097	0.181	0.375983	-0.0798491	0.595526	0.255	0.634633	0.126835
Metharbital isomer	0.031004	0.804027	0.265	0.596558	-0.160876	0.00407222	0.297	0.581976	0.0434053	0.148392	0.468	0.752532	0.0863306	0.00857539	0.0977	0.23114	0.153497	0.0897492	0.814	0.951751	0.0898865	0.638231	0.147	0.342058	-0.0995464	0.997831	0.12	0.51177	-0.138397	0.945954	0.532	0.85619	2.16734	0.855655	8.35e-05	0.000219641	0.10008	0.259983	0.921	0.972218	-0.160176	0.355879	0.458	0.62093	0.0811112	0.245462	0.906	0.974341	0.185498
Methionine	0.00280684	0.364509	0.923	0.981829	-0.205286	0.673677	0.00482	0.0923323	0.244182	0.295643	0.00113	0.06776	0.372366	0.934036	0.00487	0.0434751	0.0099288	0.000836384	0.91	0.978732	0.0073436	0.974927	0.333	0.557689	-0.0801909	0.691485	0.258	0.682361	0.028587	0.893816	0.882	0.97241	-1.16117	0.893025	0.0596	0.075317	0.195803	0.00277939	0.105	0.33	-0.100605	0.590666	0.923	0.958652	0.172774	0.827192	0.0758	0.390257	0.266672
methyl 5-(4-fluorophenyl)-3-methylthieno[3,2-b]thiophene-2-carboxylate	0.0778844	0.000221608	0.91	0.976585	-0.0343651	0.362041	0.623	0.830667	0.0320927	0.667117	0.826	0.976144	0.0574576	0.119555	0.33	0.49757	0.0203195	0.534368	0.711	0.912796	0.0557024	0.16227	0.325	0.546181	-0.115482	0.935677	0.0412	0.433496	-0.0406413	0.104801	0.322	0.711635	-0.251643	0.534784	0.588	0.632427	0.00264571	0.321805	0.508	0.763578	-0.191939	0.0769311	0.106	0.295931	-0.12627	0.430584	0.33	0.700526	0.216437
Methyl farnesoate	0.272928	0.57865	0.27	0.59945	-0.252342	0.634634	0.181	0.473535	0.0401714	0.887945	0.82	0.975135	-0.762961	0.307895	0.00133	0.0268217	0.316945	0.473262	0.0113	0.143926	-0.74049	0.635332	0.00444	0.0341105	0.106204	0.106089	0.707	0.932392	0.447969	0.445115	0.0182	0.310063	-4.87118	0.960352	9.78e-07	4.796e-06	-0.080515	0.592642	0.481	0.751192	-1.02731	0.600234	0.0263	0.184746	-0.117975	0.972835	0.288	0.654423	-0.934091
Methyl Jasmote	0.0544613	0.134819	0.563	0.795043	0.435578	0.150017	0.0573	0.268527	0.136941	0.713108	0.442	0.731782	0.15645	0.260339	0.987	0.999389	-0.0126282	0.00847347	0.652	0.869333	-0.338466	0.806624	0.131	0.320222	-0.286353	0.0367853	0.25	0.674911	-0.170867	0.881822	0.87	0.971346	-0.402227	0.520861	0.142	0.170541	0.245922	0.0809452	0.000905	0.0486689	0.323125	0.582206	0.235	0.430833	0.0760444	0.560793	0.492	0.821636	-0.0915603
Methyl phosphoethanolamine	-0.0084095	0.000237334	0.57	0.795043	0.0744904	0.213614	0.93	0.974192	0.0362865	0.409217	0.958	0.997082	0.213273	0.525814	0.289	0.457111	0.0428901	0.0731158	0.642	0.869333	0.192364	0.0630012	0.441	0.624105	-0.0907263	0.123561	0.94	0.991198	-0.0528765	0.690564	0.401	0.79821	-1.95213	0.92491	0.0223	0.0309261	-0.154253	0.00716322	0.00391	0.0788517	-0.141836	0.0648734	0.0453	0.202362	0.189482	0.628429	0.0331	0.254292	0.179823
Methyl-Histidine	0.0726412	0.130295	0.206	0.553911	-0.122381	0.413731	0.987	0.998313	-0.0647337	0.609902	0.172	0.501389	0.0264639	0.146339	0.412	0.577994	-0.0384646	0.140946	0.239	0.647059	0.247815	0.570115	0.0571	0.189622	-0.135003	0.658675	0.116	0.51177	-0.00741649	0.690624	0.96	0.993367	3.06292	0.453181	2.94e-05	8.94943e-05	-0.109218	0.195756	0.0577	0.24714	-0.227151	0.977751	0.134	0.3267	0.104239	0.206748	0.17	0.527436	0.544752
Methylmalonylcarnitine	-0.170095	0.259605	0.841	0.964559	0.00874093	0.00294881	0.578	0.78143	0.0890037	0.443216	0.241	0.582635	0.0619622	0.00145299	0.496	0.647073	0.102681	0.111841	0.884	0.968	0.244521	0.00727933	0.00391	0.0314997	-0.0283909	0.831136	0.789	0.939395	0.0241508	0.63898	0.662	0.907671	5.42007	0.0839269	2.87e-05	8.79165e-05	-0.23811	0.00154889	0.00391	0.0788517	-0.0351084	0.160695	0.495	0.65459	0.21253	0.0270772	0.0137	0.16577	0.247245
methylmalote	-0.238869	0.933819	0.107	0.435193	-0.212627	0.979466	0.271	0.581976	0.309607	0.0288238	0.164	0.495733	0.521274	0.0308407	0.0742	0.207015	0.0488661	0.460715	0.763	0.933778	0.104667	0.706136	0.828	0.901018	-0.00851466	0.167587	0.497	0.845726	0.0590159	0.00298631	0.313	0.701352	0.413419	0.820348	0.835	0.870991	-0.411373	0.529864	0.00554	0.0859467	-0.261736	0.00771197	0.156	0.344767	0.199814	0.351751	0.0409	0.278811	0.391242
Midodrine isomer	-0.0242912	0.0740226	0.767	0.923563	-0.0719066	0.0673389	0.805	0.918474	-0.0244699	0.000717244	0.25	0.582635	-0.0214726	0.640345	0.618	0.762147	-0.00545219	0.147506	0.723	0.922147	0.327464	0.769342	0.00331	0.0314997	-0.0927106	0.00863058	0.25	0.674911	-0.00292374	0.18345	0.417	0.806024	5.14094	0.37922	1.44e-06	6.7666e-06	-0.266153	0.441903	0.0469	0.222545	-0.195137	0.390719	0.0277	0.184746	0.171053	0.282396	0.227	0.600471	0.220402
Modafinil isomer	0.0395608	0.00993515	1	1	-0.154444	0.00027803	0.469	0.740052	0.0642413	0.708994	0.591	0.846284	-0.0544207	0.233444	0.743	0.842183	0.130845	0.000540479	0.0977	0.454681	0.101153	0.00188742	1	1	-0.119422	0.0101943	0.301	0.717655	-0.0555224	0.103247	0.302	0.701352	3.88663	0.359268	0.0132	0.019071	-0.0720109	0.00720706	0.105	0.33	-0.337203	0.606276	0.0351	0.19305	0.025108	0.343294	0.295	0.664093	0.206241
Montecristin	0.438022	0.000703956	0.0117	0.113256	0.481382	0.650625	0.0566	0.268527	0.314035	0.677199	0.0558	0.30008	0.160959	0.853995	0.0779	0.207015	-0.049222	0.12537	0.905	0.978732	0.0797446	0.946752	0.419	0.606424	-0.023128	0.625691	0.819	0.939395	0.216832	0.239764	0.0682	0.446065	-3.62258	0.79608	0.00201	0.00395463	0.410211	0.773788	0.0321	0.187186	-0.0552968	0.0637846	0.774	0.865401	0.0775813	0.00142961	0.922	0.974341	0.393388
Monuron	0.0512703	0.213798	0.987	1	-0.13643	0.277878	0.0733	0.28922	0.0575766	0.122418	0.839	0.976144	-0.0591315	0.431051	0.0787	0.207015	0.0590263	0.375986	0.552	0.869333	0.16007	0.829016	0.00106	0.0195329	-0.0508858	0.738998	0.144	0.5445	-0.0322794	0.536881	0.571	0.863108	5.52038	0.37493	4.88e-08	5.62362e-07	-0.15583	0.0173944	0.00391	0.0788517	-0.107913	0.749186	0.178	0.372952	-0.0114794	0.000523787	0.695	0.854985	0.0353581
Morphine 6-sulfate	-1.10703	0.522833	0.000143	0.0230707	0.513802	0.0979844	0.0525	0.264688	0.0691256	0.122809	0.237	0.582635	-0.558505	0.553205	0.14	0.28	-0.0899355	0.274028	0.573	0.869333	1.03312	0.317912	0.00617	0.0420603	0.146609	0.0596696	0.349	0.762088	-0.361074	0.0472306	0.148	0.56406	-0.744424	0.299824	0.0232	0.0320823	-0.853102	0.25157	0.00306	0.0788517	-0.533824	0.978156	0.00255	0.184746	0.192788	0.254158	0.0743	0.38668	-0.615081
Myoinositol	0.0876906	0.202901	0.295	0.633409	-0.121454	0.00352388	0.0156	0.14246	-0.0643276	0.496536	0.112	0.420217	0.100946	0.759416	0.0416	0.150257	0.00977996	0.4071	0.707	0.910074	0.12367	0.90698	0.00028	0.0104246	-0.0716175	0.454896	0.0232	0.4301	-0.114309	0.845034	0.0272	0.325815	1.70377	0.200229	4.19e-05	0.000122907	-0.00718626	0.380605	0.707	0.886497	-0.180688	0.553294	0.0294	0.184746	0.00102392	0.397251	0.679	0.854985	0.0190583
N1-Methyl-4-pyridone-3-carboxamide	-0.0329402	0.00054114	0.91	0.976585	-0.182765	0.904811	0.000374	0.045254	-0.098298	0.99711	0.183	0.508472	0.126071	0.449923	0.269	0.4356	-0.0230152	0.634696	0.902	0.978732	0.104529	0.400145	0.0537	0.185649	-0.0243477	0.873816	0.438	0.821674	-0.147216	0.712328	0.0186	0.310063	4.61923	0.361327	2.76e-07	1.71262e-06	-0.0329895	0.0813621	0.549	0.7981	-0.087021	0.686161	0.222	0.418086	0.0631616	0.316688	0.115	0.471695	0.214349
N6-Carbamoyl-threonyladenosine	-0.140479	0.24709	0.877	0.976585	-0.0425303	0.415302	0.212	0.517054	-0.00285296	0.76405	0.96	0.997082	-0.214537	0.342269	0.0919	0.23114	0.0834225	0.626826	0.289	0.674808	0.224162	0.355697	0.00507	0.0366251	0.0292903	2.52766e-05	1	1	-0.0927401	0.356215	0.352	0.754286	6.11574	0.466972	6.44e-07	3.35157e-06	-0.123717	0.000111584	0.0273	0.1694	-0.334595	0.161121	0.0511	0.204311	0.124538	0.289733	0.021	0.212367	-0.133472
N-Acetylalanine	0.0383212	0.513625	0.624	0.836609	-0.231923	0.0306363	0.469	0.740052	-0.0400805	0.0320804	0.652	0.865134	-0.2005	0.0024168	0.00781	0.05324	0.000829081	0.00159655	0.652	0.869333	0.139353	0.56781	0.592	0.758011	0.0175668	0.00719266	0.426	0.808565	-0.0588104	0.0895595	0.784	0.953407	-0.626117	0.52157	0.181	0.213148	0.0219675	0.0504469	0.988	1	-0.145423	0.2255	0.153	0.344767	-0.0117407	1.05928e-05	1	1	-0.12398
N-acetyl-arginine	-0.137855	0.911871	0.0523	0.269289	-0.180131	0.169106	0.00167	0.0505175	0.0545588	0.665276	0.555	0.826523	-0.0102574	0.880149	0.949	0.977268	0.0336584	0.0100589	0.0977	0.454681	0.0808495	0.288606	0.0565	0.189622	-0.0461533	0.71995	0.808	0.939395	-0.023547	0.977179	0.483	0.837892	6.14777	0.610389	6.64e-08	6.70824e-07	-0.202326	0.114797	0.0261	0.1694	-0.101436	0.701622	0.12	0.308936	0.178675	0.543289	0.0236	0.220592	0.0400149
N-acetyl-citrulline	-0.176471	0.193407	0.361	0.661833	-0.155004	0.863602	0.289	0.581976	0.125744	0.723077	0.153	0.487143	0.0283669	0.995214	0.373	0.535703	0.233446	0.391215	0.0189	0.198861	0.239543	0.019252	0.0977	0.268675	-0.0544775	0.736648	0.568	0.864828	0.0382934	0.37797	0.969	0.993367	3.38759	0.136364	0.00637	0.0103113	-0.257097	0.00981455	0.00977	0.11397	-0.176367	0.445165	0.0379	0.194608	0.177527	0.648038	0.574	0.83795	0.086161
N-Acetyl-fucosamine	-0.0682091	0.449427	0.311	0.640528	-0.175956	0.801304	0.0418	0.233099	0.191038	0.992338	0.0322	0.232609	-0.0404053	0.391987	0.926	0.968	0.083803	0.00183778	0.129	0.499125	0.0181493	0.493415	0.421	0.606424	-0.115635	0.976482	0.403	0.808	0.0530165	0.735552	0.802	0.954038	5.64858	0.624534	4.61e-07	2.5355e-06	0.110597	0.419263	0.308	0.618556	-0.106725	0.678686	0.239	0.436513	0.0777763	0.0210298	0.131	0.484	-0.146407
N-Acetylglucosamine sulfate	0.212562	0.352117	0.261	0.592561	0.106457	0.759674	0.341	0.647231	-0.0608	0.561028	0.521	0.797987	-0.112129	0.314736	0.137	0.276283	-0.252679	0.113193	0.356	0.745734	0.0733113	0.0400028	0.496	0.672448	-0.232745	0.422819	0.141	0.541619	0.105139	0.00334077	0.148	0.56406	4.88807	0.163857	1.33e-06	6.31098e-06	-0.0291268	0.000568937	0.922	0.972218	-0.36057	0.0722035	0.285	0.47737	-0.016862	0.333682	0.743	0.887931	-0.245002
N-Acetylglutamate	-0.107225	0.00895678	0.496	0.750724	-0.0330598	0.148926	0.909	0.969066	0.159983	0.000871208	0.00391	0.0788517	-1.15196	0.000431627	0.129	0.263443	0.156322	0.997642	0.00195	0.04719	0.226028	0.489058	0.0376	0.147847	-0.0394674	0.00100594	1	1	0.0122655	0.770384	0.818	0.954038	5.42578	0.00295574	0.00391	0.00666352	-0.255175	0.0220146	0.0645	0.255885	-0.169286	0.363149	0.0485	0.202362	0.262598	0.805335	0.0523	0.316415	-0.570356
N-acetyl-glutamine	-0.292114	0.000394902	0.129	0.455942	-0.211414	0.0841242	0.25	0.560185	-0.143061	0.51108	0.248	0.582635	-0.0448393	0.158291	0.587	0.74569	0.126865	0.167057	0.431	0.798692	-0.167638	0.930007	0.989	0.997242	-0.134189	0.0166806	0.91	0.971198	-0.0143056	0.00194667	0.945	0.993367	3.4949	0.0682026	0.0319	0.0424165	-0.114349	0.210399	0.278	0.575009	-0.341842	0.169556	0.362	0.55164	0.252246	0.325955	0.146	0.508374	0.176194
N-acetyl-histidine	-0.189745	0.933994	0.0246	0.186037	-0.279079	0.951684	0.00387	0.0814383	0.0484936	0.0504386	0.055	0.299101	-0.35046	0.731693	0.00301	0.0355327	0.0898828	0.30961	0.137	0.513785	0.121363	0.0669167	0.0114	0.0613067	-0.0196071	0.00231314	0.91	0.971198	-0.0320348	0.272877	0.619	0.891655	6.57914	0.59515	7.84e-08	7.27826e-07	-0.0849281	0.949242	0.121	0.361506	-0.178488	0.83171	0.0445	0.202362	0.179156	0.195056	0.192	0.558905	-0.294173
N-acetyl-L-2-aminoadipate	0.198857	0.961079	0.257	0.586736	-0.0981165	0.666371	0.299	0.583532	-0.113137	0.689117	0.042	0.260615	-0.112667	0.324567	0.00249	0.0331158	-0.129822	0.721934	0.123	0.499125	0.230336	0.870668	0.00791	0.0470424	-0.0161111	0.101946	0.57	0.864828	-0.139254	0.170512	0.137	0.56406	5.10424	0.523297	1.34e-08	2.53169e-07	0.283232	0.00291685	0.084	0.313111	-0.267545	0.948238	0.155	0.344767	-0.111477	0.859786	0.194	0.558905	-0.21517
N-acetyllactosamine	-0.153988	0.224902	0.702	0.89578	-0.233152	0.216218	0.641	0.845351	-0.0898748	0.738885	0.627	0.865134	-0.136412	0.13689	0.00703	0.05324	0.073204	0.0721113	0.639	0.869333	0.0936415	0.164806	0.308	0.526756	-0.00123835	0.438941	0.883	0.969098	-0.0717437	0.686082	0.227	0.643617	5.31162	0.479164	3.37e-06	1.32608e-05	-0.0393423	0.00157762	0.625	0.826888	-0.104316	0.00153143	0.0313	0.184746	0.139442	0.0970403	0.145	0.508374	0.176571
N-Acetylneuramite	-0.0963715	0.755218	0.161	0.50238	-0.340101	0.0263172	0.0156	0.14246	0.157501	0.718545	0.689	0.889269	0.206288	0.171441	0.213	0.379015	-0.02363	0.893779	0.87	0.962487	0.160016	0.70185	0.0694	0.219686	-0.0463745	0.252752	0.404	0.808	0.130509	0.904777	0.0276	0.325815	5.48343	0.461486	9.17e-08	7.78572e-07	-0.0254851	0.0969985	0.169	0.437412	-0.287997	0.946311	0.0237	0.184746	0.0861168	0.821146	0.216	0.600471	0.120109
N-acetyl-ornithine	-0.0913849	0.0105779	1	1	-0.189252	0.373619	0.547	0.78143	-0.0423487	0.521668	0.864	0.98157	0.130882	0.786033	0.00376	0.0394258	0.0484078	0.766663	0.39	0.770449	0.25015	0.56978	0.000917	0.0177531	-0.118977	0.973298	0.14	0.541619	-0.0977532	0.0763114	0.743	0.936734	1.59554	0.752627	0.134	0.161736	-0.0632246	0.000273813	0.375	0.674721	-0.0854247	0.749915	0.172	0.368863	0.141528	0.0770706	0.154	0.516267	0.257124
n-acetylproline	0.275973	0.00106238	0.426	0.691429	0.145489	0.0298219	0.813	0.918474	0.181661	0.732715	0.31	0.641197	-0.00200846	0.796035	0.678	0.804294	0.16111	0.421252	0.000469	0.020636	0.0329046	0.615308	0.388	0.594278	-0.143746	0.31233	0.143	0.5445	-0.0337614	0.0017091	0.945	0.993367	6.08981	0.780908	5.77e-07	3.06888e-06	-0.121974	0.0193906	0.375	0.674721	-0.169648	0.228887	0.428	0.60225	0.155321	0.335153	0.0288	0.244547	0.110145
N-Acetylserine	-0.0154285	0.964176	0.338	0.660669	-0.155864	0.199644	0.0227	0.174694	-0.0342465	0.380454	0.805	0.964406	-0.176878	0.562705	0.0371	0.143651	0.0168374	0.00453418	0.25	0.647059	0.0751185	0.045986	0.301	0.520171	-0.0328513	0.0103816	0.359	0.762088	-0.105466	0.285668	0.0494	0.379517	1.33676	0.0831161	9.71e-05	0.000249981	0.0688002	0.321378	0.809	0.955015	-0.093328	0.698491	0.135	0.3267	0.223346	0.391333	0.0439	0.283301	-0.0703393
N-Decanoylglycine	0.127993	0.998021	0.0323	0.214153	-0.101015	0.00722622	0.688	0.862674	-0.0295272	0.90769	0.239	0.582635	0.1658	0.415069	0.682	0.807061	0.00620658	0.505444	0.833	0.955414	0.207569	0.406399	0.157	0.354357	-0.201757	0.281632	0.324	0.739698	-0.193236	0.208047	0.0145	0.310063	0.0340917	0.453707	0.919	0.934445	0.144789	0.632094	0.0933	0.325917	-0.154792	0.456476	0.427	0.60225	-0.134508	0.409896	0.29	0.655888	-0.0734068
[truncated: 125 more rows]
[truncated: 23 more columns]
