# Supplementary material for: Arteriovenous metabolomics in pigs reveals CFTR regulation of metabolism in multiple organs
Source: J Clin Invest. 2024 May 14;134(13):e174500. doi: 10.1172/JCI174500 (PMC11213515; doi:10.1172/JCI174500)
Supplement: Supplemental table 3 [file jci-134-174500-s112.xlsx]

## Sheet: WT-Heart uptake
	Sink		Source			Sink		Source			Sink		Source			Sink		Source			Sink		Source			Sink		Source			Sink		Source
Leg release	Heart		Leg		Liver release	Heart		Liver		Head release	Heart		Head		Lung release	Heart		Lung			Heart		Intestine		Kidney release	Heart		Kidney		Spleen release	Heart		Spleen
Metabolite	Log2(V/A)	p value	Log2(V/A)	p value	Metabolite	Log2(V/A)	p value	Log2(V/A)	p value	Metabolite	Log2(V/A)	p value	Log2(V/A)	p value	Metabolite	Log2(V/A)	p value	Log2(V/A)	p value	Metabolite	Log2(V/A)	p value	Log2(V/A)	p value	Metabolite	Log2(V/A)	p value	Log2(V/A)	p value	Metabolite	Log2(V/A)	p value	Log2(V/A)	p value
Alanine	-0.221759	0.00267	0.156285	0.00391	(alpha-keto-dimethyl-delta-N,N-Dimethylguanidynol) valeric acid	-0.269701	0.00496	0.164011	0.0092	C21:3	-0.287399	0.0202	0.362922	0.00964	No significant metabolite					1,5-Naphthalenediamine	-0.273918	0.0396	0.174283	0.0168	1,5-Naphthalenediamine	-0.273918	0.0396	0.293209	0.00714	N-Acetylneuraminate	-0.340101	0.0156	0.130509	0.0276
Carnosol	-0.247913	0.0358	0.206369	0.00781	1-(Sn-Glycero-3-Phospho)-1D-Myo-Inositol	-0.197056	0.0156	0.134111	0.0109	C19:0	-0.158579	0.0342	0.30419	0.0343						3-Pyridinebutanoic Acid	-0.189129	0.000949	0.231844	0.00125	3-Pyridinebutanoic Acid	-0.189129	0.000949	0.22787	0.024
Cytosine	-0.12247	0.0331	0.0800058	0.0409	1,2,3-Trihydroxybenzene	-0.132852	0.0156	0.130731	0.000226											Adynerin	-0.355297	0.0191	2.13065	0.000439	Alanine	-0.221759	0.00267	0.173544	0.0175
Erythritol	-0.168778	0.00129	0.0427726	0.0122	18-Hydroxycorticosterone	-0.355858	0.0485	0.83203	0.00964											C16:0-OH	-0.408154	0.00456	0.173837	0.0401	Asparagine	-0.294994	0.00577	0.278567	0.00289
Guanine	-0.366107	0.00119	0.579639	0.000922	2-morpholinophenyl 2-thiophenecarboxylate	-0.22281	0.0235	0.188858	0.0146											Citrulline	-0.218986	0.000992	0.141225	0.00446	Deoxycarnitine	-0.186182	0.0108	0.10386	0.0336
Proline	-0.14812	0.0182	0.0681752	0.0356	2-O-Methylascorbic acid	-0.244956	0.00387	0.184816	0.00484											Deoxyuridine	-0.137574	0.0487	0.186573	0.0362	Glucose	-0.279579	0.0419	0.284904	0.0273
Trans-1,2-Cyclohexanediol	-0.243611	0.034	0.182575	0.00387	3-amino-4-(propylamino)cyclobut-3-ene-1,2-dione	-0.0996298	0.0156	0.277936	0.00391											Dihydroxyvitamin D3-lactone	-0.085735	0.0313	1.17906	0.00781	Glycine	-0.106729	0.0132	0.204702	0.00444
					3-O-Feruloylquinic Acid	-0.144436	0.035	0.156916	0.0131											Isoleucine	-0.198502	0.0156	0.368896	0.00307	Guanine	-0.366107	0.00119	0.450191	0.00602
					4-(diphenylphosphoryloxyamino)benzonitrile	-0.304373	0.00018	0.290621	0.00781											Leucine	-0.215486	0.000276	0.387752	0.000745	Isoleucine	-0.198502	0.0156	0.442716	0.00589
					4-Methyleneglutamic acid	-0.292938	0.0231	0.187563	0.00391											Lysine	-0.213422	0.00833	0.192422	0.00366	Leucine	-0.215486	0.000276	0.502701	0.0195
					6-Methylnicotimide	-0.336202	0.036	0.210286	0.00644											Mammea E_Bb	-0.19801	0.018	0.604229	0.00898	Lysine	-0.213422	0.00833	0.338606	0.00288
					Allantoin	-0.208592	0.00802	0.141981	0.00797											Methionine	-0.205286	0.00482	0.244182	0.00113	methacholine	-0.180462	0.0288	0.0913343	0.0412
					Alpha-Hydroxyisobutyrate	-0.204533	0.0126	0.186355	0.000275											N-Acetyl-fucosamine	-0.175956	0.0418	0.191038	0.0322	Methionine	-0.205286	0.00482	0.372366	0.00487
					Asparaginyl-Hydroxyproline	-0.199505	0.00125	0.125789	0.0229											Phenylalanine	-0.235741	0.000698	0.199492	0.0128	Myoinositol	-0.121454	0.0156	0.100946	0.0416
					Bergaptol	-0.247747	0.00204	0.118286	0.00408											Quadrone	-0.318713	0.0148	0.392205	0.00391	PC(36:2)	-0.21219	0.0313	0.194032	0.0435
					Bicine	-0.129705	0.0221	0.259095	0.00042											Riboflavin	-0.314406	0.0256	0.31452	0.0033	Phenylalanine	-0.235741	0.000698	0.280256	0.00729
					Carnosol	-0.247913	0.0358	0.450968	0.0438											Trans-Cinmate	-0.248667	0.0151	0.189896	0.00317	Phosphonoacetaldehyde	-0.242113	0.0231	0.214058	6.27e-05
					Cytosine	-0.12247	0.0331	0.311463	0.0326											Tryptophan	-0.270976	8.47e-05	0.166849	0.0281	Proline	-0.14812	0.0182	0.23655	0.00505
					D-Glycero-L-Galacto-Octulose	-0.178734	0.0156	0.11264	0.000637											Valine	-0.177241	0.00243	0.134468	0.0474	Serine	-0.256683	0.00771	0.308632	0.00441
					Deoxycarnitine	-0.186182	0.0108	0.111795	0.00237																Threonine	-0.177487	0.0303	0.289107	0.00237
					Deoxycytidine	-0.144172	0.00153	0.330767	0.0281																Trans-Cinmate	-0.248667	0.0151	0.287747	0.00972
					Deoxyribose	-0.189741	0.0384	0.176134	0.00391																Tryptophan	-0.270976	8.47e-05	0.28872	0.00512
					Dimethoxy-sulphobenzoic acid	-0.503677	0.0101	0.339145	5.38e-05																Tyrosine	-0.321437	0.0156	0.164868	0.01
					Erythritol	-0.168778	0.00129	0.127739	0.00353																Valine	-0.177241	0.00243	0.289513	0.00226
					Glucose	-0.279579	0.0419	0.635224	6.47e-05
					Glucurote	-0.167552	0.00137	0.161159	0.0428
					Glutarylcarnitine	-0.107826	0.0487	0.133727	0.0273
					Glycine	-0.106729	0.0132	0.149334	0.000329
					Homostachydrine	-0.160911	0.0321	0.206587	0.00155
					hydroxyvalerylglycine	-0.245821	0.000535	0.202602	0.00506
					L-Saccharopite	-0.230795	0.0156	0.248514	0.00749
					Leucyl-Alanine	-0.159565	0.0087	0.247336	0.00022
					Myoinositol	-0.121454	0.0156	0.12367	0.00028
					N-acetyl-histidine	-0.279079	0.00387	0.121363	0.0114
					N-Methylglutamate	-0.192331	0.00242	0.354691	2.21e-05
					Phenol sulfate	-0.268798	0.0068	0.160031	0.0086
					Serine	-0.256683	0.00771	0.147483	0.0053
					Sorbitol	-0.134381	0.0106	0.160432	0.0235
					Trans-1,2-Cyclohexanediol	-0.243611	0.034	0.433182	0.00958
					Tyrosine	-0.321437	0.0156	0.0916704	0.0379
					Valine	-0.177241	0.00243	0.091493	0.0192

## Sheet: WT-Leg uptake
	Sink		Source			Sink		Source			Sink		Source			Sink		Source			Sink		Source			Sink		Source
Liver release	Leg		Liver		Head release	Leg		Head		Lung release	Leg		Lung		Intestine release	Leg		Intestine		Kidney release	Leg		Kidney		Spleen release	Heart		Spleen
Metabolite	Log2(V/A)	p value	Log2(V/A)	p value	Metabolite	Log2(V/A)	p value	Log2(V/A)	p value	Metabolite	Log2(V/A)	p value	Log2(V/A)	p value	Metabolite	Log2(V/A)	p value	Log2(V/A)	p value	Metabolite	Log2(V/A)	p value	Log2(V/A)	p value	Metabolite	Log2(V/A)	p value	Log2(V/A)	p value
Ethyl 2-[2-(2-Thienylcarbonyl)Hydrazino]-4-(Trifluoromethyl)Pyrimidine-5-Carboxylate	-1.40908	0.000106	1.3813	0.000186	No significant metabolite					No significant metabolite					Arginine	-0.172072	0.0325	0.603124	7.38e-05	Arginine	-0.172072	0.0325	0.555576	0.00781	No significant metabolite
dIMP	-1.66992	0.000144	1.08994	0.0057											dIMP	-1.66992	0.000144	0.601724	0.00715	Isoleucine	-0.126147	0.0126	0.442716	0.00589
Glutamate	-1.04197	2.86e-05	1.02765	0.00028											Glutamate	-1.04197	2.86e-05	0.276309	0.00713	Leucine	-0.117494	0.0103	0.502701	0.0195
Phosphoserine	-1.02905	5.06e-05	0.966029	0.0027											Glutamyl-glutamate	-0.220376	0.0438	0.385887	0.0454	Trans-Cinmate	-0.0412454	0.0134	0.287747	0.00972
L-alpha-Aminobutyric acid	-0.961725	4.86e-05	0.940199	0.000356											Isoleucine	-0.126147	0.0126	0.368896	0.00307
Glutamyl-glutamate	-0.220376	0.0438	0.759356	0.00173											L-alpha-Aminobutyric acid	-0.961725	4.86e-05	0.262417	0.00539
Oxoproline	-0.566662	0.00893	0.755658	0.00156											Leucine	-0.117494	0.0103	0.387752	0.000745
															Phosphoserine	-1.02905	5.06e-05	0.256277	0.0194
															Trans-Cinmate	-0.0412454	0.0134	0.189896	0.00317

## Sheet: WT-Liver uptake
	Sink		Source			Sink		Source			Sink		Source			Sink		Source			Sink		Source			Sink		Source			Sink		Source
Heart release	Liver		Heart		Leg release	Liver		Leg		Head release	Liver		Head		Lung release	Liver		Lung		Intestine release	Liver		Intestine		Kidney release	Liver		Kidney		Spleen release	Liver		Spleen
Metabolite	Log2(V/A)	p value	Log2(V/A)	p value	Metabolite	Log2(V/A)	p value	Log2(V/A)	p value	Metabolite	Log2(V/A)	p value	Log2(V/A)	p value	Metabolite	Log2(V/A)	p value	Log2(V/A)	p value	Metabolite	Log2(V/A)	p value	Log2(V/A)	p value	Metabolite	Log2(V/A)	p value	Log2(V/A)	p value	Metabolite	Log2(V/A)	p value	Log2(V/A)	p value
No significant metabolite					C20:4	-0.158065	0.038	0.26585	0.0119	C21:3	-0.493341	0.012	0.362922	0.00964	No significant metabolite					Adynerin	-1.48646	0.00334	2.13065	0.000439	Melleolide M	-0.17543	0.00781	0.785864	0.044	C22:4	-0.116479	0.0317	0.241226	0.0233
					Methyl farnesoate	-0.74049	0.00444	0.316945	0.0113	C22:4	-0.116479	0.0317	0.312108	0.00391						Arginine	-0.282683	0.00391	0.603124	7.38e-05	Arginine	-0.282683	0.00391	0.555576	0.00781	C20:4	-0.158065	0.038	0.260999	0.00209
																				C16:0-OH	-0.281203	0.0418	0.173837	0.0401	Neosolaspigenin	-0.664648	0.0264	0.233014	0.0199	Methyl farnesoate	-0.74049	0.00444	0.447969	0.0182
																				Dihydroxyvitamin D3-lactone	-0.969649	0.00391	1.17906	0.00781	C20:4	-0.158065	0.038	0.170654	0.0104	taurodeoxycholate	-2.20302	0.000396	0.814476	0.0391
																				Glycocholate	-1.71568	0.00494	1.74513	0.0101
																				Neosolaspigenin	-0.664648	0.0264	1.61384	0.0164
																				taurodeoxycholate	-2.20302	0.000396	3.91844	0.000177

## Sheet: WT-Head uptake
	Sink		Source			Sink		Source			Sink		Source			Sink		Source			Sink		Source			Sink		Source			Sink		Source
Heart release	Head		Heart		Leg release	Head		Leg		Liver release	Head		Liver		Lung release	Head		Lung		Intestine release	Head		Intestine		Kidney release	Head		Kidney		Spleen release	Head		Spleen
Metabolite	Log2(V/A)	p value	Log2(V/A)	p value	Metabolite	Log2(V/A)	p value	Log2(V/A)	p value	Metabolite	Log2(V/A)	p value	Log2(V/A)	p value	Metabolite	Log2(V/A)	p value	Log2(V/A)	p value	Metabolite	Log2(V/A)	p value	Log2(V/A)	p value	Metabolite	Log2(V/A)	p value	Log2(V/A)	p value	Metabolite	Log2(V/A)	p value	Log2(V/A)	p value
Guanosine	-1.28185	8.6e-07	0.445024	0.035	Guanine	-0.364454	0.0098	0.579639	0.000922	(alpha-keto-dimethyl-delta-N,N-Dimethylguanidynol) valeric acid	-0.174239	0.00562	0.164011	0.0092	No significant metabolite					dIMP	-0.527234	0.042	0.601724	0.00715	Creatine	-0.188307	0.00391	0.330038	1.55e-05	No significant metabolite
					Lanosterol	-0.304263	0.0191	0.357874	0.000144	1-Hydroxyepiacorone	-0.363499	0.00391	0.83203	0.00964						Glutamate	-0.542244	0.0097	0.276309	0.00713	Glucose	-0.511214	0.000316	0.284904	0.0273
					Anserine	-0.329941	0.0191	0.286719	0.0304	2-morpholinophenyl 2-thiophenecarboxylate	-0.243608	0.00196	0.566381	0.000541						Lactapiperanol C	-0.381328	0.0108	0.262417	0.00539	Guanine	-0.364454	0.0098	0.450191	0.00602
					Tyrosol 4-Sulfate	-0.368972	0.0348	0.236214	0.0195	2-O-Methylascorbic acid	-0.169662	0.000874	0.240343	0.00781						Riboflavin	-0.263599	0.0421	0.31452	0.0033	Threonyl-leucine	-0.125277	0.0391	0.267129	0.014
					Carnosol	-0.44633	0.0199	0.206369	0.00781	3-amino-4-hydroxybenzoate	-0.581391	0.0368	0.552366	0.00218
										4-(diphenylphosphoryloxyamino)benzonitrile	-0.203608	0.0466	0.290621	0.00781
										Creatine	-0.188307	0.00391	0.273586	0.000331
										Cytidine	-0.707521	0.000667	0.306782	0.00391
										Diacetyl	-0.38895	0.0216	0.281673	0.0298
										Anserine	-0.329941	0.0191	0.214581	0.00792
										Glucose	-0.511214	0.000316	0.635224	6.47e-05
										Carnosol	-0.44633	0.0199	0.450968	0.0438
										Lactapiperanol C	-0.381328	0.0108	0.940199	0.000356
										Guanosine	-1.28185	8.6e-07	0.984744	0.00391
										hydroxyvalerylglycine	-0.174018	0.0391	0.202602	0.00506
										Inosine	-0.936299	5.5e-06	1.50328	6.64e-05
										Glutamate	-0.542244	0.0097	1.02765	0.00028
										Ethyl 2-[2-(2-Thienylcarbonyl)Hydrazino]-4-(Trifluoromethyl)Pyrimidine-5-Carboxylate	-0.76139	0.0322	1.3813	0.000186
										Mannitol	-0.540992	0.00781	0.860288	0.00234
										Morphine 6-sulfate	-1.10703	0.000143	1.03312	0.00617
										N-acetyl-citrulline	-0.189745	0.0246	0.121363	0.0114
										Neosolaspigenin	-0.140099	0.0398	0.354691	2.21e-05
										Phenol sulfate	-0.114934	0.0232	0.160031	0.0086
										Threonyl-leucine	-0.125277	0.0391	0.218161	0.0035
										dIMP	-0.527234	0.042	1.08994	0.0057

## Sheet: WT-Lung uptake
	Sink		Source			Sink		Source			Sink		Source			Sink		Source			Sink		Source			Sink		Source			Sink		Source
Heart release	Lung		Heart		Leg release	Lung		Leg		Liver release	Lung		Liver		Head release	Lung		Head		Intestine release	Lung		Intestine		Kidney release	Lung		Kidney		Spleen release	Lung		Spleen
Metabolite	Log2(V/A)	p value	Log2(V/A)	p value	Metabolite	Log2(V/A)	p value	Log2(V/A)	p value	Metabolite	Log2(V/A)	p value	Log2(V/A)	p value	Metabolite	Log2(V/A)	p value	Log2(V/A)	p value	Metabolite	Log2(V/A)	p value	Log2(V/A)	p value	Metabolite	Log2(V/A)	p value	Log2(V/A)	p value	Metabolite	Log2(V/A)	p value	Log2(V/A)	p value
No significant metabolite					C12:0	-0.218742	0.0349	0.109942	0.0391	Myoinositol	-0.0716175	0.0232	0.12367	0.00028	C24:4	-0.223768	0.022	0.450486	0.00224	Asparagoside A	-0.139423	0.0195	0.305821	0.0115	Myoinositol	-0.0716175	0.0232	0.100946	0.0416	C24:4	-0.223768	0.022	0.304945	0.00511
					C17:1	-0.244907	0.00759	0.53568	0.00257	3-(Dimethylamino)-N'-hydroxy-5-(trifluoromethyl)pyridine-2-carboximidamide	-0.0603407	0.0475	0.208151	0.000556	C17:1	-0.244907	0.00759	0.441096	0.00276	C22:1	-0.182244	0.0139	0.186522	0.0164	C22:1	-0.182244	0.0139	0.042147	0.0273	C20:4	-0.2087	0.0273	0.260999	0.00209
					C16:1	-0.281784	0.0339	0.528879	0.00105	Bicine	-0.162671	0.00305	0.259095	0.00042	C16:1	-0.281784	0.0339	0.435085	0.00108						C22:3	-0.209006	0.0461	0.185628	0.0232	C22:4	-0.117738	0.0264	0.241226	0.0233
					C15:0	-0.219914	0.00287	0.316232	2.34e-05	1,2,3-Trihydroxybenzene	-0.0511431	0.0388	0.130731	0.000226	C24:2	-0.0897854	0.0391	0.37971	0.00518						C24:0	-0.145561	0.0273	0.114583	0.026	C22:3	-0.209006	0.0461	0.235167	0.0112
					C20:3	-0.163026	0.0119	0.313496	0.00223	C24:6	-0.124924	0.012	0.257681	0.00259	Irganox 330 isomer	-0.411289	0.0406	0.370261	0.00728						Hydroxycyclohexylacetic acid	-0.151606	0.0281	0.133386	0.0391	C24:0	-0.145561	0.0273	0.218461	0.034
					C18:3	-0.181673	0.0377	0.485394	0.000671	Erythritol	-0.0153446	0.0301	0.127739	0.00353	C22:1	-0.182244	0.0139	0.346231	0.0337						C22:6	-0.111887	0.00446	0.113124	0.0241	C24:2	-0.0897854	0.0391	0.216008	0.0256
					Eicosapentaenoate	-0.176059	0.000723	0.207273	0.0021	homocitrulline	-0.146853	0.0105	0.296539	0.000486	C20:2	-0.169117	0.00691	0.34503	0.00297						Eicosapentaenoate	-0.176059	0.000723	0.0924233	0.0402	C22:1	-0.182244	0.0139	0.152951	0.0192
					Erythritol	-0.0153446	0.0301	0.0427726	0.0122	LysoPE(18:1)	-0.159548	0.00848	0.438083	0.000164	C15:0	-0.219914	0.00287	0.336576	0.0106						homocitrulline	-0.146853	0.0105	0.209077	0.0371	PE(40:6)	-0.13365	0.0391	0.148852	0.03
					C15:1	-0.165356	0.0446	0.513038	0.000667	LysoPE(20:4)	-0.172089	0.0148	0.231531	0.00792	C22:3	-0.209006	0.0461	0.336429	0.00055						C20:4	-0.2087	0.0273	0.170654	0.0104
					C20:4	-0.2087	0.0273	0.26585	0.0119	D-Glycero-L-Galacto-Octulose	-0.083041	0.0209	0.11264	0.000637	C20:3	-0.163026	0.0119	0.319908	0.00197						PE(42:6)	-0.0579812	0.0391	0.220129	0.00391
					PE(42:6)	-0.0579812	0.0391	0.0960293	0.0173	C24:5	-0.119321	0.00742	0.204565	0.0012	C22:4	-0.117738	0.0264	0.312108	0.00391						Phenylacetaldehyde	-0.179932	0.0189	0.304349	0.000186
					Trans-4-Hydroxy-L-Proline	-0.0962346	0.0391	0.171626	0.0207						C19:0	-0.131791	0.0329	0.30419	0.0343
															4-(1,1,3,3-Tetramethylbutyl)-Phenol	-0.237255	0.0341	0.301139	0.0344
															C18:3	-0.181673	0.0377	0.288295	0.0195
															C24:0	-0.145561	0.0273	0.282893	0.00319
															C19:1	-0.252648	0.0104	0.282816	0.00552
															palmitoyl glutamate	-0.200558	0.0293	0.23838	0.0391
															Hydroxycyclohexylacetic acid	-0.151606	0.0281	0.221529	0.044
															C22:6	-0.111887	0.00446	0.213717	0.00798
															C15:1	-0.165356	0.0446	0.183562	0.0431
															C17:0	-0.13018	0.00476	0.152643	0.0147
															PE(40:6)	-0.13365	0.0391	0.151907	0.0195
															C24:5	-0.119321	0.00742	0.134892	0.00391
															Hydroperoxylinoleic Acid	-0.174441	0.000462	0.0924807	0.00519

## Sheet: WT-Intestine uptake
	Sink		Source			Sink		Source			Sink		Source			Sink		Source			Sink		Source			Sink		Source			Sink		Source
Heart release	Intestine		Heart		Leg release	Intestine		Leg		Liver release	Intestine		Liver		Head release	Intestine		Head		Lung release	Intestine		Lung		Kidney release	Intestine		Kidney		Spleen release	Intestine		Spleen
Metabolite	Log2(V/A)	p value	Log2(V/A)	p value	Metabolite	Log2(V/A)	p value	Log2(V/A)	p value	Metabolite	Log2(V/A)	p value	Log2(V/A)	p value	Metabolite	Log2(V/A)	p value	Log2(V/A)	p value	Metabolite	Log2(V/A)	p value	Log2(V/A)	p value	Metabolite	Log2(V/A)	p value	Log2(V/A)	p value	Metabolite	Log2(V/A)	p value	Log2(V/A)	p value
No significant metabolite					5-hydroxyindole	-0.358921	0.00216	0.27502	0.026	3-(4-hydroxyphenyl)pyruvate	-0.12048	0.0379	0.0946218	0.0404	Irganox 330 isomer	-0.236929	0.0257	0.370261	0.00728	No significant metabolite					No significant metabolite					No significant metabolite
					Glutamine	-0.409874	0.000237	0.27932	0.000821	N-Acetyl-fucosamine	-0.113137	0.042	0.230336	0.00791	C15:0	-0.203027	0.0245	0.336576	0.0106
					C15:0	-0.203027	0.0245	0.316232	2.34e-05	C24:6	-0.299907	0.013	0.257681	0.00259
										2-O-Methylascorbic acid	-0.147464	0.0344	0.240343	0.00781
										Pyroglutamate	-0.244155	0.0356	0.160282	0.0202
										3-Methyladipic Acid	-0.125041	0.0086	0.156916	0.0131
										Deoxyguanosine	-0.39898	0.00722	0.330767	0.0281

## Sheet: WT-Kidney uptake
	Sink		Source			Sink		Source			Sink		Source			Sink		Source			Sink		Source			Sink		Source			Sink		Source
Heart release	Kideny		Heart		Leg release	Kidney		Leg		Liver release	Kidney		Liver		Head release	Kidney		Head		Lung release	Kidney		Lung		Intestine release	Kidney		intestine		Spleen release	Kidney		Spleen
Metabolite	Log2(V/A)	p value	Log2(V/A)	p value	Metabolite	Log2(V/A)	p value	Log2(V/A)	p value	Metabolite	Log2(V/A)	p value	Log2(V/A)	p value	Metabolite	Log2(V/A)	p value	Log2(V/A)	p value	Metabolite	Log2(V/A)	p value	Log2(V/A)	p value	Metabolite	Log2(V/A)	p value	Log2(V/A)	p value	Metabolite	Log2(V/A)	p value	Log2(V/A)	p value
No significant metabolite					C14:1	-0.499431	0.00407	0.568633	0.000328	N-Acetyl-fucosamine	-0.112667	0.00249	0.230336	0.00791	C15:1	-0.393546	0.00391	0.183562	0.0431	No significant metabolite					1,2,3-Trihydroxybenzene	-0.422647	0.00217	0.27537	0.00107	Methyl Jasmote	-0.762961	0.00133	0.447969	0.0182
					C16:1	-0.381163	0.00696	0.528879	0.00105	Bergaptol	-0.0834956	0.0295	0.118286	0.00408	C16:1	-0.381163	0.00696	0.435085	0.00108						2,4-Dimethylbenzaldehyde	-0.228212	0.0488	0.114491	0.0269	Citrate	-0.338879	0.00185	0.107203	0.0234
					C15:1	-0.393546	0.00391	0.513038	0.000667	1-(Sn-Glycero-3-Phospho)-1D-Myo-Inositol	-0.180426	0.0135	0.134111	0.0109	C16:2	-0.62856	0.0026	0.331562	0.0043						3-(2-Propynylsulfanyl)-5-[4-(Trifluoromethyl)Phenyl]-4H-1,2,4-Triazole	-0.359475	0.0334	0.190531	0.00687
					C18:3	-0.369066	0.0264	0.485394	0.000671	Citrate	-0.338879	0.00185	0.0948043	0.0252	C18:3	-0.369066	0.0264	0.288295	0.0195						4-Pyridoxate	-1.06123	0.00121	0.5228	0.00925
					C16:2	-0.62856	0.0026	0.450248	0.000412	Cytidine	-0.56927	0.0012	0.306782	0.00391	C15:0	-0.248525	0.00223	0.336576	0.0106						6-[(3,3-Dimethyloxiran-2-Yl)Methyl]-5-Hydroxy-7-Methoxy-2-(3,4,5-Trimethoxyphenyl)-3,4-Dihydro-2H-1-Benzopyran-4-One	-1.70575	0.0112	0.373178	0.0169
					Methyl Jasmote	-0.762961	0.00133	0.316945	0.0113	Dimethoxy-sulphobenzoic acid	-1.50595	0.00511	0.339145	5.38e-05	palmitoyl glutamate	-0.168977	0.0273	0.23838	0.0391						Citrulline	-0.521259	0.000274	0.141225	0.00446
					C15:0	-0.248525	0.00223	0.316232	2.34e-05	Gluconate	-0.222458	0.00391	0.40803	0.00689											D-Glycero-L-Galacto-Octulose	-0.314714	0.0163	0.186573	0.0362
					5-hydroxyindole	-0.167882	0.0441	0.27502	0.026	N-acetyl-citrulline	-0.35046	0.00301	0.121363	0.0114											Riboflavin	-0.233872	0.0454	0.31452	0.0033
					Carnosine	-0.0984949	0.00738	0.164019	0.00529	Glucurote	-0.11795	0.0447	0.161159	0.0428											Mammea E_Bb	-1.32516	0.000644	0.604229	0.00898
										Homocysteinesulfinic Acid	-0.135336	0.000784	0.184963	0.0362											Urocate	-0.377451	0.0114	0.634843	0.0393
										Inosine	-0.551563	0.00488	1.50328	6.64e-05
										Lactate	-0.134063	0.0015	0.248514	0.00749
										Carnosine	-0.0984949	0.00738	0.220605	9.38e-06
										Pyroglutamate	-0.346599	0.000795	0.160282	0.0202
										Deoxyguanosine	-0.623999	0.00781	0.330767	0.0281
										Xanthosine	-0.687063	0.00218	0.288961	0.0391

## Sheet: WT-Spleen uptake
	Sink		Source			Sink		Source			Sink		Source			Sink		Source			Sink		Source			Sink		Source			Sink		Source
Heart release	Spleen		Heart		Leg release	Spleen		Leg		Liver release	Spleen		Liver		Head release	Spleen		Head		Lung release	Spleen		Lung		Intestine release	Spleen		intestine		Kidney release	Spleen		Kidney
Metabolite	Log2(V/A)	p value	Log2(V/A)	p value	Metabolite	Log2(V/A)	p value	Log2(V/A)	p value	Metabolite	Log2(V/A)	p value	Log2(V/A)	p value	Metabolite	Log2(V/A)	p value	Log2(V/A)	p value	Metabolite	Log2(V/A)	p value	Log2(V/A)	p value	Metabolite	Log2(V/A)	p value	Log2(V/A)	p value	Metabolite	Log2(V/A)	p value	Log2(V/A)	p value
No significant metabolite					Trans-1,2-Cyclohexanediol	-0.184404	0.0204	0.182575	0.00387	L-alpha-Aminobutyric acid	-0.0855531	0.0488	0.940199	0.000356	Irganox 330 isomer	-0.279692	0.0276	0.370261	0.00728	No significant metabolite					L-alpha-Aminobutyric acid	-0.0855531	0.0488	0.262417	0.00539	Myoinositol	-0.114309	0.0272	0.100946	0.0416
										Oxoproline	-0.0847553	0.0328	0.755658	0.00156	N-Decanoylglycine	-0.193236	0.0145	0.127993	0.0323											Serine	-0.132774	0.00468	0.308631	0.00441
										Trans-1,2-Cyclohexanediol	-0.184404	0.0204	0.433182	0.00958
										Deoxycytidine	-0.402455	0.0407	0.330767	0.0281
										C24:6	-0.137403	0.0317	0.257681	0.00259
										2-Oxopiperidine-3-Carbohydrazide	-0.176557	0.0201	0.240343	0.00781
										Isobutyrylglycine	-0.183391	0.0138	0.200575	0.000439
										Phenol sulfate	-0.114753	0.0126	0.160031	0.0086
										3-O-Feruloylquinic Acid	-0.184675	0.00254	0.156916	0.0131
										Serine	-0.132774	0.00468	0.147483	0.0053
										1-(Sn-Glycero-3-Phospho)-1D-Myo-Inositol	-0.11079	0.0355	0.134111	0.0109
										1,2,3-Trihydroxybenzene	-0.117692	0.0491	0.130731	0.000226
										Myoinositol	-0.114309	0.0272	0.12367	0.00028
										D-Glycero-L-Galacto-Octulose	-0.104966	0.0326	0.11264	0.000637

## Sheet: CF-Heart uptake
	Sink		Source			Sink		Source			Sink		Source			Sink		Source			Sink		Source			Sink		Source			Sink		Source
Leg release	Heart		Leg		Liver release	Heart		Liver		Head release	Heart		Head		Lung release	Heart		Lung		Intestine release	Heart		Intestine		Kidney release	Heart		Kidney		Spleen release	Heart		Spleen
Metabolite	Log2(V/A)	p value	Log2(V/A)	p value	Metabolite	Log2(V/A)	p value	Log2(V/A)	p value	Metabolite	Log2(V/A)	p value	Log2(V/A)	p value	Metabolite	Log2(V/A)	p value	Log2(V/A)	p value	Metabolite	Log2(V/A)	p value	Log2(V/A)	p value	Metabolite	Log2(V/A)	p value	Log2(V/A)	p value	Metabolite	Log2(V/A)	p value	Log2(V/A)	p value
C14:1	-0.474154	0.0311	0.253944	0.0295	L-alpha-Aminobutyric acid	-0.421048	0.00858	0.664958	0.0377	C24:1	-0.160606	0.0459	0.161771	0.0309	No significant metabolite					(2R,3R,4R)-2-Amino-4-hydroxy-3-methylpentanoic acid	-0.327758	0.0313	0.210776	0.0381	1,5-Naphthalenediamine	-0.37233	0.0181	0.668422	0.000808	Heptaethylene glycol	-0.234638	0.0344	0.967863	0.00562
C14:2	-0.397956	0.00935	0.191989	0.00849	3-(2-Propynylsulfanyl)-5-[4-(Trifluoromethyl)Phenyl]-4H-1,2,4-Triazole	-0.159467	0.0194	0.14923	0.0221	C22:6	-0.140835	0.0235	0.1896	0.0165						L-alpha-Aminobutyric acid	-0.421048	0.00858	0.219728	0.0303	2-morpholinophenyl 2-thiophenecarboxylate	-0.252939	0.0242	0.306934	0.00996	Hexaethylene glycol	-0.258793	0.0161	1.06199	0.0108
Carnitine C14:2	-0.292809	0.0242	0.185648	0.0488	Allantoin	-0.124998	0.00492	0.133647	0.00516	C24:6	-0.221522	0.0118	0.299464	0.0329						1-Aminoproline	-0.223243	0.0189	0.212133	0.017	3-Pyridinebutanoic Acid	-0.266879	0.0161	0.297243	0.0484
Guanine	-0.252831	0.0181	0.350318	2.99e-06	Ethyl 2-[2-(2-Thienylcarbonyl)Hydrazino]-4-(Trifluoromethyl)Pyrimidine-5-Carboxylate	-0.714284	0.0244	0.618722	0.029	C24:5	-0.222273	0.017	0.273075	0.00417						1-Isomangostin Hydrate	-0.264841	0.012	0.423726	0.00888	6-Acetyl-1,2,3,4-tetrahydropyridine	-0.110993	0.0185	0.112026	0.0488
homocitrulline	-0.216524	0.0211	0.135969	0.0223	1,2,3-Trihydroxybenzene	-0.140891	0.0289	0.132918	0.0125	Irganox 330 isomer	-0.358546	0.0407	0.279194	0.00708						5-({[3-chloro-5-(trifluoromethyl)-2-pyridyl]methyl}thio)-4-pentyl-4H-1,2,4-triazol-3-ol	-0.443512	0.0273	1.13262	0.000809	Bicine	-0.10853	0.0229	0.279515	0.00164
Homoveratric acid	-0.383474	0.0481	0.306979	0.036	Deoxycarnitine	-0.178798	0.00561	0.1094	0.00608											5-Hydroxymethyl-4-methyluracil	-0.164177	0.0479	0.218148	0.0109	Furazolidone isomer	-0.315912	0.0418	0.853286	0.000238
LysoPE(20:1)	-0.399417	0.00678	0.186288	0.0184	2-Oxopiperidine-3-Carbohydrazide	-0.141945	0.0313	0.158174	0.00927											6-Acetyl-1,2,3,4-tetrahydropyridine	-0.110993	0.0185	0.0825545	0.0137	Guanine	-0.252831	0.0181	0.248399	0.0299
N-acetyl-citrulline	-0.176367	0.0379	0.298769	0.0267	dIMP	-0.509579	0.0367	0.609692	0.0181											Carnitine C4:0-OH	-0.562481	0.0057	0.356639	0.0273	Heptaethylene glycol	-0.234638	0.0344	0.558551	0.0108
1-(Sn-Glycero-3-Phospho)-1D-Myo-Inositol	-0.16386	0.00952	0.17148	0.00847	Gluconate	-0.434591	0.0155	0.237845	0.00454											dIMP	-0.509579	0.0367	0.471348	0.00919	Hexaethylene glycol	-0.258793	0.0161	0.285577	0.0211
PC(34:2)	-0.125276	0.0393	0.154187	0.0287	Phosphoserine	-0.499765	0.00617	0.401435	0.0271											Furazolidone isomer	-0.315912	0.0418	0.192163	0.0213	homocitrulline	-0.216524	0.0211	0.315727	0.0353
Methyl farnesoate	-1.02731	0.0263	0.442573	0.00387	Inosine	-0.437403	0.0298	1.07102	0.00462											Phosphoserine	-0.499765	0.00617	0.312434	0.00805	Indole-3-acetate	-0.339192	0.0121	0.445274	0.00195
Pyroglutamate	-0.422244	0.0398	0.252799	0.000378	Phenol sulfate	-0.239342	0.0244	0.0877969	0.0273											Glutarylcarnitine	-0.283241	0.017	0.0914719	0.0371	LysoPC(20:1)	-0.308795	0.0137	0.435859	0.00871
Ribitol	-0.0897971	0.0347	0.131556	0.000981	LysoPC(20:1)	-0.308795	0.0137	0.540176	0.0311											Guanosine	-0.495163	0.0156	0.375442	0.0393	LysoPC(20:2)	-0.237342	0.0216	0.250057	0.00817
Thymine	-0.272878	0.0277	0.246319	0.0264	LysoPC(20:3)	-0.305157	0.0015	0.285387	0.0339											Heptaethylene glycol	-0.234638	0.0344	1.79814	0.00241	LysoPC(20:3)	-0.305157	0.0015	0.115893	0.00195
					LysoPE(16:0)	-0.304889	0.000216	0.137507	0.0293											Hexaethylene glycol	-0.258793	0.0161	1.74957	0.00301	LysoPE(16:0)	-0.304889	0.000216	0.357863	0.00391
					LysoPE(20:1)	-0.399417	0.00678	0.395274	0.00319											Hypoxanthine	-0.230259	0.0159	0.143958	0.0435	LysoPE(20:1)	-0.399417	0.00678	0.261739	0.0076
					LysoPE(20:4)	-0.26767	0.0404	0.356419	0.0119											Indolelactic acid	-0.342196	0.0313	0.277322	0.00664	LysoPE(20:4)	-0.26767	0.0404	0.124033	0.0273
					Methyl phosphoethanolamine	-0.141836	0.0453	0.197049	0.0317											Ketoleucine	-0.281116	0.01	0.198473	0.0364	Methyl phosphoethanolamine	-0.141836	0.0453	0.179823	0.0193
					Myoinositol	-0.180688	0.0294	0.120778	0.0159											Glutamyl-glutamate	-0.247253	0.0169	0.421623	0.0315	Modafinil isomer	-0.337203	0.0351	0.206241	0.0458
					N-acetyl-histidine	-0.178488	0.0445	0.159131	0.0193											Mammea E_Bb	-0.417514	0.0359	0.354341	0.00195	N-acetyllactosamine	-0.104316	0.0313	0.176571	0.0498
					N-Acetylneuramite	-0.287997	0.0237	0.137134	0.021											Methyl phosphoethanolamine	-0.141836	0.0453	0.189482	0.0331	PE(42:4)	-0.129936	0.0434	0.306923	0.038
					N-Methylglutamate	-0.210135	0.00237	0.237938	0.00267											Nelarabine isomer	-0.241262	0.0465	0.318728	0.00372	taurodeoxycholate	-0.37542	0.0149	0.235685	0.0248
					1-(Sn-Glycero-3-Phospho)-1D-Myo-Inositol	-0.16386	0.00952	0.177457	0.000276											Pyroglutamate	-0.422244	0.0398	0.223021	0.0379
					C24:6	-0.221522	0.0118	0.21459	4.1e-05											Riboflavin	-0.433924	0.0384	0.292605	0.00514
					PE(40:5)	-0.237449	0.035	0.175918	0.0488											taurodeoxycholate	-0.37542	0.0149	1.33199	0.00429
					PE(42:4)	-0.129936	0.0434	0.154935	0.0263											Uridine	-0.558019	0.00848	0.42234	0.0115
					Threonyl-leucine	-0.248368	0.0171	0.332586	0.013

## Sheet: CF-Leg uptake
	Sink		Source			Sink		Source			Sink		Source			Sink		Source			Sink		Source			Sink		Source
Liver release	Leg		Liver		Head release	Leg		Head		Lung release	Leg		Lung		Intestine release	Leg		Intestine		Kidney release	Leg		Kidney		Spleen release	Heart		Spleen
Metabolite	Log2(V/A)	p value	Log2(V/A)	p value	Metabolite	Log2(V/A)	p value	Log2(V/A)	p value	Metabolite	Log2(V/A)	p value	Log2(V/A)	p value	Metabolite	Log2(V/A)	p value	Log2(V/A)	p value	Metabolite	Log2(V/A)	p value	Log2(V/A)	p value	Metabolite	Log2(V/A)	p value	Log2(V/A)	p value
dIMP	-1.13764	0.000608	0.609692	0.0181	No significant metabolite					No significant metabolite					dIMP	-1.13764	0.000608	0.471348	0.00919	No significant metabolite					No significant metabolite
Ethyl 2-[2-(2-Thienylcarbonyl)Hydrazino]-4-(Trifluoromethyl)Pyrimidine-5-Carboxylate	-1.36583	0.000228	0.618722	0.029											L-alpha-Aminobutyric acid	-0.847714	0.000157	0.219728	0.0303
Inosine	-0.344892	0.0272	1.07102	0.00462											Phosphoserine	-0.709262	0.000478	0.312434	0.00805
L-alpha-Aminobutyric acid	-0.847714	0.000157	0.664958	0.0377
Phosphoserine	-0.709262	0.000478	0.401435	0.0271

[truncated: 6 more sheets: CF-Liver uptake, CF-Head uptake, CF-Lung uptake, CF-Intestine uptake, CF-Kidney uptake, CF-Spleen uptake]
