# Supplementary material for: Arteriovenous metabolomics in pigs reveals CFTR regulation of metabolism in multiple organs
Source: J Clin Invest. 2024 May 14;134(13):e174500. doi: 10.1172/JCI174500 (PMC11213515; doi:10.1172/JCI174500)
Supplement: Supplemental table 4 [file jci-134-174500-s113.xlsx]

## Sheet: Supplemental Table 4
	Intestine				Liver				Spleen				Kidney				Head				Heart				Lung				Leg
	WT		KO		WT		KO		WT		KO		WT		KO		WT		KO		WT		KO		WT		KO		WT		KO
	r	p value	r	p value	r	p value	r	p value	r	p value	r	p value	r	p value	r	p value	r	p value	r	p value	r	p value	r	p value	r	p value	r	p value	r	p value	r	p value
Glucose	-0.366667	0.33174	0.224242	0.533401	-0.0666667	0.86469	-0.248485	0.488776	-0.366667	0.33174	-0.316667	0.406397	-0.933333	0.0002359	0.224242	0.533401	0.166667	0.668231	-0.139394	0.700932	0.714286	0.0713436	-0.771429	0.0723965	-0.333333	0.380713	0.2	0.579584	0.05	0.898353	0.115152	0.75142
Lactate	0.05	0.898353	-0.0909091	0.802772	0.433333	0.243952	-0.175758	0.627188	-0.0833333	0.831214	-0.566667	0.111633	0.45	0.224216	-0.0787879	0.828717	0.366667	0.33174	0.0787879	0.828717	0.357143	0.431611	-0.257143	0.622787	-0.366667	0.33174	0.381818	0.276255	-0.0666667	0.86469	-0.0424242	0.907364
3-hydroxybutyrate	-0.483333	0.18747	0.660606	0.0375884	0.383333	0.308495	0.0787879	0.828717	-0.45	0.224216	0.116667	0.765008	-0.933333	0.0002359	0.50303	0.138334	0	1	0.272727	0.445838	-0.464286	0.293934	0.657143	0.156175	-0.433333	0.243952	-0.29697	0.404702	-0.1	0.797972	0.115152	0.75142
Arginine	0.333333	0.380713	0.212121	0.556306	0.1	0.797972	-0.357576	0.310376	0.416667	0.264586	0.383333	0.308495	-0.666667	0.0498672	-0.10303	0.776998	-0.466667	0.205386	0.50303	0.138334	-0.535714	0.215217	0.485714	0.328723	0.0333333	0.932157	-0.612121	0.0599721	0.583333	0.0991858	0.175758	0.627188
Histidine	-0.0333333	0.932157	0.187879	0.603218	0.2	0.605901	-0.50303	0.138334	-0.0666667	0.86469	0.316667	0.406397	-0.916667	0.000506619	0.454545	0.186905	-0.383333	0.308495	-0.381818	0.276255	-0.428571	0.337368	-0.257143	0.622787	0.616667	0.0769288	-0.563636	0.089724	-0.25	0.51649	0.127273	0.726057
Lysine	0.683333	0.0424423	-0.406061	0.244282	-0.3	0.432845	-0.309091	0.384841	-0.0333333	0.932157	-0.6	0.0876228	0.0666667	0.86469	0.151515	0.676065	-0.433333	0.243952	-0.0666667	0.854813	-0.142857	0.759945	-0.257143	0.622787	0.183333	0.63682	-0.248485	0.488776	0.133333	0.732368	-0.745455	0.0133301
Methionine	0.0833333	0.831214	-0.0545455	0.881036	-0.483333	0.18747	0.00606061	0.986743	-0.55	0.124977	0.466667	0.205386	-0.816667	0.00722479	-0.0787879	0.828717	-0.3	0.432845	0.381818	0.276255	-0.178571	0.701658	0.257143	0.622787	-0.216667	0.575515	-0.612121	0.0599721	0.0833333	0.831214	-0.0181818	0.96024
Phenylalanine	0.116667	0.765008	0.139394	0.700932	-0.0666667	0.86469	-0.00606061	0.986743	-0.333333	0.380713	-0.0833333	0.831214	-0.916667	0.000506619	0.187879	0.603218	-0.183333	0.63682	0.418182	0.229113	-0.107143	0.819151	-0.257143	0.622787	0.166667	0.668231	-0.139394	0.700932	0.35	0.35582	-0.0181818	0.96024
Threonine	-0.0166667	0.966055	-0.466667	0.173939	-0.0333333	0.932157	0.151515	0.676065	-0.05	0.898353	0.333333	0.380713	-0.683333	0.0424423	0.187879	0.603218	-0.0166667	0.966055	-0.430303	0.214492	0.0714286	0.879048	-0.2	0.704	-0.316667	0.406397	-0.260606	0.467089	-0.666667	0.0498672	-0.393939	0.259998
Tryptophan	-0.0833333	0.831214	0.0424242	0.907364	0.266667	0.487922	-0.418182	0.229113	-0.4	0.286105	0.1	0.797972	-0.733333	0.0245542	-0.00606061	0.986743	-0.566667	0.111633	-0.0424242	0.907364	-0.107143	0.819151	0.0857143	0.871743	-0.133333	0.732368	-0.248485	0.488776	0.65	0.0580731	-0.175758	0.627188
Isoleucine	-0.616667	0.0769288	-0.00606061	0.986743	-0.0666667	0.86469	0.0181818	0.96024	-0.0666667	0.86469	0.1	0.797972	-0.45	0.224216	0.248485	0.488776	-0.566667	0.111633	0.321212	0.365468	0.0714286	0.879048	0.371429	0.468478	0.15	0.700094	-0.0666667	0.854813	0.483333	0.18747	-0.272727	0.445838
Leucine	0.283333	0.46003	-0.127273	0.726057	-0.233333	0.545699	0.0181818	0.96024	-0.683333	0.0424423	0.0666667	0.86469	-0.566667	0.111633	-0.175758	0.627188	-0.383333	0.308495	0.781818	0.00754701	0.0357143	0.939408	0.6	0.208	0.566667	0.111633	-0.418182	0.229113	-0.0833333	0.831214	0.321212	0.365468
Valine	0.45	0.224216	0.10303	0.776998	-0.416667	0.264586	-0.260606	0.467089	0.0166667	0.966055	-0.0666667	0.86469	-0.5	0.170471	0.127273	0.726057	-0.25	0.51649	0.612121	0.0599721	0.0357143	0.939408	0.314286	0.544093	0.55	0.124977	-0.212121	0.556306	-0.416667	0.264586	-0.0787879	0.828717
Alanine	0.116667	0.765008	-0.212121	0.556306	-0.45	0.224216	-0.466667	0.173939	-0.316667	0.406397	-0.383333	0.308495	-0.133333	0.732368	-0.430303	0.214492	0.15	0.700094	0.490909	0.149656	0.321429	0.482072	0.771429	0.0723965	-0.466667	0.205386	-0.127273	0.726057	-0.3	0.432845	-0.10303	0.776998
Asparagine	-0.166667	0.668231	0.0545455	0.881036	-0.0333333	0.932157	0.539394	0.107593	-0.0833333	0.831214	-0.266667	0.487922	-0.733333	0.0245542	0.406061	0.244282	-0.416667	0.264586	0.0909091	0.802772	-0.392857	0.383317	0.314286	0.544093	0.116667	0.765008	-0.369697	0.29305	0.4	0.286105	-0.2	0.579584
Aspartate	-0.45	0.224216	0.163636	0.651477	-0.266667	0.487922	0.29697	0.404702	0.0833333	0.831214	0.0166667	0.966055	-0.0166667	0.966055	0.393939	0.259998	-0.0166667	0.966055	-0.163636	0.651477	-0.678571	0.0937503	-0.257143	0.622787	0.4	0.286105	0.0181818	0.96024	0.283333	0.46003	-0.284848	0.425038
Cystine	-0.516667	0.15439	0.115152	0.75142	0.3	0.432845	-0.6	0.066688	0.483333	0.18747	0.183333	0.63682	-0.7	0.0357696	0.236364	0.510885	-0.15	0.700094	-0.236364	0.510885	-0.428571	0.337368	-0.371429	0.468478	0.4	0.286105	0.139394	0.700932	0.85	0.00370478	0.260606	0.467089
Glutamate	0.0833333	0.831214	-0.830303	0.00294023	-0.2	0.605901	0.406061	0.244282	0.166667	0.668231	0.0333333	0.932157	-0.3	0.432845	-0.430303	0.214492	-0.4	0.286105	0.490909	0.149656	-0.428571	0.337368	0.485714	0.328723	0.233333	0.545699	-0.127273	0.726057	-0.166667	0.668231	-0.393939	0.259998
Glutamine	0.0833333	0.831214	0.309091	0.384841	-0.35	0.35582	-0.0787879	0.828717	-0.116667	0.765008	-0.0833333	0.831214	-0.266667	0.487922	0.345455	0.328227	-0.4	0.286105	-0.393939	0.259998	-0.357143	0.431611	0.0857143	0.871743	0.316667	0.406397	0.00606061	0.986743	0.233333	0.545699	0.127273	0.726057
Glycine	0	1	0.163636	0.651477	0.3	0.432845	0.0181818	0.96024	0.1	0.797972	0.0833333	0.831214	-0.466667	0.205386	0.127273	0.726057	0.116667	0.765008	0.50303	0.138334	0.25	0.588724	0.714286	0.110787	0.283333	0.46003	-0.466667	0.173939	0.05	0.898353	0.127273	0.726057
Proline	0.266667	0.487922	0.10303	0.776998	-0.0333333	0.932157	-0.139394	0.700932	0.1	0.797972	0.15	0.700094	-0.966667	2.15503e-05	0.163636	0.651477	-0.0833333	0.831214	0.139394	0.700932	-0.285714	0.534509	-0.142857	0.787172	0	1	-0.10303	0.776998	-0.233333	0.545699	-0.00606061	0.986743
Serine	-0.35	0.35582	0.2	0.579584	0.55	0.124977	0.212121	0.556306	0	1	-0.0166667	0.966055	-0.55	0.124977	0.406061	0.244282	0.266667	0.487922	-0.212121	0.556306	0.321429	0.482072	0.428571	0.396501	-0.6	0.0876228	-0.466667	0.173939	0.05	0.898353	-0.115152	0.75142
Tyrosine	0.116667	0.765008	0.139394	0.700932	0.0333333	0.932157	-0.260606	0.467089	0.0833333	0.831214	-0.1	0.797972	-0.866667	0.0024954	0.175758	0.627188	-0.0833333	0.831214	0.0787879	0.828717	0.0357143	0.939408	-0.2	0.704	-0.266667	0.487922	-0.127273	0.726057	-0.4	0.286105	0.381818	0.276255
C16:0	0.266667	0.487922	-0.10303	0.776998	-0.683333	0.0424423	-0.29697	0.404702	0.0166667	0.966055	0.483333	0.18747	-0.4	0.286105	0.00606061	0.986743	0.216667	0.575515	-0.333333	0.346594	-0.25	0.588724	-0.428571	0.396501	-0.0166667	0.966055	0.151515	0.676065	-0.466667	0.205386	-0.260606	0.467089
C18:0	-0.183333	0.63682	0.0181818	0.96024	-0.516667	0.15439	0.030303	0.933773	-0.466667	0.205386	0.4	0.286105	-0.466667	0.205386	0.333333	0.346594	0.166667	0.668231	0.0909091	0.802772	-0.607143	0.148231	0.0857143	0.871743	-0.366667	0.33174	0.00606061	0.986743	0.166667	0.668231	-0.139394	0.700932
C18:1	0.0666667	0.86469	-0.030303	0.933773	-0.85	0.00370478	-0.224242	0.533401	0.366667	0.33174	0.1	0.797972	-0.183333	0.63682	-0.490909	0.149656	0.1	0.797972	0.115152	0.75142	-0.142857	0.759945	0.314286	0.544093	0.133333	0.732368	0.030303	0.933773	-0.266667	0.487922	0.69697	0.0250967
C18:2	0.3	0.432845	-0.2	0.579584	-0.866667	0.0024954	0.115152	0.75142	0.333333	0.380713	-0.616667	0.0769288	-0.1	0.797972	-0.369697	0.29305	0.333333	0.380713	-0.00606061	0.986743	-0.0714286	0.879048	0.314286	0.544093	0.233333	0.545699	0.0545455	0.881036	-0.616667	0.0769288	0.260606	0.467089
C20:4	-0.283333	0.46003	0.224242	0.533401	-0.533333	0.139227	-0.539394	0.107593	-0.183333	0.63682	0.133333	0.732368	-0.65	0.0580731	-0.163636	0.651477	-0.233333	0.545699	-0.0666667	0.854813	-0.607143	0.148231	0.314286	0.544093	0.383333	0.308495	-0.0787879	0.828717	0.8	0.00962792	0.406061	0.244282
