# Supplementary material for: Arteriovenous metabolomics in pigs reveals CFTR regulation of metabolism in multiple organs
Source: J Clin Invest. 2024 May 14;134(13):e174500. doi: 10.1172/JCI174500 (PMC11213515; doi:10.1172/JCI174500)
Supplement: Supporting data values [file jci-134-174500-s114.xlsx]

## Sheet: Fig. 1B
Body weight (kg)			Insulin (mU/L)
WT	CF		WT	CF
1.26	1.36		11.3636	11.9318
1	1		13.1818	13.0682
1.56	1.42		12.2727	12.3864
1.2	1.6		12.5	11.9318
1	1		12.1591	11.7045
1.45	1.3		12.2727	11.9318
0.8	1.06		12.8409	12.0455
1.25	1.1		13.0682	11.9318
1.72	1.5		11.7045	12.1591
	1.27			12.2727
P value by Wilcoxon test	0.7649		P value by Wilcoxon test	0.7209

## Sheet: Fig. 1D
FC	WT								CF								P value by Wilcoxon or paired-t-test
Tyrosine	0.155039	1.81255	1.16822	1.44516	0.240137	0.998638	2.0188	0.161452	0.182524	0.402471	0.419214	0.371148	0.269978	0.543657	0.340449	0.090703	0.0038
Methionine	0.186182	1.46786	1.80236	1.07536	0.658582	1.09405	1.41714	0.298468	0.244835	0.759615	0.464797	0.206349	0.347206	0.420694	0.216887	0.22729	0.00134
Lysine	0.779606	0.131345	1.49097	0.859716	2.02798	1.24999	0.77282	0.687573	0.238492	0.617926	0.462302	1.52333	0.306003	0.524135	0.224676	0.559824	0.208
Arginine	0.507765	2.46412	1.4769	1.31921	0.720783	0.73805	0.526744	0.246432	0.67749	1.31037	0.611117	1.14952	0.564909	0.298571	0.089174	0.099211	0.0222
Phenylalanine	0.457657	1.62121	1.99158	1.18454	1.14122	0.549327	0.657494	0.396965	0.357734	1.76381	1.21185	1.05064	0.292361	0.157698	0.170806	0.124353	0.0107
Proline	0.545818	1.37221	2.23305	1.41216	0.390014	1.02419	0.800603	0.22196	0.429116	0.97894	1.1716	1.29573	0.520782	0.422227	0.146164	0.176801	0.0603
Valine	0.320321	1.93902	1.33673	0.93334	0.608548	1.1731	0.887881	0.801057	0.288093	1.01057	0.896094	0.776119	0.635892	0.675228	0.48945	0.42328	0.00493
Isoleucine	0.621086	3.19374	1.1871	0.516198	1.16479	0.614005	0.170315	0.532767	0.536694	1.65047	1.12302	0.543672	0.536173	0.422642	0.140244	0.320277	0.0156
Histidine	0.567456	0.947096	2.34347	1.19118	0.726303	1.40208	0.636642	0.185777	0.449287	0.810823	1.29718	1.70198	0.530695	0.124497	0.606962	0.0743	0.0214
Asparagine	0.986387	2.08438	2.0278	0.786591	0.702307	0.678232	0.413029	0.321268	0.88989	0.474313	1.26456	1.5682	0.673689	0.363977	0.179792	0.287351	0.148
Tryptophan	0.839749	1.4285	1.43281	1.43159	1.0676	0.538767	0.484964	0.776022	1.04745	0.994113	0.774915	0.758656	0.772433	0.595372	0.34117	0.444875	0.0268
Leucine	0.42625	2.18987	1.36056	0.709672	0.658829	1.1359	0.616241	0.90268	0.398728	1.35726	1.12927	0.7451	0.698776	0.883222	0.340536	0.323372	0.0491
Threonine	1.941	1.77128	1.1858	1.43477	0.672961	0.563936	0.176601	0.25366	1.91004	0.935013	0.74816	1.17262	1.16938	0.330029	0.24455	0.541391	0.888
Serine	1.69346	0.762712	1.63462	1.3237	0.871038	0.495822	0.616308	0.602342	1.22982	0.49863	1.01069	1.30552	1.06759	0.837978	0.355553	0.752257	0.478
Alanine	1.40771	0.920653	0.963836	0.58526	0.886921	1.10437	1.31908	0.81217	1.17152	1.69155	1.11719	1.04739	0.841873	1.25306	0.779945	0.597607	0.859
Cystine	1.2218	1.8275	0.948699	1.52496	1.71825	0.260019	0.339215	0.159552	1.27813	1.55883	1.68835	1.18397	2.49791	0.643906	0.238838	0.224777	0.433
Glutamine	1.15814	1.76287	1.83303	0.661154	0.782808	0.942665	0.490492	0.368845	1.30507	2.92693	2.34362	2.19949	0.770085	0.42101	0.366284	0.343764	0.89
Aspartate	1.61656	1.08232	2.10961	1.10002	1.71679	0.137994	0.090715	0.145984	1.52664	3.96879	1.76465	2.84087	2.16669	0.546288	0.075808	0.159422	0.0219
Glycine	0.691399	1.25941	1.30253	0.729295	0.255504	0.812726	1.82916	1.11998	1.0721	0.640961	1.88431	3.99824	0.69849	2.31721	1.58011	1.3077	0.109
Glutamate	1.22635	0.612981	0.548495	0.846646	2.13086	1.22055	0.763189	0.650931	1.44386	1.35768	1.39491	2.12876	2.50145	3.99417	1.08747	0.865419	0.00401

## Sheet: Fig. 1E
FC	WT								CF								P value by Wilcoxon or paired-t-test
C10:0	1.42355	1.02087	1.0282	1.10463	0.251818	1.31957	0.963835	0.887529	1.319	1.63984	1.79774	1.1027	1.25422	1.53718	1.12711	1.50632	0.0391
C24:5	1.30459	1.17731	1.64959	0.337438	0.263642	1.63419	1.32864	0.304607	1.21633	1.76896	2.19507	1.01514	1.36877	1.67981	1.27273	0.914181	0.0781
C17:1	1.00518	1.33376	1.04569	0.928674	0.562094	1.39332	1.48171	0.249584	2.03405	1.40794	1.36606	0.617594	1.58733	1.96627	1.96825	0.561317	0.0781
C19:0	1.59842	1.56538	1.44492	0.380569	0.421433	1.10825	0.904261	0.57677	1.44995	1.92935	1.88475	1.00133	0.984974	1.94946	1.01621	1.37391	0.0128
C15:0	1.3696	1.17219	0.97595	0.984413	0.440578	1.30619	1.08876	0.662327	1.96075	1.60768	1.57573	1.09984	1.10929	1.81376	1.56252	0.918991	0.00189
C19:1	1.0763	1.73587	1.03228	0.917694	0.465694	1.18895	1.1563	0.426911	1.47504	2.01428	1.95717	0.859553	1.45031	2.15884	1.54599	0.745814	0.0101
C20:3	1.16641	1.24999	1.0432	0.79896	0.40809	1.27845	1.7027	0.352209	2.04539	1.65213	1.7943	0.752911	1.78995	2.38144	2.06285	1.22204	0.0131
C22:4	1.50242	1.1941	1.05014	0.366489	0.539476	0.957892	1.98638	0.403099	2.2417	1.54743	2.11299	0.867115	2.29563	1.73002	1.97606	1.23954	0.00495
C22:3	0.854846	1.71037	1.12439	0.67873	0.206503	1.40228	1.71766	0.305222	1.08756	2.08344	2.44283	1.07067	1.67038	3.52611	1.74934	0.960167	0.018
C19:2	1.21123	1.31965	0.875288	0.514928	0.463543	1.38425	1.86807	0.363039	2.47784	1.76901	1.7855	0.677144	1.8879	2.59675	2.76842	0.962178	0.00154
C20:4	1.55429	0.846274	1.04408	0.48575	0.646802	1.00058	1.55663	0.865601	2.89373	1.52992	1.93721	0.906127	2.10849	1.77685	2.1133	1.82331	0.00175
C22:6	1.54311	0.842641	1.35781	0.284294	0.650925	0.928066	1.3481	1.04505	2.24464	1.55096	2.06591	1.1102	1.89797	2.13287	2.393	2.53892	0.000365
C20:5	1.67658	0.922423	1.11907	0.703193	0.432748	1.21493	1.57374	0.357316	3.58388	2.04957	2.25938	1.12827	1.69922	1.85162	1.98568	1.41187	0.00128
C19:3	1.28724	1.20094	0.466241	0.509809	0.59773	1.21038	2.25289	0.474776	3.51991	1.66579	1.76705	0.732621	2.08551	3.74764	2.82151	1.24711	0.00124
C21:3	0.885065	1.31102	0.684059	0.780969	0.542975	0.950816	1.99187	0.85323	2.91726	2.35666	3.09459	0.658605	2.55798	4.66181	2.81077	1.26275	0.00786

## Sheet: Fig. 1F
FC	WT								CF								P value by Wilcoxon or paired-t-test
C16:0	1.19049	1.14393	1.11262	1.24763	0.425687	1.17921	0.95084	0.749591	1.17855	0.977829	1.00087	0.775533	0.798802	1.34558	1.01851	0.888238	0.968
C18:0	1.57023	1.13603	1.11996	0.586465	0.440093	1.12107	1.03827	0.987873	1.36339	1.07267	1.14486	0.957905	0.827442	1.72518	1.18578	1.2283	0.13
C18:1	0.58848	1.74679	1.26715	1.3897	0.338682	1.31434	1.08078	0.27408	0.993945	1.23378	1.12819	0.591428	1.17933	1.3561	1.04028	0.483772	0.844
C18:2	0.299697	1.8968	1.58022	1.46018	0.118531	1.70088	0.854753	0.088948	0.497397	1.39862	1.28606	0.443093	0.796239	0.574715	0.417522	0.197077	0.205

## Sheet: Fig. 1G
Glucose (mM)			Lactate (mM)			3-hydroxybutyrate (µM)
WT	CF		WT	CF		WT	CF
5.83346	10.645		8.16236	9.15284		59.92	47.47
9.80817	3.69295		7.6228	11.6324		268.36	227.39
9.05575	10.6605		3.3483	8.10847		160.58	156.37
12.0194	6.77009		4.19499	3.30901		107.48	169.76
3.12764	3.68563		6.87757	5.05919		74.07	76.55
7.61968	2.68253		14.9271	15.2167		300.96	135.93
2.72713	1.58023		11.3683	8.41031		96.63	74.18
2.55642	3.36579		13.4282	7.32822		35.99	29.88
P value by Wilcoxon test	0.148		P value by Wilcoxon test	0.573		P value by Wilcoxon test	0.271

## Sheet: Fig. 2B
	# of significant events
Organs	Release	Uptake
Lung CF	0	18
Lung WT	1	50
Heart CF	2	115
Heart WT	2	93
Spleen CF	7	7
Spleen WT	36	27
Head CF	41	63
Head WT	50	41
Leg CF	41	13
Leg WT	52	13
Intestine CF	67	10
Intestine WT	64	19
Kidney CF	58	51
Kidney WT	87	56
Liver CF	75	6
Liver WT	121	14

## Sheet: Fig. 2D
	Detailed examples included in Extended Table 4
WT	# of metabolite exchange	Release
		Heart	Leg	Liver	Head	Lung	Intestine	Kidney	Spleen
Uptake	Heart		7	41	2	0	19	24	1
	Leg	0		7	0	0	9	4	0
	Liver	0	2		2	0	7	4	4
	Head	1	5	25		0	4	4	0
	Lung	0	12	11	24		2	11	8
	Intestine	0	3	7	2	0		0	0
	Kidney	0	9	16	6	0	10		2
	Spleen	0	1	14	2	0	1	2
CF	# of metabolite exchange	Release
		Heart	Leg	Liver	Head	Lung	Intestine	Kidney	Spleen
Uptake	Heart		14	27	5	0	26	22	2
	Leg	0		5	0	0	3	0	0
	Liver	0	1		2	0	5	1	0
	Head	0	4	14		0	27	14	2
	Lung	0	2	2	2		3	3	1
	Intestine	0	4	1	1	0		0	0
	Kidney	0	9	9	1	0	9		1
	Spleen	0	1	1	2	0	0	0

## Sheet: Fig. 3A
	Fatty acid trafficking into lung from other organs
Organs	WT Lung	CF Lung
Spleen	7	0
Kidney	3	0
Intestine	1	0
Heart	0	0
Head	26	6
Liver	1	0
Leg	14	2

## Sheet: Fig. 3B
	WT Lung								CF Lung								P value by Wilcoxon or paired-t-test
C16:0	-0.18303	-0.18758	0.310361	-0.32382	-0.01006	-0.00712	-0.01731	-0.36447	-0.32623	0.433683	-0.18925	0.147016	-0.01776	0.748129	-0.43293	-0.2733	0.531
C16:1	-0.45219	-0.28699	0.167512	0.149942	-0.07064	-0.28178	-0.21817	-0.40802	-0.23337	0.806526	-0.04574	-0.27721	-0.52082	0.50613	-0.14678	0.012429	0.375
C16:2	-0.23962	-0.48315	0.246307	0.472879	-0.01182	-0.24126	-0.08958	-0.3945	-0.18343	1.0973	0.01165	-0.17032	-0.46706	0.642351	-0.13348	-0.02779	0.493
C18:0	-0.18303	-0.10556	0.170372	-0.33621	-0.00461	0.106515	0.014572	-0.30238	-0.32623	0.423945	-0.22073	0.051142	0.005341	0.878303	-0.229	-0.40657	0.506
C18:1	-0.26996	-0.12499	0.301363	-0.31297	-0.03008	-0.13979	-0.12261	-0.19728	-0.35999	0.19665	-0.0301	0.654526	-0.51678	0.611883	-0.96572	-0.32647	0.93
C18:2	-0.32545	-0.19916	0.431793	-0.19146	-0.04919	-0.12599	-0.17258	-0.27891	-0.31483	0.399905	-0.02534	0.741043	-0.60572	0.963153	-1.2186	-0.29789	0.803
C18:3	-0.41933	-0.30073	0.211092	-0.02589	-0.01513	-0.14339	-0.2378	-0.33422	-0.25042	0.922745	-0.06474	-0.23044	-0.40612	0.540545	-0.11036	-0.21026	0.371
C20:0	-0.31213	-0.01472	-0.02933	-0.27219	-0.07524	0.081471	0.145343	-0.31031	-0.06974	0.241091	0.180033	0.012747	-0.41638	0.484077	-0.70615	-0.47839	0.978
C20:1	0.019867	-0.04887	0.070463	-0.33462	0.022266	-0.01034	-0.11475	-0.31436	-0.08179	0.906271	0.032286	-0.06576	-0.30372	0.450256	-0.17521	-0.06966	0.257
C20:2	-0.2625	-0.14144	0.148768	-0.38145	-0.11459	-0.15976	-0.24954	-0.26554	-0.13201	1.1706	0.029325	-0.05943	-0.47895	0.433251	-0.09948	0.082403	0.14
C20:3	-0.16303	-0.17025	0.150408	-0.15078	-0.07073	-0.13918	-0.20974	-0.35755	-0.18899	0.576241	0.081149	0.01655	-0.44258	0.529319	-0.04586	-0.01419	0.171
C20:4	-0.12719	-0.13331	0.201004	-0.35498	-0.11765	-0.21927	-0.2087	-0.21205	-0.279	-0.22759	-0.23676	-0.59709	-0.38967	0.026232	-0.7176	-0.42362	0.0369
C22:0	-0.11381	-0.06242	-0.05692	-0.16797	-0.10065	0.116534	-0.23504	-0.63372	-0.09414	-0.06858	0.133541	0.013861	-0.4378	1.00226	-0.22162	-0.42402	0.277
C22:1	-0.18224	-0.18121	-0.20398	-0.28003	0.09236	-0.0591	-0.06018	-0.25706	-0.18537	0.632005	-0.10969	-0.20695	-0.3706	0.787172	-0.46629	0.010042	0.404
C22:2	0.262638	-0.10737	-0.03607	-0.30752	-0.07588	-0.09023	-0.10135	-0.25735	0.093245	0.873937	0.054574	0.015497	-0.53258	0.584949	-0.02551	-0.00732	0.211
C22:3	-0.27787	-0.07674	0.027804	-0.54772	-0.20901	0.19329	-0.06725	-0.25969	-0.08298	0.2464	-0.02102	0.084517	-0.31462	0.706357	-0.08415	0.039079	0.051
C22:4	-0.05431	-0.01938	0.076944	-0.38657	-0.06135	-0.11774	-0.19822	-0.35329	-0.12339	0.206875	0.116968	-0.19814	-0.51972	0.610165	-0.06595	-0.08599	0.302
C22:6	-0.0682	-0.09272	-0.00734	-0.37674	-0.0713	-0.11189	-0.14841	-0.2676	-0.08887	-0.25726	-0.01275	-0.13007	-0.42055	0.654384	-0.05772	-0.06789	0.443
C24:0	0.041831	-0.15557	-0.22207	-0.07674	-0.14556	-0.09586	0.089322	-1.04579	-0.11868	0.003247	0.179559	-0.2322	-0.52417	0.633927	-0.09463	-0.50984	0.43
C24:1	-0.10093	-0.00056	-0.11159	-0.33803	-0.10564	-0.04204	-0.15955	0.164413	-0.04995	0.396008	-0.10898	-0.0532	-0.36574	0.633424	-0.06186	-0.13125	0.337
C24:2	-0.09446	-0.02035	-0.07084	-0.34818	0.052673	0.028843	-0.08979	-0.6843	0.126466	0.699451	-0.0746	0.077773	-0.38727	0.599331	-0.13116	-0.02643	0.108
C24:3	-0.40799	0.044305	-0.20909	-0.45886	0.035589	-0.11808	-0.18876	0.40656	0.165736	0.619828	-0.07417	-0.21615	-0.19083	0.713547	-0.03	-0.03259	0.168
C24:4	-0.00537	-0.13649	-0.09735	-0.42695	-0.25499	0.187139	-0.22377	-0.30029	-0.10454	0.573873	-0.14674	0.145436	-0.43289	0.558329	0.083199	-0.1284	0.0885
C24:5	-0.26117	-0.11932	-0.1955	-0.31704	-0.00679	-0.09139	-0.18996	-0.00499	-0.12349	-0.10614	-0.04019	-0.03309	-0.39435	0.639939	-0.152	-0.07496	0.351
C24:6	-0.30124	-0.03336	-0.25773	-0.14	-0.03976	-0.05785	-0.12492	-0.20382	-0.13063	-0.47945	-0.14505	-0.09563	-0.53082	0.577426	-0.38782	0.209574	0.881

## Sheet: Fig. 3C
Arachidonic acid (nmol/L)
WT Lung	CF Lung
-2.08503	-6.50611
-2.18078	-5.39975
3.69389	-5.60007
-5.38942	-12.54
-1.93503	-8.75785
-3.48385	0.678915
-3.32785	-14.5002
-3.37745	-9.41467
P value by paired-t-test	0.0123

[truncated: 19 more sheets: Fig. 3D, Fig. 3E, Fig. 3F, Fig. 3G, Fig. 4B, Fig. 4C, Fig. 4E, Fig. 5B, Fig. 5C, Fig. 5E, Fig. 5F, Fig. 6D, Fig. 6E, Fig. 6G, Fig. 6H, Fig. S2, Fig. S3B, Fig. S4A, Fig. S4C]
